# Supplementary material for: Confining single Er3+ ions in sub-3 nm NaYF4 nanoparticles to induce slow relaxation of the magnetisation
Source: Nat Commun. 2024 Apr 25;15:3498. doi: 10.1038/s41467-024-47682-x (PMC11045814; doi:10.1038/s41467-024-47682-x)
Supplement: Supplementary file 4 — Supplementary data 1 [file 41467_2024_47682_MOESM4_ESM.txt]

date Mon 6 Nov 13:31:42 EET 2023
master hostname compute50.iochem.jyu.fi
master system Linux compute50.iochem.jyu.fi 5.10.46-server-1.mga7 #1 SMP Thu Jun 24 15:14:21 UTC 2021 x86_64 x86_64 x86_64 GNU/Linux
user jaolmoil
output data in /home/jaolmoil/Muralee/NaLnF/Er/new/crystal/1x1x1/pbepbe/tetragonal/shrink12/ir_and_raman/nayf4_1x1x1_merged.out
mpirun executable in /apps/openmpi/openmpi-3.1.4-intel/bin
Pcrystal executable in /apps/crystal/crystal17-1.0.2/crystal17-1.0.2-openmpi/bin
input data in /home/jaolmoil/Muralee/NaLnF/Er/new/crystal/1x1x1/pbepbe/tetragonal/shrink12/ir_and_raman/nayf4_1x1x1_merged.d12
file machines.LINUX in /home/jaolmoil/Muralee/NaLnF/Er/new/crystal/1x1x1/pbepbe/tetragonal/shrink12/ir_and_raman
list of nodes in /home/jaolmoil/Muralee/NaLnF/Er/new/crystal/1x1x1/pbepbe/tetragonal/shrink12/ir_and_raman/nodes.par
creating temporary directories /tmp/jaolmoil/TMPDIR_43777.europa.chem.jyu.fi/tmp_p11730_jaolmoil on each node
copying Pcrystal executable on each node
copying input file on each node
nayf4_cell_1x1x1_merged with PBE0SOLXC/TZVP
CRYSTAL
0 0 0
 123 
3.82626574 5.53691803
 3
 9      0.000000000000E+00 -5.000000000000E-01  2.696862684488E-01
 11     0.000000000000E+00  0.000000000000E+00  0.000000000000E+00
 239   -5.000000000000E-01 -5.000000000000E-01 -5.000000000000E-01
FREQCALC
NUMDERIV
2
INTENS
INTRAMAN
INTCPHF
ENDINTCPHF
IRSPEC
DAMPFAC
8
ENDIRSPEC
RAMSPEC
DAMPFAC
8
VOIGT
0.5
ENDRAMSPEC
ENDFREQ
ENDGEOM
239 11
INPUT
11. 0 2 4 4 2 0
  7.858275 135.134974 0
  3.382128  15.411632 0
  6.849791  29.251437 0
  6.710092  58.508363 0
  3.042159   3.780243 0
  2.937330   7.676547 0
  5.416315  11.849911 0
  5.333416  17.778103 0
  1.976212   2.062383 0
  1.961111   3.075654 0
  5.028590  -6.928078 0
  5.005582  -9.155099 0
0 0 2 2 1.0
  10.0000000000     -0.174876867960
  8.50000000000      0.341523450840
0 0 1 0 1.0
  3.36996640000      1.000000000000
0 0 1 0 1.0
  0.67918260000      1.000000000000
0 0 1 0 1.0
  0.30191780000      1.000000000000
0 2 4 6 1.0
  8.05540936160      0.036410978939
  4.01634587510     -0.208725725470
  1.02329154040      0.489569293350
  0.49843561636      0.606119438330
0 2 1 0 1.0
  0.35648910000      1.000000000000
0 2 1 0 1.0
  0.19193110000      1.000000000000
0 3 3 3 1.0
  3.90308330600     -0.009820979262
  1.13632343020      0.191836296640
  0.45617043877      0.405977885390
0 3 1 0 1.0
  0.32917530000      1.000000000000
0 3 1 0 1.0
  0.13006830000      1.000000000000
0 4 1 0 1.0
  0.65147450000      1.000000000000
11  9
0 0 7 2.0 1.0
  26041.1099270      0.00061806342811
  3906.12685480      0.00477486044140
  888.974549930      0.02447168482900
  251.454979610      0.09475539497700
  81.6501435120      0.26867496920000
  28.9041584010      0.47925475440000
  10.6257829320      0.33248591469000
0 0 3 2.0 1.0
  53.7694101790      0.01952773187200
  16.3082430250      0.09264801079400
  2.37303841250     -0.39938670172000
0 0 2 1.0 1.0
  0.95730772603      1.64285953910000
  0.40806460959      0.55692596966000
0 0 1 0.0 1.0
  0.42460191000      1.00000000000000
0 0 1 0.0 1.0
  0.12055549000      1.00000000000000
0 2 5 6.0 1.0
  138.079799890      0.00579518919290
  32.2327003930      0.04162084625100
  9.98160753600      0.16281916885000
  3.48220339280      0.36011784647000
  1.22991346200      0.44858979889000
0 2 1 0.0 1.0
  0.40094322000      1.00000000000000
0 2 1 0.0 1.0
  0.12067345000      1.00000000000000
0 3 1 0.0 1.0
  0.30530000000      1.00000000000000
9 8
0 0 6 2.0 1.0
  35479.100441      0.00021545014888
  5318.4728983      0.00167006865270
  1210.4810975      0.00867332114760
  342.85518140      0.03504993317500
  112.01943181      0.11165320133000
  40.714740248      0.25988506647000
0 0 2 2.0 1.0
  16.039678111      0.39422966880000
  6.5038186740      0.24998238551000
0 0 1 0.0 1.0
  1.4420074900      1.00000000000000
0 0 1 0.0 1.0
  0.4597725800      1.00000000000000
0 2 4 5.0 1.0
  80.233900483      0.00636859991340
  18.594010743      0.04430314353000
  5.6867902653      0.16867248708000
  1.9511006294      0.36166346255000
0 2 1 0.0 1.0
  0.6922845200      1.00000000000000
0 2 1 0.0 1.0
  0.1983553200      1.00000000000000
0 3 1 0.0 1.0
  1.0631263500      1.00000000000000
99 0 
ENDBASIS
DFT
PBE
ENDDFT
EXCHSIZE
 30000000
BIPOSIZE
 30000000
SHRINK
 0 12
 12 12 12
TOLDEE
10
TOLINTEG
8 8 8 8 16
END

Mon  6 Nov 13:31:43 EET 2023
 PROCESS           15  OF           24  WORKING
 PROCESS           21  OF           24  WORKING
 PROCESS            4  OF           24  WORKING
 PROCESS           13  OF           24  WORKING
 PROCESS           23  OF           24  WORKING
 PROCESS           16  OF           24  WORKING
 PROCESS           17  OF           24  WORKING
 PROCESS           10  OF           24  WORKING
 PROCESS           12  OF           24  WORKING
 PROCESS           22  OF           24  WORKING
 PROCESS            1  OF           24  WORKING
 PROCESS           19  OF           24  WORKING
 PROCESS            0  OF           24  WORKING
 PROCESS            2  OF           24  WORKING
 PROCESS            8  OF           24  WORKING

         
 *******************************************************************************
 *                                                                             *
 *                               CRYSTAL17                                     *
 *                      public : 1.0.2 - March 1st, 2018                       *
 *                       HTTP://WWW.CRYSTAL.UNITO.IT                           *
 *                                                                             *
 *                              MAIN AUTHORS                                   *
 *                                                                             *
 *  R. DOVESI(1,11), V.R. SAUNDERS(2), C. ROETTI(1,11), R. ORLANDO(1,11),      *
 *  C.M. ZICOVICH-WILSON(1,3), F. PASCALE(4), B. CIVALLERI(1,11),              *
 *  K. DOLL(5), N.M. HARRISON(2,6), I.J. BUSH(7), Ph. D'ARCO(8),               *
 *  M. LLUNELL(9), M. CAUSA'(10), Y. NOEL(8), L. MASCHIO(1,11), A. ERBA(1,11)  *
 *  M. RE'RAT(14), S. CASASSA(1,11)                                            *
 *                                                                             *
 *        CONTRIBUTIONS TO THE CODE HAVE ALSO BEEN GIVEN BY                    *
 *                                                                             *
 *  M. FERRABONE(1,11), M. DE LA PIERRE(1,11), M. FERRERO(1,11),               *
 *  J. BAIMA(1,11), E. ALBANESE(1,11), M.F. PEINTINGER(12), R. BAST(13),       *
 *  B. KIRTMAN(15), V. LACIVITA(1,11), R. DEMICHELIS(1,16)                     *
 *  G. BRANDEBURG(17), S. SALUSTRO(1,11), G. SANSONE(1,11)                     *
 *  M.T. RUGGIERO(18)                                                          *
 *                                                                             *
 * (1) THEORETICAL CHEMISTRY GROUP - UNIVERSITA' DI TORINO - TORINO (ITALY)    *
 * (2) COMPUTATIONAL SCIENCE & ENGINEERING DEPARTMENT - STFC DARESBURY (UK)    *
 * (3) UNIVERSIDAD AUTONOMA DEL ESTADO DE MORELOS - CUERNAVACA (MEXICO)        *
 * (4) UNIVERSITE' DE LORRAINE - NANCY (FRANCE)                                *
 * (5) UNIVERSITAET STUTTGART- STUTTGART (GERMANY)                             *
 * (6) IMPERIAL COLLEGE - LONDON (UK)                                          *
 * (7) OXFORD E-RESEARCH CENTRE - OXFORD (UK)                                  *
 * (8) UPMC - SORBONNE UNIVERSITES - PARIS (FRANCE)                            *
 * (9) UNIVERSIDAD DE BARCELONA - BARCELONA (SPAIN)                            *
 *(10) UNIVERSITA' DI NAPOLI "FEDERICO II" - NAPOLI (ITALY)                    *
 *(11) NIS - NANOSTRUCTURED INTERFACES AND SURFACES - TORINO (ITALY)           *
 *(12) MPI FUER CHEMISCHE ENERGIEKONVERSION - MUELHEIM AN DER RUHR (GERMANY)   *
 *(13) UNIVERSITY OF TROMSO - TROMSO (NORWAY)                                  *
 *(14) UNIVERSITE' DE PAU ET DES PAYS DE L'ADOUR - PAU (FRANCE)                *
 *(15) UNIVERSITY OF CALIFORNIA SANTA BARBARA - SANTA BARBARA (USA)            *
 *(16) CURTIN UNIVERSITY - PERTH (AUSTRALIA)                                   *
 *(17) UNIVERSITY COLLEGE LONDON - LONDON (UK)                                 *
 *(18) CAMBRIDGE UNIVERSITY - CAMBRIDGE (UK)                                   *
 *                                                                             *
 *******************************************************************************
 EEEEEEEEEE STARTING  DATE 06 11 2023 TIME 13:31:43.6
 nayf4_cell_1x1x1_merged with PBE0SOLXC/TZVP                                     

 CRYSTAL CALCULATION
 (INPUT ACCORDING TO THE INTERNATIONAL TABLES FOR X-RAY CRYSTALLOGRAPHY)
 CRYSTAL FAMILY                       :  TETRAGONAL  
 CRYSTAL CLASS  (GROTH - 1921)        :  DITETRAGONAL DIPYRAMIDAL             

 SPACE GROUP (CENTROSYMMETRIC)        :  P 4/M M M       

 LATTICE PARAMETERS  (ANGSTROMS AND DEGREES) - CONVENTIONAL CELL
        A           B           C        ALPHA        BETA       GAMMA
     3.82627     3.82627     5.53692    90.00000    90.00000    90.00000


 NUMBER OF IRREDUCIBLE ATOMS IN THE CONVENTIONAL PROCESS            3  OF           24  WORKING
 PROCESS            5  OF           24  WORKING
 PROCESS            6  OF           24  WORKING
 PROCESS            7  OF           24  WORKING
 PROCESS            9  OF           24  WORKING
 PROCESS           11  OF           24  WORKING
 PROCESS           20  OF           24  WORKING
 CELL:    3

 INPUT COORDINATES

 ATOM AT. N.              COORDINATES
   1   9     0.000000000000E+00 -5.000000000000E-01  2.696862684488E-01
   2  11     0.000000000000E+00  0.000000000000E+00  0.000000000000E+00
   3 239    -5.000000000000E-01 -5.000000000000E-01 -5.000000000000E-01

 *******************************************************************************

 << INFORMATION >>: FROM NOW ON, ALL COORDINATES REFER TO THE PRIMITIVE CELL

 *******************************************************************************

 LATTICE PARAMETERS  (ANGSTROMS AND DEGREES) - PRIMITIVE CELL
       A          B          C        ALPHA      BETA     GAMMA        VOLUME
    3.82627    3.82627    5.53692    90.00000  90.00000  90.00000     81.062194

 COORDINATES OF THE EQUIVALENT ATOMS (FRACTIONAL UNITS)

 N. ATOM EQUIV AT. N.          X                  Y                  Z

   1   1   1    9 F     0.00000000000E+00  5.00000000000E-01  2.69686268449E-01
   2   1   2    9 F     0.00000000000E+00 -5.00000000000E-01 -2.69686268449E-01
   3   1   3    9 F    -5.00000000000E-01  0.00000000000E+00 -2.69686268449E-01
   4   1   4    9 F     5.00000000000E-01  0.00000000000E+00  2.69686268449E-01

   5   2   1   11 NA    0.00000000000E+00  0.00000000000E+00  0.00000000000E+00

   6   3   1  239 Y     5.00000000000E-01  5.00000000000E-01  5.00000000000E-01

 NUMBER OF SYMMETRY OPERATORS         :   16
 *******************************************************************************
 * GEOMETRY EDITING - INPUT COORDINATES ARE GIVEN IN ANGSTROM         
 *******************************************************************************

 GEOMETRY NOW FULLY CONSISTENT WITH THE GROUP

 FRQFRQFRQFRQFRQFRQFRQFRQFRQFRQFRQFRQFRQFRQFRQFRQFRQFRQFRQFRQFRQFRQFRQFRQFRQFRQ

                       FREQUENCY CALCULATION

 INFORMATION **** INPFREQ **** NUMERICAL DERIVATIVE OF GRADIENT OPTION           2
 INFORMATION **** INPFREQ **** IR INTENSITIES EVALUATED THROUGH CPHF APPROACH
 INFORMATION **** IRSPEC **** IR SPECTRA CALCULATION REQUESTED
 INFORMATION **** RAMSPEC **** RAMAN SPECTRA CALCULATION REQUESTED
 INFORMATION **** INPFREQ **** NEW DEFAULT - IMPOSING ECKART CONDITIONS TO THE HESSIAN

 GCALCO - MAX INDICES DIRECT LATTICE VECTOR    16    16    11
 NO.OF VECTORS CREATED 6999 STARS  506 RMAX    96.90551 BOHR

 GEOMETRY FOR WAVE FUNCTION - DIMENSIONALITY OF THE SYSTEM    3
 (NON PERIODIC DIRECTION: LATTICE PARAMETER FORMALLY SET TO 500)
 *******************************************************************************
 LATTICE PARAMETERS (ANGSTROMS AND DEGREES) - BOHR = 0.5291772083 ANGSTROM
 PRIMITIVE CELL - CENTRING CODE 1/0 VOLUME=    81.062194 - DENSITY  3.869 g/cm^3
         A              B              C           ALPHA      BETA       GAMMA 
     3.82626574     3.82626574     5.53691803    90.000000  90.000000  90.000000
 *******************************************************************************
 ATOMS IN THE ASYMMETRIC UNIT    3 - ATOMS IN THE UNIT CELL:    6
     ATOM                 X/A                 Y/B                 Z/C    
 *******************************************************************************
      1 T   9 F     0.000000000000E+00 -5.000000000000E-01  2.696862684488E-01
      2 F   9 F     0.000000000000E+00 -5.000000000000E-01 -2.696862684488E-01
      3 F   9 F    -5.000000000000E-01  0.000000000000E+00 -2.696862684488E-01
      4 F   9 F    -5.000000000000E-01  0.000000000000E+00  2.696862684488E-01
      5 T  11 NA    0.000000000000E+00  0.000000000000E+00  0.000000000000E+00
      6 T 239 Y    -5.000000000000E-01 -5.000000000000E-01 -5.000000000000E-01

 T = ATOM BELONGING TO THE ASYMMETRIC UNIT

 ****   16 SYMMOPS - TRANSLATORS IN FRACTIONAL UNITS
 **** MATRICES AND TRANSLATORS IN THE CRYSTALLOGRAPHIC REFERENCE FRAME
   V INV                    ROTATION MATRICES                   TRANSLATORS
   1   1  1.00  0.00  0.00  0.00  1.00  0.00  0.00  0.00  1.00  0.00  0.00  0.00
   2   2 -1.00  0.00  0.00  0.00 -1.00  0.00  0.00  0.00  1.00  0.00  0.00  0.00
   3   3  1.00  0.00  0.00  0.00 -1.00  0.00  0.00  0.00 -1.00  0.00  0.00  0.00
   4   4 -1.00  0.00  0.00  0.00  1.00  0.00  0.00  0.00 -1.00  0.00  0.00  0.00
   5   5  0.00 -1.00  0.00 -1.00  0.00  0.00  0.00  0.00 -1.00  0.00  0.00  0.00
   6   6  0.00  1.00  0.00  1.00  0.00  0.00  0.00  0.00 -1.00  0.00  0.00  0.00
   7   8  0.00  1.00  0.00 -1.00  0.00  0.00  0.00  0.00  1.00  0.00  0.00  0.00
   8   7  0.00 -1.00  0.00  1.00  0.00  0.00  0.00  0.00  1.00  0.00  0.00  0.00
   9   9 -1.00  0.00  0.00  0.00 -1.00  0.00  0.00  0.00 -1.00  0.00  0.00  0.00
  10  10  1.00  0.00  0.00  0.00  1.00  0.00  0.00  0.00 -1.00  0.00  0.00  0.00
  11  11 -1.00  0.00  0.00  0.00  1.00  0.00  0.00  0.00  1.00  0.00  0.00  0.00
  12  12  1.00  0.00  0.00  0.00 -1.00  0.00  0.00  0.00  1.00  0.00  0.00  0.00
  13  13  0.00  1.00  0.00  1.00  0.00  0.00  0.00  0.00  1.00  0.00  0.00  0.00
  14  14  0.00 -1.00  0.00 -1.00  0.00  0.00  0.00  0.00  1.00  0.00  0.00  0.00
  15  16  0.00 -1.00  0.00  1.00  0.00  0.00  0.00  0.00 -1.00  0.00  0.00  0.00
  16  15  0.00  1.00  0.00 -1.00  0.00  0.00  0.00  0.00 -1.00  0.00  0.00  0.00

 DIRECT LATTICE VECTORS CARTESIAN COMPONENTS (ANGSTROM)
          X                    Y                    Z
   0.382626574000E+01   0.000000000000E+00   0.000000000000E+00
   0.000000000000E+00   0.382626574000E+01   0.000000000000E+00
   0.000000000000E+00   0.000000000000E+00   0.553691803000E+01


 CARTESIAN COORDINATES - PRIMITIVE CELL
 *******************************************************************************
 *      ATOM          X(ANGSTROM)         Y(ANGSTROM)         Z(ANGSTROM)
 *******************************************************************************
    1     9 F     0.000000000000E+00  1.913132870000E+00  1.493230762218E+00
    2     9 F     0.000000000000E+00  1.913132870000E+00 -1.493230762218E+00
    3     9 F     1.913132870000E+00  0.000000000000E+00 -1.493230762218E+00
    4     9 F     1.913132870000E+00  0.000000000000E+00  1.493230762218E+00
    5    11 NA    0.000000000000E+00  0.000000000000E+00  0.000000000000E+00
    6   239 Y     1.913132870000E+00  1.913132870000E+00  2.768459015000E+00

 *******************************************************************************
 *** PSEUDOPOTENTIAL INFORMATION ***
 *******************************************************************************

 ATOMIC NUMBER  39, NUCLEAR CHARGE 11.000, GIVEN IN INPUT       PSEUDOPOTENTIAL
   TYPE       EXPONENT      COEFF.    N      EXPONENT      COEFF.    N
  P0 TMS     7.8582750  135.1349740   0     3.3821280   15.4116320   0
  P1 TMS     6.8497910   29.2514370   0     6.7100920   58.5083630   0
             3.0421590    3.7802430   0     2.9373300    7.6765470   0
  P2 TMS     5.4163150   11.8499110   0     5.3334160   17.7781030   0
             1.9762120    2.0623830   0     1.9611110    3.0756540   0
  P3 TMS     5.0285900   -6.9280780   0     5.0055820   -9.1550990   0

 *******************************************************************************
 LOCAL ATOMIC FUNCTIONS BASIS SET
 *******************************************************************************
   ATOM   X(AU)   Y(AU)   Z(AU)  N. TYPE  EXPONENT  S COEF   P COEF   D/F/G COEF
 *******************************************************************************
   1 F    0.000   3.615   2.822
                                  1 S  
                                         3.548E+04 2.155E-04 0.000E+00 0.000E+00
                                         5.318E+03 1.670E-03 0.000E+00 0.000E+00
                                         1.210E+03 8.673E-03 0.000E+00 0.000E+00
                                         3.429E+02 3.505E-02 0.000E+00 0.000E+00
                                         1.120E+02 1.117E-01 0.000E+00 0.000E+00
                                         4.071E+01 2.599E-01 0.000E+00 0.000E+00
                                  2 S  
                                         1.604E+01 3.942E-01 0.000E+00 0.000E+00
                                         6.504E+00 2.500E-01 0.000E+00 0.000E+00
                                  3 S  
                                         1.442E+00 1.000E+00 0.000E+00 0.000E+00
                                  4 S  
                                         4.598E-01 1.000E+00 0.000E+00 0.000E+00
                           5-     7 P  
                                         8.023E+01 0.000E+00 6.369E-03 0.000E+00
                                         1.859E+01 0.000E+00 4.430E-02 0.000E+00
                                         5.687E+00 0.000E+00 1.687E-01 0.000E+00
                                         1.951E+00 0.000E+00 3.617E-01 0.000E+00
                           8-    10 P  
                                         6.923E-01 0.000E+00 1.000E+00 0.000E+00
                          11-    13 P  
                                         1.984E-01 0.000E+00 1.000E+00 0.000E+00
                          14-    18 D  
                                         1.063E+00 0.000E+00 0.000E+00 1.000E+00
   2 F    0.000   3.615  -2.822
   3 F    3.615   0.000  -2.822
   4 F    3.615   0.000   2.822
   5 NA   0.000   0.000   0.000
                                 73 S  
                                         2.604E+04 6.181E-04 0.000E+00 0.000E+00
                                         3.906E+03 4.775E-03 0.000E+00 0.000E+00
                                         8.890E+02 2.447E-02 0.000E+00 0.000E+00
                                         2.515E+02 9.476E-02 0.000E+00 0.000E+00
                                         8.165E+01 2.687E-01 0.000E+00 0.000E+00
                                         2.890E+01 4.793E-01 0.000E+00 0.000E+00
                                         1.063E+01 3.325E-01 0.000E+00 0.000E+00
                                 74 S  
                                         5.377E+01 1.953E-02 0.000E+00 0.000E+00
                                         1.631E+01 9.265E-02 0.000E+00 0.000E+00
                                         2.373E+00-3.994E-01 0.000E+00 0.000E+00
                                 75 S  
                                         9.573E-01 1.643E+00 0.000E+00 0.000E+00
                                         4.081E-01 5.569E-01 0.000E+00 0.000E+00
                                 76 S  
                                         4.246E-01 1.000E+00 0.000E+00 0.000E+00
                                 77 S  
                                         1.206E-01 1.000E+00 0.000E+00 0.000E+00
                          78-    80 P  
                                         1.381E+02 0.000E+00 5.795E-03 0.000E+00
                                         3.223E+01 0.000E+00 4.162E-02 0.000E+00
                                         9.982E+00 0.000E+00 1.628E-01 0.000E+00
                                         3.482E+00 0.000E+00 3.601E-01 0.000E+00
                                         1.230E+00 0.000E+00 4.486E-01 0.000E+00
                          81-    83 P  
                                         4.009E-01 0.000E+00 1.000E+00 0.000E+00
                          84-    86 P  
                                         1.207E-01 0.000E+00 1.000E+00 0.000E+00
                          87-    91 D  
                                         3.053E-01 0.000E+00 0.000E+00 1.000E+00
   6 Y    3.615   3.615   5.232
                                 92 S  
                                         1.000E+01-1.749E-01 0.000E+00 0.000E+00
                                         8.500E+00 3.415E-01 0.000E+00 0.000E+00
                                 93 S  
                                         3.370E+00 1.000E+00 0.000E+00 0.000E+00
                                 94 S  
                                         6.792E-01 1.000E+00 0.000E+00 0.000E+00
                                 95 S  
                                         3.019E-01 1.000E+00 0.000E+00 0.000E+00
                          96-    98 P  
                                         8.055E+00 0.000E+00 3.641E-02 0.000E+00
                                         4.016E+00 0.000E+00-2.087E-01 0.000E+00
                                         1.023E+00 0.000E+00 4.896E-01 0.000E+00
                                         4.984E-01 0.000E+00 6.061E-01 0.000E+00
                          99-   101 P  
                                         3.565E-01 0.000E+00 1.000E+00 0.000E+00
                         102-   104 P  
                                         1.919E-01 0.000E+00 1.000E+00 0.000E+00
                         105-   109 D  
                                         3.903E+00 0.000E+00 0.000E+00-9.821E-03
                                         1.136E+00 0.000E+00 0.000E+00 1.918E-01
                                         4.562E-01 0.000E+00 0.000E+00 4.060E-01
                         110-   114 D  
                                         3.292E-01 0.000E+00 0.000E+00 1.000E+00
                         115-   119 D  
                                         1.301E-01 0.000E+00 0.000E+00 1.000E+00
                         120-   126 F  
                                         6.515E-01 0.000E+00 0.000E+00 1.000E+00
 INFORMATION **** SET_MPP **** PCRYSTAL CALCULATION
 PROCESS           14  OF           24  WORKING
 PROCESS           18  OF           24  WORKING
 INFORMATION **** READM2 **** NEW DEFAULT: FOCK/KS MATRIX MIXING SET TO 30 %
 INFORMATION **** READM2 **** NEW DEFAULT: FULL DIRECT SCF MODE
 INFORMATION **** READM2 **** NEW DEFAULT: COULOMB BIPOLAR BUFFER SET TO 32 Mb
 INFORMATION **** READM2 **** NEW DEFAULT: EXCHANGE BIPOLAR BUFFER SET TO 32 Mb

 *******************************************************************************
 NEW DEFAULT: DFT INTEGRATION GRID INCREASED TO XLGRID
 NEW DEFAULT: DIIS ACCELERATOR ACTIVE
 USE KEYWORD NODIIS TO TURN IT OFF
 *******************************************************************************

 INFORMATION **** EXCHSIZE **** EXCHANGE BIPOLAR BUFFER SIZE SET TO    30000000
 INFORMATION **** BIPOSIZE **** COULOMB BIPOLAR BUFFER SET TO    30000000
 INFORMATION **** TOLDEE **** SCF TOL ON TOTAL ENERGY SET TO          10
 INFORMATION **** TOLINTEG **** COULOMB AND EXCHANGE SERIES TOLERANCES MODIFIED
 *******************************************************************************
 N. OF ATOMS PER CELL         6  COULOMB OVERLAP TOL         (T1) 10**   -8
 NUMBER OF SHELLS            52  COULOMB PENETRATION TOL     (T2) 10**   -8
 NUMBER OF AO               126  EXCHANGE OVERLAP TOL        (T3) 10**   20
 N. OF ELECTRONS PER CELL    58  EXCHANGE PSEUDO OVP (F(G))  (T4) 10**   20
 CORE ELECTRONS PER CELL     18  EXCHANGE PSEUDO OVP (P(G))  (T5) 10**   20
 N. OF SYMMETRY OPERATORS    16  POLE ORDER IN MONO ZONE                  4
 *******************************************************************************
 TYPE OF CALCULATION :  RESTRICTED CLOSED SHELL
 KOHN-SHAM HAMILTONIAN

 (EXCHANGE)[CORRELATION] FUNCTIONAL:(PERDEW-BURKE-ERNZERHOF)[PERDEW-BURKE-ERNZERHOF]

 CORE  PSEUDO POTENTIAL         TOL. ON PSEUDO              (TP) 10**- 6

 CAPPA:IS1 12;IS2 12;IS3 12; K PTS MONK NET 196; SYMMOPS:K SPACE  16;G SPACE  16

 *******************************************************************************
 MAX NUMBER OF SCF CYCLES      50  CONVERGENCE ON DELTAP        10**-20
 WEIGHT OF F(I) IN F(I+1)      30% CONVERGENCE ON ENERGY        10**-10
 SHRINK. FACT.(MONKH.)   12 12 12  NUMBER OF K POINTS IN THE IBZ    196
 SHRINKING FACTOR(GILAT NET)   12  NUMBER OF K POINTS(GILAT NET)    196
 *******************************************************************************
 *** K POINTS COORDINATES (OBLIQUE COORDINATES IN UNITS OF IS = 12)
   1-R(  0  0  0)   2-C(  1  0  0)   3-C(  2  0  0)   4-C(  3  0  0)
   5-C(  4  0  0)   6-C(  5  0  0)   7-R(  6  0  0)   8-C(  1  1  0)
   9-C(  2  1  0)  10-C(  3  1  0)  11-C(  4  1  0)  12-C(  5  1  0)
  13-C(  6  1  0)  14-C(  2  2  0)  15-C(  3  2  0)  16-C(  4  2  0)
  17-C(  5  2  0)  18-C(  6  2  0)  19-C(  3  3  0)  20-C(  4  3  0)
  21-C(  5  3  0)  22-C(  6  3  0)  23-C(  4  4  0)  24-C(  5  4  0)
  25-C(  6  4  0)  26-C(  5  5  0)  27-C(  6  5  0)  28-R(  6  6  0)
  29-C(  0  0  1)  30-C(  1  0  1)  31-C(  2  0  1)  32-C(  3  0  1)
  33-C(  4  0  1)  34-C(  5  0  1)  35-C(  6  0  1)  36-C(  1  1  1)
  37-C(  2  1  1)  38-C(  3  1  1)  39-C(  4  1  1)  40-C(  5  1  1)
  41-C(  6  1  1)  42-C(  2  2  1)  43-C(  3  2  1)  44-C(  4  2  1)
  45-C(  5  2  1)  46-C(  6  2  1)  47-C(  3  3  1)  48-C(  4  3  1)
  49-C(  5  3  1)  50-C(  6  3  1)  51-C(  4  4  1)  52-C(  5  4  1)
  53-C(  6  4  1)  54-C(  5  5  1)  55-C(  6  5  1)  56-C(  6  6  1)
  57-C(  0  0  2)  58-C(  1  0  2)  59-C(  2  0  2)  60-C(  3  0  2)
  61-C(  4  0  2)  62-C(  5  0  2)  63-C(  6  0  2)  64-C(  1  1  2)
  65-C(  2  1  2)  66-C(  3  1  2)  67-C(  4  1  2)  68-C(  5  1  2)
  69-C(  6  1  2)  70-C(  2  2  2)  71-C(  3  2  2)  72-C(  4  2  2)
  73-C(  5  2  2)  74-C(  6  2  2)  75-C(  3  3  2)  76-C(  4  3  2)
  77-C(  5  3  2)  78-C(  6  3  2)  79-C(  4  4  2)  80-C(  5  4  2)
  81-C(  6  4  2)  82-C(  5  5  2)  83-C(  6  5  2)  84-C(  6  6  2)
  85-C(  0  0  3)  86-C(  1  0  3)  87-C(  2  0  3)  88-C(  3  0  3)
  89-C(  4  0  3)  90-C(  5  0  3)  91-C(  6  0  3)  92-C(  1  1  3)
  93-C(  2  1  3)  94-C(  3  1  3)  95-C(  4  1  3)  96-C(  5  1  3)
  97-C(  6  1  3)  98-C(  2  2  3)  99-C(  3  2  3) 100-C(  4  2  3)
 101-C(  5  2  3) 102-C(  6  2  3) 103-C(  3  3  3) 104-C(  4  3  3)
 105-C(  5  3  3) 106-C(  6  3  3) 107-C(  4  4  3) 108-C(  5  4  3)
 109-C(  6  4  3) 110-C(  5  5  3) 111-C(  6  5  3) 112-C(  6  6  3)
 113-C(  0  0  4) 114-C(  1  0  4) 115-C(  2  0  4) 116-C(  3  0  4)
 117-C(  4  0  4) 118-C(  5  0  4) 119-C(  6  0  4) 120-C(  1  1  4)
 121-C(  2  1  4) 122-C(  3  1  4) 123-C(  4  1  4) 124-C(  5  1  4)
 125-C(  6  1  4) 126-C(  2  2  4) 127-C(  3  2  4) 128-C(  4  2  4)
 129-C(  5  2  4) 130-C(  6  2  4) 131-C(  3  3  4) 132-C(  4  3  4)
 133-C(  5  3  4) 134-C(  6  3  4) 135-C(  4  4  4) 136-C(  5  4  4)
 137-C(  6  4  4) 138-C(  5  5  4) 139-C(  6  5  4) 140-C(  6  6  4)
 141-C(  0  0  5) 142-C(  1  0  5) 143-C(  2  0  5) 144-C(  3  0  5)
 145-C(  4  0  5) 146-C(  5  0  5) 147-C(  6  0  5) 148-C(  1  1  5)
 149-C(  2  1  5) 150-C(  3  1  5) 151-C(  4  1  5) 152-C(  5  1  5)
 153-C(  6  1  5) 154-C(  2  2  5) 155-C(  3  2  5) 156-C(  4  2  5)
 157-C(  5  2  5) 158-C(  6  2  5) 159-C(  3  3  5) 160-C(  4  3  5)
 161-C(  5  3  5) 162-C(  6  3  5) 163-C(  4  4  5) 164-C(  5  4  5)
 165-C(  6  4  5) 166-C(  5  5  5) 167-C(  6  5  5) 168-C(  6  6  5)
 169-R(  0  0  6) 170-C(  1  0  6) 171-C(  2  0  6) 172-C(  3  0  6)
 173-C(  4  0  6) 174-C(  5  0  6) 175-R(  6  0  6) 176-C(  1  1  6)
 177-C(  2  1  6) 178-C(  3  1  6) 179-C(  4  1  6) 180-C(  5  1  6)
 181-C(  6  1  6) 182-C(  2  2  6) 183-C(  3  2  6) 184-C(  4  2  6)
 185-C(  5  2  6) 186-C(  6  2  6) 187-C(  3  3  6) 188-C(  4  3  6)
 189-C(  5  3  6) 190-C(  6  3  6) 191-C(  4  4  6) 192-C(  5  4  6)
 193-C(  6  4  6) 194-C(  5  5  6) 195-C(  6  5  6) 196-R(  6  6  6)

 DIRECT LATTICE VECTORS COMPON. (A.U.)     RECIP. LATTICE VECTORS COMPON. (A.U.) 
        X            Y            Z              X            Y            Z
    7.2305944    0.0000000    0.0000000      0.8689722    0.0000000    0.0000000
    0.0000000    7.2305944    0.0000000      0.0000000    0.8689722    0.0000000
    0.0000000    0.0000000   10.4632587      0.0000000    0.0000000    0.6004999

 DISK SPACE FOR EIGENVECTORS (FTN 10)     6128136 REALS

 SYMMETRY ADAPTION OF THE BLOCH FUNCTIONS ENABLED
 TTTTTTTTTTTTTTTTTTTTTTTTTTTTTT gordsh1     TELAPSE        0.08 TCPU        0.02

 MATRIX SIZE: P(G)  105032, F(G)   53020, P(G) IRR    7588, F(G) IRR    7588
 MAX G-VECTOR INDEX FOR 1- AND 2-ELECTRON INTEGRALS 105

 TTTTTTTTTTTTTTTTTTTTTTTTTTTTTT INPUT       TELAPSE        0.09 TCPU        0.03

 NEIGHBORS OF THE NON-EQUIVALENT ATOMS

 N = NUMBER OF NEIGHBORS AT DISTANCE R
    ATOM  N     R/ANG      R/AU   NEIGHBORS (ATOM LABELS AND CELL INDICES)
   1 F    2     2.2992     4.3448    6 Y    0 0 0    6 Y   -1 0 0
   1 F    2     2.4269     4.5862    5 NA   0 0 0    5 NA   0 1 0
   1 F    1     2.5505     4.8197    2 F    0 0 1
   1 F    4     2.7056     5.1128    4 F    0 0 0    4 F   -1 0 0    4 F    0 1 0
                                     4 F   -1 1 0
   1 F    1     2.9865     5.6436    2 F    0 0 0
   1 F    4     3.7182     7.0264    3 F    0 0 1    3 F   -1 0 1    3 F    0 1 1
                                     3 F   -1 1 1

   5 NA   8     2.4269     4.5862    1 F    0 0 0    1 F    0-1 0    2 F    0-1 0
                                     2 F    0 0 0    3 F   -1 0 0    3 F    0 0 0
                                     4 F    0 0 0    4 F   -1 0 0
   5 NA   4     3.8263     7.2306    5 NA  -1 0 0    5 NA   1 0 0    5 NA   0-1 0
                                     5 NA   0 1 0
   5 NA   8     3.8710     7.3151    6 Y    0 0 0    6 Y   -1 0 0    6 Y    0-1 0
                                     6 Y   -1-1 0    6 Y    0 0-1    6 Y   -1 0-1
                                     6 Y    0-1-1    6 Y   -1-1-1
   5 NA   8     4.4734     8.4535    1 F    0 0-1    1 F    0-1-1    2 F    0-1 1
                                     2 F    0 0 1    3 F   -1 0 1    3 F    0 0 1
                                     4 F    0 0-1    4 F   -1 0-1
   5 NA  16     4.5310     8.5624    1 F   -1 0 0    1 F    1 0 0    1 F   -1-1 0
                                     1 F    1-1 0    2 F   -1-1 0    2 F    1-1 0
                                     2 F   -1 0 0    2 F    1 0 0    3 F   -1 1 0
                                     3 F   -1-1 0    3 F    0 1 0    3 F    0-1 0
                                     4 F    0 1 0    4 F    0-1 0    4 F   -1 1 0
                                     4 F   -1-1 0
   5 NA   4     5.4112    10.2256    5 NA  -1-1 0    5 NA   1 1 0    5 NA  -1 1 0
                                     5 NA   1-1 0

   6 Y    8     2.2992     4.3448    1 F    0 0 0    1 F    1 0 0    2 F    0 0 1
                                     2 F    1 0 1    3 F    0 1 1    3 F    0 0 1
                                     4 F    0 1 0    4 F    0 0 0
   6 Y    4     3.8263     7.2306    6 Y   -1 0 0    6 Y    1 0 0    6 Y    0-1 0
                                     6 Y    0 1 0
   6 Y    8     3.8710     7.3151    5 NA   0 0 0    5 NA   1 0 0    5 NA   0 1 0
                                     5 NA   1 1 0    5 NA   0 0 1    5 NA   1 0 1
                                     5 NA   0 1 1    5 NA   1 1 1
   6 Y   16     4.4639     8.4356    1 F    0-1 0    1 F    0 1 0    1 F    1 1 0
                                     1 F    1-1 0    2 F    0 1 1    2 F    0-1 1
                                     2 F    1-1 1    2 F    1 1 1    3 F    1 1 1
                                     3 F   -1 1 1    3 F   -1 0 1    3 F    1 0 1
                                     4 F   -1 1 0    4 F    1 1 0    4 F    1 0 0
                                     4 F   -1 0 0
   6 Y    8     4.6714     8.8277    1 F    0 0 1    1 F    1 0 1    2 F    0 0 0
                                     2 F    1 0 0    3 F    0 1 0    3 F    0 0 0
                                     4 F    0 1 1    4 F    0 0 1
   6 Y    4     5.4112    10.2256    6 Y   -1-1 0    6 Y    1 1 0    6 Y   -1 1 0
                                     6 Y    1-1 0


 SYMMETRY ALLOWED INTERNAL DEGREE(S) OF FREEDOM:   1
 TTTTTTTTTTTTTTTTTTTTTTTTTTTTTT SYMM        TELAPSE        0.11 TCPU        0.04
 TTTTTTTTTTTTTTTTTTTTTTTTTTTTTT INT_SCREEN  TELAPSE        0.11 TCPU        0.05
 INFORMATION **** EXCBUF **** EXCH. BIPO BUFFER: WORDS USED =           0

 DFT PARAMETERS

     ATOM       ELECTRONS   NET CHARGE   R(ANGSTROM)
   1   9  F       9.0000      0.0000     0.72000000
   5  11  NA     11.0000      0.0000     1.91000000
   6 239  Y      11.0000      0.0000     1.82000000

 SIZE OF GRID=       9814
 TTTTTTTTTTTTTTTTTTTTTTTTTTTTTT MAKE_GRID2  TELAPSE        1.47 TCPU        1.41
 BECKE WEIGHT FUNCTION
 RADSAFE =     2.00
 TOLERANCES - DENSITY:10**- 6; POTENTIAL:10**- 9; GRID WGT:10**-14

 RADIAL INTEGRATION  - INTERVALS (POINTS,UPPER LIMIT):            1( 75,  4.0*R)

 ANGULAR INTEGRATION - INTERVALS (ACCURACY LEVEL [N. POINTS] UPPER LIMIT):
  1(  4[  86]   0.2)  2(  8[ 194]   0.5)  3( 12[ 350]   0.9)  4( 16[ 974]   3.5)
  5( 12[ 350]9999.0)
 TTTTTTTTTTTTTTTTTTTTTTTTTTTTTT INT_CALC    TELAPSE        1.50 TCPU        1.43
 EEEEEEEEEE INT_CALC TERMINATION  DATE 06 11 2023 TIME 13:31:45.1

 *******************************************************************************
 nayf4_cell_1x1x1_merged with PBE0SOLXC/TZVP                                     
 CRYSTAL - SCF - TYPE OF CALCULATION :  RESTRICTED CLOSED SHELL
 *******************************************************************************

 CAPPA:IS1 12;IS2 12;IS3 12; K PTS MONK NET 196; SYMMOPS:K SPACE  16;G SPACE  16

 TTTTTTTTTTTTTTTTTTTTTTTTTTTTTT SDIK        TELAPSE        1.51 TCPU        1.45

 AAAAAAAAAAAAAAAAAAAAAAAAAAAAAAAAAAAAAAAAAAAAAAAAAAAAAAAAAAAAAAAAAAAAAAAAAAAAAAA
         ATOMIC WAVEFUNCTION(S)


 NUCLEAR CHARGE  9.0  SYMMETRY SPECIES            S    P
 N. ELECTRONS    9.0  NUMBER OF PRIMITIVE GTOS   10    6
                      NUMBER OF CONTRACTED GTOS   4    3
                      NUMBER OF CLOSED SHELLS     2    0
                      OPEN SHELL OCCUPATION       0    5

  ZNUC SCFIT  TOTAL HF ENERGY   KINETIC ENERGY   VIRIAL THEOREM ACCURACY
   9.0  12   -9.939808566E+01  9.942124754E+01 -1.999767033E+00  3.7E-06

 NUCLEAR CHARGE 11.0  SYMMETRY SPECIES            S    P
 N. ELECTRONS   11.0  NUMBER OF PRIMITIVE GTOS   14    7
                      NUMBER OF CONTRACTED GTOS   5    3
                      NUMBER OF CLOSED SHELLS     2    1
                      OPEN SHELL OCCUPATION       1    0

  ZNUC SCFIT  TOTAL HF ENERGY   KINETIC ENERGY   VIRIAL THEOREM ACCURACY
  11.0  11   -1.617861506E+02  1.621735375E+02 -1.997611281E+00  3.2E-06

 NUCLEAR CHARGE 11.0  SYMMETRY SPECIES            S    P    D
 N. ELECTRONS   11.0  NUMBER OF PRIMITIVE GTOS    5    6    5
                      NUMBER OF CONTRACTED GTOS   4    3    3
                      NUMBER OF CLOSED SHELLS     1    1    0
                      OPEN SHELL OCCUPATION       0    0    3

  ZNUC SCFIT  TOTAL HF ENERGY   KINETIC ENERGY   VIRIAL THEOREM ACCURACY
  11.0  73   -3.754828201E+01  1.275713846E+01 -3.943315395E+00  4.8E-06

 AAAAAAAAAAAAAAAAAAAAAAAAAAAAAAAAAAAAAAAAAAAAAAAAAAAAAAAAAAAAAAAAAAAAAAAAAAAAAAA

 TTTTTTTTTTTTTTTTTTTTTTTTTTTTTT MOQGAD      TELAPSE        1.53 TCPU        1.47
 TTTTTTTTTTTTTTTTTTTTTTTTTTTTTT SHELLXN     TELAPSE        1.89 TCPU        1.83
 TTTTTTTTTTTTTTTTTTTTTTTTTTTTTT MONMO3      TELAPSE        2.24 TCPU        2.18
 NUMERICALLY INTEGRATED DENSITY     58.0001746854
 TTTTTTTTTTTTTTTTTTTTTTTTTTTTTT NUMDFT      TELAPSE        2.29 TCPU        2.22
 CYC   0 ETOT(AU) -5.993806162207E+02 DETOT -5.99E+02 tst  0.00E+00 PX  1.00E+00
 TTTTTTTTTTTTTTTTTTTTTTTTTTTTTT DIIS        TELAPSE        2.30 TCPU        2.23
 TTTTTTTTTTTTTTTTTTTTTTTTTTTTTT FDIK        TELAPSE        2.52 TCPU        2.45
 INSULATING STATE
 TOP OF VALENCE BANDS -    BAND     29; K   28; EIG -3.7462170E-01 AU
 TOP OF VALENCE BANDS -    BAND     29; K    1; EIG -3.8128388E-01 AU
 BOTTOM OF VIRTUAL BANDS - BAND     30; K    1; EIG -5.9038548E-03 AU
 INDIRECT ENERGY BAND GAP:  10.0333 eV
 TTTTTTTTTTTTTTTTTTTTTTTTTTTTTT PDIG        TELAPSE        2.58 TCPU        2.51
 TTTTTTTTTTTTTTTTTTTTTTTTTTTTTT MOQGAD      TELAPSE        2.58 TCPU        2.52
 TTTTTTTTTTTTTTTTTTTTTTTTTTTTTT SHELLXN     TELAPSE        3.03 TCPU        2.96
 TTTTTTTTTTTTTTTTTTTTTTTTTTTTTT MONMO3      TELAPSE        3.43 TCPU        3.36
 NUMERICALLY INTEGRATED DENSITY     58.0002106356
 TTTTTTTTTTTTTTTTTTTTTTTTTTTTTT NUMDFT      TELAPSE        3.55 TCPU        3.49
 CYC   1 ETOT(AU) -5.998440224734E+02 DETOT -4.63E-01 tst  0.00E+00 PX  1.00E+00
 TTTTTTTTTTTTTTTTTTTTTTTTTTTTTT DIIS        TELAPSE        3.57 TCPU        3.50
 DIIS TEST: 0.24958E+01 AT SCF   CYCLE   1 - MIX   30 %
 TTTTTTTTTTTTTTTTTTTTTTTTTTTTTT FDIK        TELAPSE        3.67 TCPU        3.61
 INSULATING STATE
 TOP OF VALENCE BANDS -    BAND     29; K   28; EIG -1.3185334E-01 AU
 TOP OF VALENCE BANDS -    BAND     29; K    1; EIG -1.4326497E-01 AU
 BOTTOM OF VIRTUAL BANDS - BAND     30; K    7; EIG  2.7677214E-02 AU
 INDIRECT ENERGY BAND GAP:   4.3410 eV
 BOTTOM OF VIRTUAL BANDS - BAND     30; K    1; EIG  3.2732862E-02 AU
 TTTTTTTTTTTTTTTTTTTTTTTTTTTTTT PDIG        TELAPSE        3.73 TCPU        3.67
 TTTTTTTTTTTTTTTTTTTTTTTTTTTTTT MOQGAD      TELAPSE        3.74 TCPU        3.67
 TTTTTTTTTTTTTTTTTTTTTTTTTTTTTT SHELLXN     TELAPSE        4.18 TCPU        4.11
 TTTTTTTTTTTTTTTTTTTTTTTTTTTTTT MONMO3      TELAPSE        4.58 TCPU        4.52
 NUMERICALLY INTEGRATED DENSITY     58.0002251372
 TTTTTTTTTTTTTTTTTTTTTTTTTTTTTT NUMDFT      TELAPSE        4.70 TCPU        4.64
 CYC   2 ETOT(AU) -5.997632303488E+02 DETOT  8.08E-02 tst  2.22E-02 PX  3.52E-01
 TTTTTTTTTTTTTTTTTTTTTTTTTTTTTT DIIS        TELAPSE        4.71 TCPU        4.65
 DIIS TEST: 0.38435E+01 AT SCF   CYCLE   2 - DIIS ACTIVE - HISTORY:     2 CYCLES
 TTTTTTTTTTTTTTTTTTTTTTTTTTTTTT FDIK        TELAPSE        4.81 TCPU        4.74
 INSULATING STATE
 TOP OF VALENCE BANDS -    BAND     29; K   28; EIG -2.2120756E-01 AU
 TOP OF VALENCE BANDS -    BAND     29; K    1; EIG -2.3223791E-01 AU
 BOTTOM OF VIRTUAL BANDS - BAND     30; K   28; EIG  3.1390837E-02 AU
 DIRECT ENERGY BAND GAP:   6.8736 eV
 BOTTOM OF VIRTUAL BANDS - BAND     30; K    1; EIG  3.2056211E-02 AU
 TTTTTTTTTTTTTTTTTTTTTTTTTTTTTT PDIG        TELAPSE        4.87 TCPU        4.81
 TTTTTTTTTTTTTTTTTTTTTTTTTTTTTT MOQGAD      TELAPSE        4.88 TCPU        4.81
 TTTTTTTTTTTTTTTTTTTTTTTTTTTTTT SHELLXN     TELAPSE        5.32 TCPU        5.25
 TTTTTTTTTTTTTTTTTTTTTTTTTTTTTT MONMO3      TELAPSE        5.72 TCPU        5.66
 NUMERICALLY INTEGRATED DENSITY     58.0002181513
 TTTTTTTTTTTTTTTTTTTTTTTTTTTTTT NUMDFT      TELAPSE        5.84 TCPU        5.77
 CYC   3 ETOT(AU) -6.001012918865E+02 DETOT -3.38E-01 tst  4.86E-03 PX  1.29E-01
 TTTTTTTTTTTTTTTTTTTTTTTTTTTTTT DIIS        TELAPSE        5.85 TCPU        5.78
 DIIS TEST: 0.75708E-02 AT SCF   CYCLE   3 - DIIS ACTIVE - HISTORY:     3 CYCLES
 TTTTTTTTTTTTTTTTTTTTTTTTTTTTTT FDIK        TELAPSE        5.95 TCPU        5.88
 INSULATING STATE
 TOP OF VALENCE BANDS -    BAND     29; K   28; EIG -2.2143983E-01 AU
 TOP OF VALENCE BANDS -    BAND     29; K    1; EIG -2.3247828E-01 AU
 BOTTOM OF VIRTUAL BANDS - BAND     30; K   28; EIG  3.7750046E-02 AU
 DIRECT ENERGY BAND GAP:   7.0529 eV
 BOTTOM OF VIRTUAL BANDS - BAND     30; K    1; EIG  3.8826940E-02 AU
 TTTTTTTTTTTTTTTTTTTTTTTTTTTTTT PDIG        TELAPSE        6.01 TCPU        5.94
 TTTTTTTTTTTTTTTTTTTTTTTTTTTTTT MOQGAD      TELAPSE        6.01 TCPU        5.95
 TTTTTTTTTTTTTTTTTTTTTTTTTTTTTT SHELLXN     TELAPSE        6.46 TCPU        6.39
 TTTTTTTTTTTTTTTTTTTTTTTTTTTTTT MONMO3      TELAPSE        6.86 TCPU        6.79
 NUMERICALLY INTEGRATED DENSITY     58.0002181665
 TTTTTTTTTTTTTTTTTTTTTTTTTTTTTT NUMDFT      TELAPSE        6.98 TCPU        6.91
 CYC   4 ETOT(AU) -6.001020857944E+02 DETOT -7.94E-04 tst  2.34E-05 PX  2.53E-02
 TTTTTTTTTTTTTTTTTTTTTTTTTTTTTT DIIS        TELAPSE        6.99 TCPU        6.92
 DIIS TEST: 0.61157E-03 AT SCF   CYCLE   4 - DIIS ACTIVE - HISTORY:     4 CYCLES
 TTTTTTTTTTTTTTTTTTTTTTTTTTTTTT FDIK        TELAPSE        7.09 TCPU        7.02
 INSULATING STATE
 TOP OF VALENCE BANDS -    BAND     29; K   28; EIG -2.2272527E-01 AU
 TOP OF VALENCE BANDS -    BAND     29; K    1; EIG -2.3374458E-01 AU
 BOTTOM OF VIRTUAL BANDS - BAND     30; K   28; EIG  3.6556335E-02 AU
 DIRECT ENERGY BAND GAP:   7.0554 eV
 BOTTOM OF VIRTUAL BANDS - BAND     30; K    1; EIG  3.7918460E-02 AU
 TTTTTTTTTTTTTTTTTTTTTTTTTTTTTT PDIG        TELAPSE        7.15 TCPU        7.08
 TTTTTTTTTTTTTTTTTTTTTTTTTTTTTT MOQGAD      TELAPSE        7.15 TCPU        7.09
 TTTTTTTTTTTTTTTTTTTTTTTTTTTTTT SHELLXN     TELAPSE        7.60 TCPU        7.53
 TTTTTTTTTTTTTTTTTTTTTTTTTTTTTT MONMO3      TELAPSE        8.00 TCPU        7.93
 NUMERICALLY INTEGRATED DENSITY     58.0002180463
 TTTTTTTTTTTTTTTTTTTTTTTTTTTTTT NUMDFT      TELAPSE        8.12 TCPU        8.05
 CYC   5 ETOT(AU) -6.001021617655E+02 DETOT -7.60E-05 tst  1.99E-06 PX  3.92E-03
 TTTTTTTTTTTTTTTTTTTTTTTTTTTTTT DIIS        TELAPSE        8.13 TCPU        8.06
 DIIS TEST: 0.58172E-05 AT SCF   CYCLE   5 - DIIS ACTIVE - HISTORY:     5 CYCLES
 TTTTTTTTTTTTTTTTTTTTTTTTTTTTTT FDIK        TELAPSE        8.22 TCPU        8.16
 INSULATING STATE
 TOP OF VALENCE BANDS -    BAND     29; K   28; EIG -2.2287624E-01 AU
 TOP OF VALENCE BANDS -    BAND     29; K    1; EIG -2.3389866E-01 AU
 BOTTOM OF VIRTUAL BANDS - BAND     30; K   28; EIG  3.6344475E-02 AU
 DIRECT ENERGY BAND GAP:   7.0538 eV
 BOTTOM OF VIRTUAL BANDS - BAND     30; K    1; EIG  3.7619075E-02 AU
 TTTTTTTTTTTTTTTTTTTTTTTTTTTTTT PDIG        TELAPSE        8.28 TCPU        8.22
 TTTTTTTTTTTTTTTTTTTTTTTTTTTTTT MOQGAD      TELAPSE        8.29 TCPU        8.22
 TTTTTTTTTTTTTTTTTTTTTTTTTTTTTT SHELLXN     TELAPSE        8.73 TCPU        8.66
 TTTTTTTTTTTTTTTTTTTTTTTTTTTTTT MONMO3      TELAPSE        9.13 TCPU        9.07
 NUMERICALLY INTEGRATED DENSITY     58.0002180334
 TTTTTTTTTTTTTTTTTTTTTTTTTTTTTT NUMDFT      TELAPSE        9.25 TCPU        9.19
 CYC   6 ETOT(AU) -6.001021626189E+02 DETOT -8.53E-07 tst  3.25E-08 PX  1.01E-03
 TTTTTTTTTTTTTTTTTTTTTTTTTTTTTT DIIS        TELAPSE        9.27 TCPU        9.21
 DIIS TEST: 0.45066E-06 AT SCF   CYCLE   6 - DIIS ACTIVE - HISTORY:     6 CYCLES
 TTTTTTTTTTTTTTTTTTTTTTTTTTTTTT FDIK        TELAPSE        9.47 TCPU        9.40
 INSULATING STATE
 TOP OF VALENCE BANDS -    BAND     29; K   28; EIG -2.2285863E-01 AU
 TOP OF VALENCE BANDS -    BAND     29; K    1; EIG -2.3388067E-01 AU
 BOTTOM OF VIRTUAL BANDS - BAND     30; K   28; EIG  3.6439402E-02 AU
 DIRECT ENERGY BAND GAP:   7.0559 eV
 BOTTOM OF VIRTUAL BANDS - BAND     30; K    1; EIG  3.7716074E-02 AU
 TTTTTTTTTTTTTTTTTTTTTTTTTTTTTT PDIG        TELAPSE        9.53 TCPU        9.46
 TTTTTTTTTTTTTTTTTTTTTTTTTTTTTT MOQGAD      TELAPSE        9.54 TCPU        9.47
 TTTTTTTTTTTTTTTTTTTTTTTTTTTTTT SHELLXN     TELAPSE        9.98 TCPU        9.91
 TTTTTTTTTTTTTTTTTTTTTTTTTTTTTT MONMO3      TELAPSE       10.38 TCPU       10.32
 NUMERICALLY INTEGRATED DENSITY     58.0002180365
 TTTTTTTTTTTTTTTTTTTTTTTTTTTTTT NUMDFT      TELAPSE       10.50 TCPU       10.43
 CYC   7 ETOT(AU) -6.001021627347E+02 DETOT -1.16E-07 tst  3.09E-09 PX  3.11E-04
 TTTTTTTTTTTTTTTTTTTTTTTTTTTTTT DIIS        TELAPSE       10.51 TCPU       10.44
 DIIS TEST: 0.23644E-07 AT SCF   CYCLE   7 - DIIS ACTIVE - HISTORY:     7 CYCLES
 TTTTTTTTTTTTTTTTTTTTTTTTTTTTTT FDIK        TELAPSE       10.61 TCPU       10.54
 INSULATING STATE
 TOP OF VALENCE BANDS -    BAND     29; K   28; EIG -2.2286147E-01 AU
 TOP OF VALENCE BANDS -    BAND     29; K    1; EIG -2.3388317E-01 AU
 BOTTOM OF VIRTUAL BANDS - BAND     30; K   28; EIG  3.6431937E-02 AU
 DIRECT ENERGY BAND GAP:   7.0557 eV
 BOTTOM OF VIRTUAL BANDS - BAND     30; K    1; EIG  3.7714602E-02 AU
 TTTTTTTTTTTTTTTTTTTTTTTTTTTTTT PDIG        TELAPSE       10.67 TCPU       10.60
 TTTTTTTTTTTTTTTTTTTTTTTTTTTTTT MOQGAD      TELAPSE       10.68 TCPU       10.61
 TTTTTTTTTTTTTTTTTTTTTTTTTTTTTT SHELLXN     TELAPSE       11.12 TCPU       11.05
 TTTTTTTTTTTTTTTTTTTTTTTTTTTTTT MONMO3      TELAPSE       11.52 TCPU       11.45
 NUMERICALLY INTEGRATED DENSITY     58.0002180372
 TTTTTTTTTTTTTTTTTTTTTTTTTTTTTT NUMDFT      TELAPSE       11.64 TCPU       11.57
 CYC   8 ETOT(AU) -6.001021627353E+02 DETOT -5.44E-10 tst  4.19E-11 PX  1.70E-05
 TTTTTTTTTTTTTTTTTTTTTTTTTTTTTT DIIS        TELAPSE       11.65 TCPU       11.58
 DIIS TEST: 0.11120E-09 AT SCF   CYCLE   8 - DIIS ACTIVE - HISTORY:     8 CYCLES
 TTTTTTTTTTTTTTTTTTTTTTTTTTTTTT FDIK        TELAPSE       11.74 TCPU       11.67
 INSULATING STATE
 TOP OF VALENCE BANDS -    BAND     29; K   28; EIG -2.2286024E-01 AU
 TOP OF VALENCE BANDS -    BAND     29; K    1; EIG -2.3388201E-01 AU
 BOTTOM OF VIRTUAL BANDS - BAND     30; K   28; EIG  3.6432506E-02 AU
 DIRECT ENERGY BAND GAP:   7.0557 eV
 BOTTOM OF VIRTUAL BANDS - BAND     30; K    1; EIG  3.7715118E-02 AU
 TTTTTTTTTTTTTTTTTTTTTTTTTTTTTT PDIG        TELAPSE       11.80 TCPU       11.73
 TTTTTTTTTTTTTTTTTTTTTTTTTTTTTT MOQGAD      TELAPSE       11.81 TCPU       11.74
 TTTTTTTTTTTTTTTTTTTTTTTTTTTTTT SHELLXN     TELAPSE       12.25 TCPU       12.18
 TTTTTTTTTTTTTTTTTTTTTTTTTTTTTT MONMO3      TELAPSE       12.65 TCPU       12.58
 NUMERICALLY INTEGRATED DENSITY     58.0002180373
 TTTTTTTTTTTTTTTTTTTTTTTTTTTTTT NUMDFT      TELAPSE       12.77 TCPU       12.70
 CYC   9 ETOT(AU) -6.001021627360E+02 DETOT -7.07E-10 tst  2.30E-13 PX  5.60E-07
 TTTTTTTTTTTTTTTTTTTTTTTTTTTTTT DIIS        TELAPSE       12.78 TCPU       12.71
 DIIS TEST: 0.15766E-11 AT SCF   CYCLE   9 - DIIS ACTIVE - HISTORY:     9 CYCLES
 TTTTTTTTTTTTTTTTTTTTTTTTTTTTTT FDIK        TELAPSE       12.85 TCPU       12.78
 INSULATING STATE
 TOP OF VALENCE BANDS -    BAND     29; K   28; EIG -2.2286027E-01 AU
 TOP OF VALENCE BANDS -    BAND     29; K    1; EIG -2.3388204E-01 AU
 BOTTOM OF VIRTUAL BANDS - BAND     30; K   28; EIG  3.6432607E-02 AU
 DIRECT ENERGY BAND GAP:   7.0557 eV
 BOTTOM OF VIRTUAL BANDS - BAND     30; K    1; EIG  3.7715123E-02 AU
 TTTTTTTTTTTTTTTTTTTTTTTTTTTTTT PDIG        TELAPSE       12.91 TCPU       12.84
 TTTTTTTTTTTTTTTTTTTTTTTTTTTTTT MOQGAD      TELAPSE       12.92 TCPU       12.85
 TTTTTTTTTTTTTTTTTTTTTTTTTTTTTT SHELLXN     TELAPSE       13.36 TCPU       13.29
 TTTTTTTTTTTTTTTTTTTTTTTTTTTTTT MONMO3      TELAPSE       13.76 TCPU       13.69
 NUMERICALLY INTEGRATED DENSITY     58.0002180372
 TTTTTTTTTTTTTTTTTTTTTTTTTTTTTT NUMDFT      TELAPSE       13.88 TCPU       13.81
 CYC  10 ETOT(AU) -6.001021627359E+02 DETOT  1.14E-10 tst  1.43E-14 PX  6.24E-08
 TTTTTTTTTTTTTTTTTTTTTTTTTTTTTT DIIS        TELAPSE       13.89 TCPU       13.82
 DIIS TEST: 0.36095E-12 AT SCF   CYCLE  10 - DIIS ACTIVE - HISTORY:    10 CYCLES
 TTTTTTTTTTTTTTTTTTTTTTTTTTTTTT FDIK        TELAPSE       13.96 TCPU       13.89
 INSULATING STATE
 TOP OF VALENCE BANDS -    BAND     29; K   28; EIG -2.2286028E-01 AU
 TOP OF VALENCE BANDS -    BAND     29; K    1; EIG -2.3388204E-01 AU
 BOTTOM OF VIRTUAL BANDS - BAND     30; K   28; EIG  3.6432593E-02 AU
 DIRECT ENERGY BAND GAP:   7.0557 eV
 BOTTOM OF VIRTUAL BANDS - BAND     30; K    1; EIG  3.7715115E-02 AU
 TTTTTTTTTTTTTTTTTTTTTTTTTTTTTT PDIG        TELAPSE       14.02 TCPU       13.95
 TTTTTTTTTTTTTTTTTTTTTTTTTTTTTT MOQGAD      TELAPSE       14.02 TCPU       13.95
 TTTTTTTTTTTTTTTTTTTTTTTTTTTTTT SHELLXN     TELAPSE       14.46 TCPU       14.39
 TTTTTTTTTTTTTTTTTTTTTTTTTTTTTT MONMO3      TELAPSE       14.87 TCPU       14.80
 NUMERICALLY INTEGRATED DENSITY     58.0002180372
 TTTTTTTTTTTTTTTTTTTTTTTTTTTTTT NUMDFT      TELAPSE       14.98 TCPU       14.91
 CYC  11 ETOT(AU) -6.001021627359E+02 DETOT -6.82E-13 tst  2.87E-15 PX  2.04E-08
 TTTTTTTTTTTTTTTTTTTTTTTTTTTTTT DIIS        TELAPSE       15.00 TCPU       14.92
 DIIS TEST: 0.35905E-12 AT SCF   CYCLE  11 - DIIS ACTIVE - HISTORY:    11 CYCLES
 TTTTTTTTTTTTTTTTTTTTTTTTTTTTTT FDIK        TELAPSE       15.06 TCPU       14.99
 INSULATING STATE
 TOP OF VALENCE BANDS -    BAND     29; K   28; EIG -2.2286027E-01 AU
 TOP OF VALENCE BANDS -    BAND     29; K    1; EIG -2.3388204E-01 AU
 BOTTOM OF VIRTUAL BANDS - BAND     30; K   28; EIG  3.6432583E-02 AU
 DIRECT ENERGY BAND GAP:   7.0557 eV
 BOTTOM OF VIRTUAL BANDS - BAND     30; K    1; EIG  3.7715127E-02 AU
 TTTTTTTTTTTTTTTTTTTTTTTTTTTTTT PDIG        TELAPSE       15.12 TCPU       15.05
 TTTTTTTTTTTTTTTTTTTTTTTTTTTTTT MOQGAD      TELAPSE       15.12 TCPU       15.05
 TTTTTTTTTTTTTTTTTTTTTTTTTTTTTT SHELLXN     TELAPSE       15.57 TCPU       15.50
 ::: PSEUDO TOTAL   ENERGY                        -5.3887943216362E+02
 ::: VIRIAL COEFFICIENT                            1.0297994457339E+00
 TTTTTTTTTTTTTTTTTTTTTTTTTTTTTT MONMO3      TELAPSE       15.97 TCPU       15.90
 NUMERICALLY INTEGRATED DENSITY     58.0002180372
 TTTTTTTTTTTTTTTTTTTTTTTTTTTTTT NUMDFT      TELAPSE       16.09 TCPU       16.02
 CYC  12 ETOT(AU) -6.001021627359E+02 DETOT -3.06E-11 tst  2.71E-15 PX  2.04E-08

 == SCF ENDED - CONVERGENCE ON ENERGY      E(AU) -6.0010216273589E+02 CYCLES  12


 ENERGY EXPRESSION=HARTREE+FOCK EXCH*0.00000+(PBE        EXCH)*1.00000+PBE        CORR


 TOTAL ENERGY(DFT)(AU)( 12) -6.0010216273589E+02 DE-3.1E-11 tester 2.7E-15
 TTTTTTTTTTTTTTTTTTTTTTTTTTTTTT EDFT        TELAPSE       16.09 TCPU       16.02
 INSULATING STATE
 TOP OF VALENCE BANDS -    BAND     29; K   28; EIG -2.2286030E-01 AU
 TOP OF VALENCE BANDS -    BAND     29; K    1; EIG -2.3388207E-01 AU
 BOTTOM OF VIRTUAL BANDS - BAND     30; K   28; EIG  3.6432582E-02 AU
 DIRECT ENERGY BAND GAP:   7.0557 eV
 BOTTOM OF VIRTUAL BANDS - BAND     30; K    1; EIG  3.7715104E-02 AU
 EIGENVECTORS IN FORTRAN UNIT  8
 EEEEEEEEEE SCF TERMINATION  DATE 06 11 2023 TIME 13:32:00.0

     *********************************************************************
     * ***************************************************************** *
     * *        COUPLED-PERTURBED KOHN-SHAM CALCULATION (CPKS)         * *
     * *        REFERENCES TO BE QUOTED WHEN USING THIS MODULE:        * *
     * *        (1) M. Ferrero, M. Rerat, R. Orlando, R.Dovesi,        * *
     * *            J. Comput. Chem. 29 (2008), 1450;                  * *
     * *            J. Chem. Phys. 128 (2008), 014110.                 * *
     * *        (2) M. Ferrero, M. Rerat, B. Kirtman, R. Dovesi,       * *
     * *            J. Chem. Phys. 129 (2008), 244110.                 * *
     * ***************************************************************** *
     *********************************************************************

 INFORMATION **** CP_DRIVER **** CONVERGENCE ON ALPHA: 10**          -3
 INFORMATION **** CP_DRIVER **** MAX NUMBER OF CPHF/CPKS CYCLES         200
 INFORMATION **** CP_DRIVER **** CPHF/CPKS DAMPING PERCENTAGE:          60
 STATIC FIELD (OR H*NU < 1E-15 HA)

 *******************************************************************************

 ELECTRIC FIELD APPLIED ALONG CARTESIAN DIRECTION X

 *******************************************************************************
 THE NUMBER OF SYMMETRY OPERATORS HAS BEEN REDUCED FROM 16 TO  1

 NEW GRID IN RECIPROCAL SPACE
 *******************************************************************************
 POINTS IN THE IBZ                 868 SHRINKING FACTORS              12 12 12
 *******************************************************************************
 *** K POINTS COORDINATES (OBLIQUE COORDINATES IN UNITS OF SHRINK FAC. )
   1-R(  0  0  0)   2-C(  1  0  0)   3-C(  0 11  0)   4-C(  2  0  0)
   5-C(  0 10  0)   6-C(  3  0  0)   7-C(  0  9  0)   8-C(  4  0  0)
   9-C(  0  8  0)  10-C(  5  0  0)  11-C(  0  7  0)  12-R(  6  0  0)
  13-R(  0  6  0)  14-C(  1  1  0)  15-C(  1 11  0)  16-C(  2  1  0)
  17-C(  2 11  0)  18-C( 11 10  0)  19-C(  1 10  0)  20-C(  3  1  0)
  21-C(  3 11  0)  22-C( 11  9  0)  23-C(  1  9  0)  24-C(  4  1  0)
  25-C(  4 11  0)  26-C( 11  8  0)  27-C(  1  8  0)  28-C(  5  1  0)
  29-C(  5 11  0)  30-C( 11  7  0)  31-C(  1  7  0)  32-C(  6  1  0)
  33-C( 11  6  0)  34-C(  2  2  0)  35-C(  2 10  0)  36-C(  3  2  0)
  37-C(  3 10  0)  38-C( 10  9  0)  39-C(  2  9  0)  40-C(  4  2  0)
  41-C(  4 10  0)  42-C( 10  8  0)  43-C(  2  8  0)  44-C(  5  2  0)
  45-C(  5 10  0)  46-C( 10  7  0)  47-C(  2  7  0)  48-C(  6  2  0)
  49-C( 10  6  0)  50-C(  3  3  0)  51-C(  3  9  0)  52-C(  4  3  0)
  53-C(  4  9  0)  54-C(  9  8  0)  55-C(  3  8  0)  56-C(  5  3  0)
  57-C(  5  9  0)  58-C(  9  7  0)  59-C(  3  7  0)  60-C(  6  3  0)
  61-C(  9  6  0)  62-C(  4  4  0)  63-C(  4  8  0)  64-C(  5  4  0)
  65-C(  5  8  0)  66-C(  8  7  0)  67-C(  4  7  0)  68-C(  6  4  0)
  69-C(  8  6  0)  70-C(  5  5  0)  71-C(  5  7  0)  72-C(  6  5  0)
  73-C(  7  6  0)  74-R(  6  6  0)  75-C(  0  0  1)  76-C(  1  0  1)
  77-C( 11  0  1)  78-C(  0 11 11)  79-C(  0  1 11)  80-C(  2  0  1)
  81-C( 10  0  1)  82-C(  0 10 11)  83-C(  0  2 11)  84-C(  3  0  1)
  85-C(  9  0  1)  86-C(  0  9 11)  87-C(  0  3 11)  88-C(  4  0  1)
  89-C(  8  0  1)  90-C(  0  8 11)  91-C(  0  4 11)  92-C(  5  0  1)
  93-C(  7  0  1)  94-C(  0  7 11)  95-C(  0  5 11)  96-C(  6  0  1)
  97-C(  0  6 11)  98-C(  1  1  1)  99-C( 11 11  1) 100-C(  1 11 11)
 101-C( 11  1 11) 102-C(  2  1  1) 103-C( 10 11  1) 104-C(  2 11 11)
 105-C( 10  1 11) 106-C( 11 10 11) 107-C(  1  2 11) 108-C(  1 10  1)
 109-C( 11  2  1) 110-C(  3  1  1) 111-C(  9 11  1) 112-C(  3 11 11)
 113-C(  9  1 11) 114-C( 11  9 11) 115-C(  1  3 11) 116-C(  1  9  1)
 117-C( 11  3  1) 118-C(  4  1  1) 119-C(  8 11  1) 120-C(  4 11 11)
 121-C(  8  1 11) 122-C( 11  8 11) 123-C(  1  4 11) 124-C(  1  8  1)
 125-C( 11  4  1) 126-C(  5  1  1) 127-C(  7 11  1) 128-C(  5 11 11)
 129-C(  7  1 11) 130-C( 11  7 11) 131-C(  1  5 11) 132-C(  1  7  1)
 133-C( 11  5  1) 134-C(  6  1  1) 135-C(  6 11  1) 136-C( 11  6 11)
 137-C(  1  6 11) 138-C(  2  2  1) 139-C( 10 10  1) 140-C(  2 10 11)
 141-C( 10  2 11) 142-C(  3  2  1) 143-C(  9 10  1) 144-C(  3 10 11)
 145-C(  9  2 11) 146-C( 10  9 11) 147-C(  2  3 11) 148-C(  2  9  1)
 149-C( 10  3  1) 150-C(  4  2  1) 151-C(  8 10  1) 152-C(  4 10 11)
 153-C(  8  2 11) 154-C( 10  8 11) 155-C(  2  4 11) 156-C(  2  8  1)
 157-C( 10  4  1) 158-C(  5  2  1) 159-C(  7 10  1) 160-C(  5 10 11)
 161-C(  7  2 11) 162-C( 10  7 11) 163-C(  2  5 11) 164-C(  2  7  1)
 165-C( 10  5  1) 166-C(  6  2  1) 167-C(  6 10  1) 168-C( 10  6 11)
 169-C(  2  6 11) 170-C(  3  3  1) 171-C(  9  9  1) 172-C(  3  9 11)
 173-C(  9  3 11) 174-C(  4  3  1) 175-C(  8  9  1) 176-C(  4  9 11)
 177-C(  8  3 11) 178-C(  9  8 11) 179-C(  3  4 11) 180-C(  3  8  1)
 181-C(  9  4  1) 182-C(  5  3  1) 183-C(  7  9  1) 184-C(  5  9 11)
 185-C(  7  3 11) 186-C(  9  7 11) 187-C(  3  5 11) 188-C(  3  7  1)
 189-C(  9  5  1) 190-C(  6  3  1) 191-C(  6  9  1) 192-C(  9  6 11)
 193-C(  3  6 11) 194-C(  4  4  1) 195-C(  8  8  1) 196-C(  4  8 11)
 197-C(  8  4 11) 198-C(  5  4  1) 199-C(  7  8  1) 200-C(  5  8 11)
 201-C(  7  4 11) 202-C(  8  7 11) 203-C(  4  5 11) 204-C(  4  7  1)
 205-C(  8  5  1) 206-C(  6  4  1) 207-C(  6  8  1) 208-C(  8  6 11)
 209-C(  4  6 11) 210-C(  5  5  1) 211-C(  7  7  1) 212-C(  5  7 11)
 213-C(  7  5 11) 214-C(  6  5  1) 215-C(  6  7  1) 216-C(  7  6 11)
 217-C(  5  6 11) 218-C(  6  6  1) 219-C(  0  0  2) 220-C(  1  0  2)
 221-C( 11  0  2) 222-C(  0 11 10) 223-C(  0  1 10) 224-C(  2  0  2)
 225-C( 10  0  2) 226-C(  0 10 10) 227-C(  0  2 10) 228-C(  3  0  2)
 229-C(  9  0  2) 230-C(  0  9 10) 231-C(  0  3 10) 232-C(  4  0  2)
 233-C(  8  0  2) 234-C(  0  8 10) 235-C(  0  4 10) 236-C(  5  0  2)
 237-C(  7  0  2) 238-C(  0  7 10) 239-C(  0  5 10) 240-C(  6  0  2)
 241-C(  0  6 10) 242-C(  1  1  2) 243-C( 11 11  2) 244-C(  1 11 10)
 245-C( 11  1 10) 246-C(  2  1  2) 247-C( 10 11  2) 248-C(  2 11 10)
 249-C( 10  1 10) 250-C( 11 10 10) 251-C(  1  2 10) 252-C(  1 10  2)
 253-C( 11  2  2) 254-C(  3  1  2) 255-C(  9 11  2) 256-C(  3 11 10)
 257-C(  9  1 10) 258-C( 11  9 10) 259-C(  1  3 10) 260-C(  1  9  2)
 261-C( 11  3  2) 262-C(  4  1  2) 263-C(  8 11  2) 264-C(  4 11 10)
 265-C(  8  1 10) 266-C( 11  8 10) 267-C(  1  4 10) 268-C(  1  8  2)
 269-C( 11  4  2) 270-C(  5  1  2) 271-C(  7 11  2) 272-C(  5 11 10)
 273-C(  7  1 10) 274-C( 11  7 10) 275-C(  1  5 10) 276-C(  1  7  2)
 277-C( 11  5  2) 278-C(  6  1  2) 279-C(  6 11  2) 280-C( 11  6 10)
 281-C(  1  6 10) 282-C(  2  2  2) 283-C( 10 10  2) 284-C(  2 10 10)
 285-C( 10  2 10) 286-C(  3  2  2) 287-C(  9 10  2) 288-C(  3 10 10)
 289-C(  9  2 10) 290-C( 10  9 10) 291-C(  2  3 10) 292-C(  2  9  2)
 293-C( 10  3  2) 294-C(  4  2  2) 295-C(  8 10  2) 296-C(  4 10 10)
 297-C(  8  2 10) 298-C( 10  8 10) 299-C(  2  4 10) 300-C(  2  8  2)
 301-C( 10  4  2) 302-C(  5  2  2) 303-C(  7 10  2) 304-C(  5 10 10)
 305-C(  7  2 10) 306-C( 10  7 10) 307-C(  2  5 10) 308-C(  2  7  2)
 309-C( 10  5  2) 310-C(  6  2  2) 311-C(  6 10  2) 312-C( 10  6 10)
 313-C(  2  6 10) 314-C(  3  3  2) 315-C(  9  9  2) 316-C(  3  9 10)
 317-C(  9  3 10) 318-C(  4  3  2) 319-C(  8  9  2) 320-C(  4  9 10)
 321-C(  8  3 10) 322-C(  9  8 10) 323-C(  3  4 10) 324-C(  3  8  2)
 325-C(  9  4  2) 326-C(  5  3  2) 327-C(  7  9  2) 328-C(  5  9 10)
 329-C(  7  3 10) 330-C(  9  7 10) 331-C(  3  5 10) 332-C(  3  7  2)
 333-C(  9  5  2) 334-C(  6  3  2) 335-C(  6  9  2) 336-C(  9  6 10)
 337-C(  3  6 10) 338-C(  4  4  2) 339-C(  8  8  2) 340-C(  4  8 10)
 341-C(  8  4 10) 342-C(  5  4  2) 343-C(  7  8  2) 344-C(  5  8 10)
 345-C(  7  4 10) 346-C(  8  7 10) 347-C(  4  5 10) 348-C(  4  7  2)
 349-C(  8  5  2) 350-C(  6  4  2) 351-C(  6  8  2) 352-C(  8  6 10)
 353-C(  4  6 10) 354-C(  5  5  2) 355-C(  7  7  2) 356-C(  5  7 10)
 357-C(  7  5 10) 358-C(  6  5  2) 359-C(  6  7  2) 360-C(  7  6 10)
 361-C(  5  6 10) 362-C(  6  6  2) 363-C(  0  0  3) 364-C(  1  0  3)
 365-C( 11  0  3) 366-C(  0 11  9) 367-C(  0  1  9) 368-C(  2  0  3)
 369-C( 10  0  3) 370-C(  0 10  9) 371-C(  0  2  9) 372-C(  3  0  3)
 373-C(  9  0  3) 374-C(  0  9  9) 375-C(  0  3  9) 376-C(  4  0  3)
 377-C(  8  0  3) 378-C(  0  8  9) 379-C(  0  4  9) 380-C(  5  0  3)
 381-C(  7  0  3) 382-C(  0  7  9) 383-C(  0  5  9) 384-C(  6  0  3)
 385-C(  0  6  9) 386-C(  1  1  3) 387-C( 11 11  3) 388-C(  1 11  9)
 389-C( 11  1  9) 390-C(  2  1  3) 391-C( 10 11  3) 392-C(  2 11  9)
 393-C( 10  1  9) 394-C( 11 10  9) 395-C(  1  2  9) 396-C(  1 10  3)
 397-C( 11  2  3) 398-C(  3  1  3) 399-C(  9 11  3) 400-C(  3 11  9)
 401-C(  9  1  9) 402-C( 11  9  9) 403-C(  1  3  9) 404-C(  1  9  3)
 405-C( 11  3  3) 406-C(  4  1  3) 407-C(  8 11  3) 408-C(  4 11  9)
 409-C(  8  1  9) 410-C( 11  8  9) 411-C(  1  4  9) 412-C(  1  8  3)
 413-C( 11  4  3) 414-C(  5  1  3) 415-C(  7 11  3) 416-C(  5 11  9)
 417-C(  7  1  9) 418-C( 11  7  9) 419-C(  1  5  9) 420-C(  1  7  3)
 421-C( 11  5  3) 422-C(  6  1  3) 423-C(  6 11  3) 424-C( 11  6  9)
 425-C(  1  6  9) 426-C(  2  2  3) 427-C( 10 10  3) 428-C(  2 10  9)
 429-C( 10  2  9) 430-C(  3  2  3) 431-C(  9 10  3) 432-C(  3 10  9)
 433-C(  9  2  9) 434-C( 10  9  9) 435-C(  2  3  9) 436-C(  2  9  3)
 437-C( 10  3  3) 438-C(  4  2  3) 439-C(  8 10  3) 440-C(  4 10  9)
 441-C(  8  2  9) 442-C( 10  8  9) 443-C(  2  4  9) 444-C(  2  8  3)
 445-C( 10  4  3) 446-C(  5  2  3) 447-C(  7 10  3) 448-C(  5 10  9)
 449-C(  7  2  9) 450-C( 10  7  9) 451-C(  2  5  9) 452-C(  2  7  3)
 453-C( 10  5  3) 454-C(  6  2  3) 455-C(  6 10  3) 456-C( 10  6  9)
 457-C(  2  6  9) 458-C(  3  3  3) 459-C(  9  9  3) 460-C(  3  9  9)
 461-C(  9  3  9) 462-C(  4  3  3) 463-C(  8  9  3) 464-C(  4  9  9)
 465-C(  8  3  9) 466-C(  9  8  9) 467-C(  3  4  9) 468-C(  3  8  3)
 469-C(  9  4  3) 470-C(  5  3  3) 471-C(  7  9  3) 472-C(  5  9  9)
 473-C(  7  3  9) 474-C(  9  7  9) 475-C(  3  5  9) 476-C(  3  7  3)
 477-C(  9  5  3) 478-C(  6  3  3) 479-C(  6  9  3) 480-C(  9  6  9)
 481-C(  3  6  9) 482-C(  4  4  3) 483-C(  8  8  3) 484-C(  4  8  9)
 485-C(  8  4  9) 486-C(  5  4  3) 487-C(  7  8  3) 488-C(  5  8  9)
 489-C(  7  4  9) 490-C(  8  7  9) 491-C(  4  5  9) 492-C(  4  7  3)
 493-C(  8  5  3) 494-C(  6  4  3) 495-C(  6  8  3) 496-C(  8  6  9)
 497-C(  4  6  9) 498-C(  5  5  3) 499-C(  7  7  3) 500-C(  5  7  9)
 501-C(  7  5  9) 502-C(  6  5  3) 503-C(  6  7  3) 504-C(  7  6  9)
 505-C(  5  6  9) 506-C(  6  6  3) 507-C(  0  0  4) 508-C(  1  0  4)
 509-C( 11  0  4) 510-C(  0 11  8) 511-C(  0  1  8) 512-C(  2  0  4)
 513-C( 10  0  4) 514-C(  0 10  8) 515-C(  0  2  8) 516-C(  3  0  4)
 517-C(  9  0  4) 518-C(  0  9  8) 519-C(  0  3  8) 520-C(  4  0  4)
 521-C(  8  0  4) 522-C(  0  8  8) 523-C(  0  4  8) 524-C(  5  0  4)
 525-C(  7  0  4) 526-C(  0  7  8) 527-C(  0  5  8) 528-C(  6  0  4)
 529-C(  0  6  8) 530-C(  1  1  4) 531-C( 11 11  4) 532-C(  1 11  8)
 533-C( 11  1  8) 534-C(  2  1  4) 535-C( 10 11  4) 536-C(  2 11  8)
 537-C( 10  1  8) 538-C( 11 10  8) 539-C(  1  2  8) 540-C(  1 10  4)
 541-C( 11  2  4) 542-C(  3  1  4) 543-C(  9 11  4) 544-C(  3 11  8)
 545-C(  9  1  8) 546-C( 11  9  8) 547-C(  1  3  8) 548-C(  1  9  4)
 549-C( 11  3  4) 550-C(  4  1  4) 551-C(  8 11  4) 552-C(  4 11  8)
 553-C(  8  1  8) 554-C( 11  8  8) 555-C(  1  4  8) 556-C(  1  8  4)
 557-C( 11  4  4) 558-C(  5  1  4) 559-C(  7 11  4) 560-C(  5 11  8)
 561-C(  7  1  8) 562-C( 11  7  8) 563-C(  1  5  8) 564-C(  1  7  4)
 565-C( 11  5  4) 566-C(  6  1  4) 567-C(  6 11  4) 568-C( 11  6  8)
 569-C(  1  6  8) 570-C(  2  2  4) 571-C( 10 10  4) 572-C(  2 10  8)
 573-C( 10  2  8) 574-C(  3  2  4) 575-C(  9 10  4) 576-C(  3 10  8)
 577-C(  9  2  8) 578-C( 10  9  8) 579-C(  2  3  8) 580-C(  2  9  4)
 581-C( 10  3  4) 582-C(  4  2  4) 583-C(  8 10  4) 584-C(  4 10  8)
 585-C(  8  2  8) 586-C( 10  8  8) 587-C(  2  4  8) 588-C(  2  8  4)
 589-C( 10  4  4) 590-C(  5  2  4) 591-C(  7 10  4) 592-C(  5 10  8)
 593-C(  7  2  8) 594-C( 10  7  8) 595-C(  2  5  8) 596-C(  2  7  4)
 597-C( 10  5  4) 598-C(  6  2  4) 599-C(  6 10  4) 600-C( 10  6  8)
 601-C(  2  6  8) 602-C(  3  3  4) 603-C(  9  9  4) 604-C(  3  9  8)
 605-C(  9  3  8) 606-C(  4  3  4) 607-C(  8  9  4) 608-C(  4  9  8)
 609-C(  8  3  8) 610-C(  9  8  8) 611-C(  3  4  8) 612-C(  3  8  4)
 613-C(  9  4  4) 614-C(  5  3  4) 615-C(  7  9  4) 616-C(  5  9  8)
 617-C(  7  3  8) 618-C(  9  7  8) 619-C(  3  5  8) 620-C(  3  7  4)
 621-C(  9  5  4) 622-C(  6  3  4) 623-C(  6  9  4) 624-C(  9  6  8)
 625-C(  3  6  8) 626-C(  4  4  4) 627-C(  8  8  4) 628-C(  4  8  8)
 629-C(  8  4  8) 630-C(  5  4  4) 631-C(  7  8  4) 632-C(  5  8  8)
 633-C(  7  4  8) 634-C(  8  7  8) 635-C(  4  5  8) 636-C(  4  7  4)
 637-C(  8  5  4) 638-C(  6  4  4) 639-C(  6  8  4) 640-C(  8  6  8)
 641-C(  4  6  8) 642-C(  5  5  4) 643-C(  7  7  4) 644-C(  5  7  8)
 645-C(  7  5  8) 646-C(  6  5  4) 647-C(  6  7  4) 648-C(  7  6  8)
 649-C(  5  6  8) 650-C(  6  6  4) 651-C(  0  0  5) 652-C(  1  0  5)
 653-C( 11  0  5) 654-C(  0 11  7) 655-C(  0  1  7) 656-C(  2  0  5)
 657-C( 10  0  5) 658-C(  0 10  7) 659-C(  0  2  7) 660-C(  3  0  5)
 661-C(  9  0  5) 662-C(  0  9  7) 663-C(  0  3  7) 664-C(  4  0  5)
 665-C(  8  0  5) 666-C(  0  8  7) 667-C(  0  4  7) 668-C(  5  0  5)
 669-C(  7  0  5) 670-C(  0  7  7) 671-C(  0  5  7) 672-C(  6  0  5)
 673-C(  0  6  7) 674-C(  1  1  5) 675-C( 11 11  5) 676-C(  1 11  7)
 677-C( 11  1  7) 678-C(  2  1  5) 679-C( 10 11  5) 680-C(  2 11  7)
 681-C( 10  1  7) 682-C( 11 10  7) 683-C(  1  2  7) 684-C(  1 10  5)
 685-C( 11  2  5) 686-C(  3  1  5) 687-C(  9 11  5) 688-C(  3 11  7)
 689-C(  9  1  7) 690-C( 11  9  7) 691-C(  1  3  7) 692-C(  1  9  5)
 693-C( 11  3  5) 694-C(  4  1  5) 695-C(  8 11  5) 696-C(  4 11  7)
 697-C(  8  1  7) 698-C( 11  8  7) 699-C(  1  4  7) 700-C(  1  8  5)
 701-C( 11  4  5) 702-C(  5  1  5) 703-C(  7 11  5) 704-C(  5 11  7)
 705-C(  7  1  7) 706-C( 11  7  7) 707-C(  1  5  7) 708-C(  1  7  5)
 709-C( 11  5  5) 710-C(  6  1  5) 711-C(  6 11  5) 712-C( 11  6  7)
 713-C(  1  6  7) 714-C(  2  2  5) 715-C( 10 10  5) 716-C(  2 10  7)
 717-C( 10  2  7) 718-C(  3  2  5) 719-C(  9 10  5) 720-C(  3 10  7)
 721-C(  9  2  7) 722-C( 10  9  7) 723-C(  2  3  7) 724-C(  2  9  5)
 725-C( 10  3  5) 726-C(  4  2  5) 727-C(  8 10  5) 728-C(  4 10  7)
 729-C(  8  2  7) 730-C( 10  8  7) 731-C(  2  4  7) 732-C(  2  8  5)
 733-C( 10  4  5) 734-C(  5  2  5) 735-C(  7 10  5) 736-C(  5 10  7)
 737-C(  7  2  7) 738-C( 10  7  7) 739-C(  2  5  7) 740-C(  2  7  5)
 741-C( 10  5  5) 742-C(  6  2  5) 743-C(  6 10  5) 744-C( 10  6  7)
 745-C(  2  6  7) 746-C(  3  3  5) 747-C(  9  9  5) 748-C(  3  9  7)
 749-C(  9  3  7) 750-C(  4  3  5) 751-C(  8  9  5) 752-C(  4  9  7)
 753-C(  8  3  7) 754-C(  9  8  7) 755-C(  3  4  7) 756-C(  3  8  5)
 757-C(  9  4  5) 758-C(  5  3  5) 759-C(  7  9  5) 760-C(  5  9  7)
 761-C(  7  3  7) 762-C(  9  7  7) 763-C(  3  5  7) 764-C(  3  7  5)
 765-C(  9  5  5) 766-C(  6  3  5) 767-C(  6  9  5) 768-C(  9  6  7)
 769-C(  3  6  7) 770-C(  4  4  5) 771-C(  8  8  5) 772-C(  4  8  7)
 773-C(  8  4  7) 774-C(  5  4  5) 775-C(  7  8  5) 776-C(  5  8  7)
 777-C(  7  4  7) 778-C(  8  7  7) 779-C(  4  5  7) 780-C(  4  7  5)
 781-C(  8  5  5) 782-C(  6  4  5) 783-C(  6  8  5) 784-C(  8  6  7)
 785-C(  4  6  7) 786-C(  5  5  5) 787-C(  7  7  5) 788-C(  5  7  7)
 789-C(  7  5  7) 790-C(  6  5  5) 791-C(  6  7  5) 792-C(  7  6  7)
 793-C(  5  6  7) 794-C(  6  6  5) 795-R(  0  0  6) 796-C(  1  0  6)
 797-C(  0 11  6) 798-C(  2  0  6) 799-C(  0 10  6) 800-C(  3  0  6)
 801-C(  0  9  6) 802-C(  4  0  6) 803-C(  0  8  6) 804-C(  5  0  6)
 805-C(  0  7  6) 806-R(  6  0  6) 807-R(  0  6  6) 808-C(  1  1  6)
 809-C(  1 11  6) 810-C(  2  1  6) 811-C(  2 11  6) 812-C( 11 10  6)
 813-C(  1 10  6) 814-C(  3  1  6) 815-C(  3 11  6) 816-C( 11  9  6)
 817-C(  1  9  6) 818-C(  4  1  6) 819-C(  4 11  6) 820-C( 11  8  6)
 821-C(  1  8  6) 822-C(  5  1  6) 823-C(  5 11  6) 824-C( 11  7  6)
 825-C(  1  7  6) 826-C(  6  1  6) 827-C( 11  6  6) 828-C(  2  2  6)
 829-C(  2 10  6) 830-C(  3  2  6) 831-C(  3 10  6) 832-C( 10  9  6)
 833-C(  2  9  6) 834-C(  4  2  6) 835-C(  4 10  6) 836-C( 10  8  6)
 837-C(  2  8  6) 838-C(  5  2  6) 839-C(  5 10  6) 840-C( 10  7  6)
 841-C(  2  7  6) 842-C(  6  2  6) 843-C( 10  6  6) 844-C(  3  3  6)
 845-C(  3  9  6) 846-C(  4  3  6) 847-C(  4  9  6) 848-C(  9  8  6)
 849-C(  3  8  6) 850-C(  5  3  6) 851-C(  5  9  6) 852-C(  9  7  6)
 853-C(  3  7  6) 854-C(  6  3  6) 855-C(  9  6  6) 856-C(  4  4  6)
 857-C(  4  8  6) 858-C(  5  4  6) 859-C(  5  8  6) 860-C(  8  7  6)
 861-C(  4  7  6) 862-C(  6  4  6) 863-C(  8  6  6) 864-C(  5  5  6)
 865-C(  5  7  6) 866-C(  6  5  6) 867-C(  7  6  6) 868-R(  6  6  6)

 GCALCO - MAX INDICES DIRECT LATTICE VECTOR    16    16    11
 NO.OF VECTORS CREATED 6999 STARS  506 RMAX    96.90551 BOHR
 TTTTTTTTTTTTTTTTTTTTTTTTTTTTTT gordsh1     TELAPSE       25.17 TCPU       25.10

 MATRIX SIZE: P(G)  105032, F(G)   53020, P(G) IRR   54347, F(G) IRR   54347
 MAX G-VECTOR INDEX FOR 1- AND 2-ELECTRON INTEGRALS 105

 TTTTTTTTTTTTTTTTTTTTTTTTTTTTTT INPUT       TELAPSE       26.25 TCPU       26.17
 TTTTTTTTTTTTTTTTTTTTTTTTTTTTTT SYMM        TELAPSE       26.25 TCPU       26.17

 ***** NEW REFERENCE GEOMETRY *****
 TTTTTTTTTTTTTTTTTTTTTTTTTTTTTT INT_SCREEN  TELAPSE       26.25 TCPU       26.18
 INFORMATION **** EXCBUF **** EXCH. BIPO BUFFER: WORDS USED =           0

 DFT PARAMETERS

     ATOM       ELECTRONS   NET CHARGE   R(ANGSTROM)
   1   9  F       9.0000      0.0000     0.72000000
   5  11  NA     11.0000      0.0000     1.91000000
   6 239  Y      11.0000      0.0000     1.82000000

 SIZE OF GRID=     134972
 TTTTTTTTTTTTTTTTTTTTTTTTTTTTTT MAKE_GRID2  TELAPSE       29.76 TCPU       29.68
 BECKE WEIGHT FUNCTION
 RADSAFE =     2.00
 TOLERANCES - DENSITY:10**- 6; POTENTIAL:10**- 9; GRID WGT:10**-14

 RADIAL INTEGRATION  - INTERVALS (POINTS,UPPER LIMIT):            1( 75,  4.0*R)

 ANGULAR INTEGRATION - INTERVALS (ACCURACY LEVEL [N. POINTS] UPPER LIMIT):
  1(  4[  86]   0.2)  2(  8[ 194]   0.5)  3( 12[ 350]   0.9)  4( 16[ 974]   3.5)
  5( 12[ 350]9999.0)
 TTTTTTTTTTTTTTTTTTTTTTTTTTTTTT INT_CALC    TELAPSE       29.78 TCPU       29.71
 CYCLE   0   ALPHA   53.141718  EPSILON    2.220761  DELTA    5.3142E+01
 TTTTTTTTTTTTTTTTTTTTTTTTTTTTTT MOQGAD      TELAPSE       35.03 TCPU       34.96
 TTTTTTTTTTTTTTTTTTTTTTTTTTTTTT CP_MONMON   TELAPSE       36.08 TCPU       36.01
 DIIS TEST: 0.93331E+00 AT CPHF  CYCLE   1 - MIX   60 %
 CYCLE   1   ALPHA   49.394962  EPSILON    2.134691  DELTA   -3.7468E+00
 TTTTTTTTTTTTTTTTTTTTTTTTTTTTTT MOQGAD      TELAPSE       40.62 TCPU       40.55
 TTTTTTTTTTTTTTTTTTTTTTTTTTTTTT CP_MONMON   TELAPSE       41.67 TCPU       41.60
 DIIS TEST: 0.55658E+00 AT CPHF  CYCLE   2 - DIIS ACTIVE - HISTORY:     2 CYCLES
 CYCLE   2   ALPHA   50.783071  EPSILON    2.166578  DELTA    1.3881E+00
 TTTTTTTTTTTTTTTTTTTTTTTTTTTTTT MOQGAD      TELAPSE       46.21 TCPU       46.14
 TTTTTTTTTTTTTTTTTTTTTTTTTTTTTT CP_MONMON   TELAPSE       47.26 TCPU       47.19
 DIIS TEST: 0.53461E-02 AT CPHF  CYCLE   3 - DIIS ACTIVE - HISTORY:     3 CYCLES
 CYCLE   3   ALPHA   50.796884  EPSILON    2.166896  DELTA    1.3813E-02
 TTTTTTTTTTTTTTTTTTTTTTTTTTTTTT MOQGAD      TELAPSE       51.80 TCPU       51.72
 TTTTTTTTTTTTTTTTTTTTTTTTTTTTTT CP_MONMON   TELAPSE       52.85 TCPU       52.78
 DIIS TEST: 0.45736E-04 AT CPHF  CYCLE   4 - DIIS ACTIVE - HISTORY:     4 CYCLES
 CYCLE   4   ALPHA   50.795577  EPSILON    2.166865  DELTA   -1.3077E-03
 TTTTTTTTTTTTTTTTTTTTTTTTTTTTTT MOQGAD      TELAPSE       57.39 TCPU       57.31
 TTTTTTTTTTTTTTTTTTTTTTTTTTTTTT CP_MONMON   TELAPSE       58.44 TCPU       58.36
 DIIS TEST: 0.33538E-07 AT CPHF  CYCLE   5 - DIIS ACTIVE - HISTORY:     5 CYCLES
 CYCLE   5   ALPHA   50.795599  EPSILON    2.166866  DELTA    2.2559E-05
 TTTTTTTTTTTTTTTTTTTTTTTTTTTTTT CP_SC       TELAPSE       60.18 TCPU       60.10

 *******************************************************************************

 ELECTRIC FIELD APPLIED ALONG CARTESIAN DIRECTION Y

 *******************************************************************************
 THE NUMBER OF SYMMETRY OPERATORS HAS BEEN REDUCED FROM 16 TO  1

 NEW GRID IN RECIPROCAL SPACE
 *******************************************************************************
 POINTS IN THE IBZ                 868 SHRINKING FACTORS              12 12 12
 *******************************************************************************
 *** K POINTS COORDINATES (OBLIQUE COORDINATES IN UNITS OF SHRINK FAC. )
   1-R(  0  0  0)   2-C(  1  0  0)   3-C(  0 11  0)   4-C(  2  0  0)
   5-C(  0 10  0)   6-C(  3  0  0)   7-C(  0  9  0)   8-C(  4  0  0)
   9-C(  0  8  0)  10-C(  5  0  0)  11-C(  0  7  0)  12-R(  6  0  0)
  13-R(  0  6  0)  14-C(  1  1  0)  15-C(  1 11  0)  16-C(  2  1  0)
  17-C(  2 11  0)  18-C( 11 10  0)  19-C(  1 10  0)  20-C(  3  1  0)
  21-C(  3 11  0)  22-C( 11  9  0)  23-C(  1  9  0)  24-C(  4  1  0)
  25-C(  4 11  0)  26-C( 11  8  0)  27-C(  1  8  0)  28-C(  5  1  0)
  29-C(  5 11  0)  30-C( 11  7  0)  31-C(  1  7  0)  32-C(  6  1  0)
  33-C( 11  6  0)  34-C(  2  2  0)  35-C(  2 10  0)  36-C(  3  2  0)
  37-C(  3 10  0)  38-C( 10  9  0)  39-C(  2  9  0)  40-C(  4  2  0)
  41-C(  4 10  0)  42-C( 10  8  0)  43-C(  2  8  0)  44-C(  5  2  0)
  45-C(  5 10  0)  46-C( 10  7  0)  47-C(  2  7  0)  48-C(  6  2  0)
  49-C( 10  6  0)  50-C(  3  3  0)  51-C(  3  9  0)  52-C(  4  3  0)
  53-C(  4  9  0)  54-C(  9  8  0)  55-C(  3  8  0)  56-C(  5  3  0)
  57-C(  5  9  0)  58-C(  9  7  0)  59-C(  3  7  0)  60-C(  6  3  0)
  61-C(  9  6  0)  62-C(  4  4  0)  63-C(  4  8  0)  64-C(  5  4  0)
  65-C(  5  8  0)  66-C(  8  7  0)  67-C(  4  7  0)  68-C(  6  4  0)
  69-C(  8  6  0)  70-C(  5  5  0)  71-C(  5  7  0)  72-C(  6  5  0)
  73-C(  7  6  0)  74-R(  6  6  0)  75-C(  0  0  1)  76-C(  1  0  1)
  77-C( 11  0  1)  78-C(  0 11 11)  79-C(  0  1 11)  80-C(  2  0  1)
  81-C( 10  0  1)  82-C(  0 10 11)  83-C(  0  2 11)  84-C(  3  0  1)
  85-C(  9  0  1)  86-C(  0  9 11)  87-C(  0  3 11)  88-C(  4  0  1)
  89-C(  8  0  1)  90-C(  0  8 11)  91-C(  0  4 11)  92-C(  5  0  1)
  93-C(  7  0  1)  94-C(  0  7 11)  95-C(  0  5 11)  96-C(  6  0  1)
  97-C(  0  6 11)  98-C(  1  1  1)  99-C( 11 11  1) 100-C(  1 11 11)
 101-C( 11  1 11) 102-C(  2  1  1) 103-C( 10 11  1) 104-C(  2 11 11)
 105-C( 10  1 11) 106-C( 11 10 11) 107-C(  1  2 11) 108-C(  1 10  1)
 109-C( 11  2  1) 110-C(  3  1  1) 111-C(  9 11  1) 112-C(  3 11 11)
 113-C(  9  1 11) 114-C( 11  9 11) 115-C(  1  3 11) 116-C(  1  9  1)
 117-C( 11  3  1) 118-C(  4  1  1) 119-C(  8 11  1) 120-C(  4 11 11)
 121-C(  8  1 11) 122-C( 11  8 11) 123-C(  1  4 11) 124-C(  1  8  1)
 125-C( 11  4  1) 126-C(  5  1  1) 127-C(  7 11  1) 128-C(  5 11 11)
 129-C(  7  1 11) 130-C( 11  7 11) 131-C(  1  5 11) 132-C(  1  7  1)
 133-C( 11  5  1) 134-C(  6  1  1) 135-C(  6 11  1) 136-C( 11  6 11)
 137-C(  1  6 11) 138-C(  2  2  1) 139-C( 10 10  1) 140-C(  2 10 11)
 141-C( 10  2 11) 142-C(  3  2  1) 143-C(  9 10  1) 144-C(  3 10 11)
 145-C(  9  2 11) 146-C( 10  9 11) 147-C(  2  3 11) 148-C(  2  9  1)
 149-C( 10  3  1) 150-C(  4  2  1) 151-C(  8 10  1) 152-C(  4 10 11)
 153-C(  8  2 11) 154-C( 10  8 11) 155-C(  2  4 11) 156-C(  2  8  1)
 157-C( 10  4  1) 158-C(  5  2  1) 159-C(  7 10  1) 160-C(  5 10 11)
 161-C(  7  2 11) 162-C( 10  7 11) 163-C(  2  5 11) 164-C(  2  7  1)
 165-C( 10  5  1) 166-C(  6  2  1) 167-C(  6 10  1) 168-C( 10  6 11)
 169-C(  2  6 11) 170-C(  3  3  1) 171-C(  9  9  1) 172-C(  3  9 11)
 173-C(  9  3 11) 174-C(  4  3  1) 175-C(  8  9  1) 176-C(  4  9 11)
 177-C(  8  3 11) 178-C(  9  8 11) 179-C(  3  4 11) 180-C(  3  8  1)
 181-C(  9  4  1) 182-C(  5  3  1) 183-C(  7  9  1) 184-C(  5  9 11)
 185-C(  7  3 11) 186-C(  9  7 11) 187-C(  3  5 11) 188-C(  3  7  1)
 189-C(  9  5  1) 190-C(  6  3  1) 191-C(  6  9  1) 192-C(  9  6 11)
 193-C(  3  6 11) 194-C(  4  4  1) 195-C(  8  8  1) 196-C(  4  8 11)
 197-C(  8  4 11) 198-C(  5  4  1) 199-C(  7  8  1) 200-C(  5  8 11)
 201-C(  7  4 11) 202-C(  8  7 11) 203-C(  4  5 11) 204-C(  4  7  1)
 205-C(  8  5  1) 206-C(  6  4  1) 207-C(  6  8  1) 208-C(  8  6 11)
 209-C(  4  6 11) 210-C(  5  5  1) 211-C(  7  7  1) 212-C(  5  7 11)
 213-C(  7  5 11) 214-C(  6  5  1) 215-C(  6  7  1) 216-C(  7  6 11)
 217-C(  5  6 11) 218-C(  6  6  1) 219-C(  0  0  2) 220-C(  1  0  2)
 221-C( 11  0  2) 222-C(  0 11 10) 223-C(  0  1 10) 224-C(  2  0  2)
 225-C( 10  0  2) 226-C(  0 10 10) 227-C(  0  2 10) 228-C(  3  0  2)
 229-C(  9  0  2) 230-C(  0  9 10) 231-C(  0  3 10) 232-C(  4  0  2)
 233-C(  8  0  2) 234-C(  0  8 10) 235-C(  0  4 10) 236-C(  5  0  2)
 237-C(  7  0  2) 238-C(  0  7 10) 239-C(  0  5 10) 240-C(  6  0  2)
 241-C(  0  6 10) 242-C(  1  1  2) 243-C( 11 11  2) 244-C(  1 11 10)
 245-C( 11  1 10) 246-C(  2  1  2) 247-C( 10 11  2) 248-C(  2 11 10)
 249-C( 10  1 10) 250-C( 11 10 10) 251-C(  1  2 10) 252-C(  1 10  2)
 253-C( 11  2  2) 254-C(  3  1  2) 255-C(  9 11  2) 256-C(  3 11 10)
 257-C(  9  1 10) 258-C( 11  9 10) 259-C(  1  3 10) 260-C(  1  9  2)
 261-C( 11  3  2) 262-C(  4  1  2) 263-C(  8 11  2) 264-C(  4 11 10)
 265-C(  8  1 10) 266-C( 11  8 10) 267-C(  1  4 10) 268-C(  1  8  2)
 269-C( 11  4  2) 270-C(  5  1  2) 271-C(  7 11  2) 272-C(  5 11 10)
 273-C(  7  1 10) 274-C( 11  7 10) 275-C(  1  5 10) 276-C(  1  7  2)
 277-C( 11  5  2) 278-C(  6  1  2) 279-C(  6 11  2) 280-C( 11  6 10)
 281-C(  1  6 10) 282-C(  2  2  2) 283-C( 10 10  2) 284-C(  2 10 10)
 285-C( 10  2 10) 286-C(  3  2  2) 287-C(  9 10  2) 288-C(  3 10 10)
 289-C(  9  2 10) 290-C( 10  9 10) 291-C(  2  3 10) 292-C(  2  9  2)
 293-C( 10  3  2) 294-C(  4  2  2) 295-C(  8 10  2) 296-C(  4 10 10)
 297-C(  8  2 10) 298-C( 10  8 10) 299-C(  2  4 10) 300-C(  2  8  2)
 301-C( 10  4  2) 302-C(  5  2  2) 303-C(  7 10  2) 304-C(  5 10 10)
 305-C(  7  2 10) 306-C( 10  7 10) 307-C(  2  5 10) 308-C(  2  7  2)
 309-C( 10  5  2) 310-C(  6  2  2) 311-C(  6 10  2) 312-C( 10  6 10)
 313-C(  2  6 10) 314-C(  3  3  2) 315-C(  9  9  2) 316-C(  3  9 10)
 317-C(  9  3 10) 318-C(  4  3  2) 319-C(  8  9  2) 320-C(  4  9 10)
 321-C(  8  3 10) 322-C(  9  8 10) 323-C(  3  4 10) 324-C(  3  8  2)
 325-C(  9  4  2) 326-C(  5  3  2) 327-C(  7  9  2) 328-C(  5  9 10)
 329-C(  7  3 10) 330-C(  9  7 10) 331-C(  3  5 10) 332-C(  3  7  2)
 333-C(  9  5  2) 334-C(  6  3  2) 335-C(  6  9  2) 336-C(  9  6 10)
 337-C(  3  6 10) 338-C(  4  4  2) 339-C(  8  8  2) 340-C(  4  8 10)
 341-C(  8  4 10) 342-C(  5  4  2) 343-C(  7  8  2) 344-C(  5  8 10)
 345-C(  7  4 10) 346-C(  8  7 10) 347-C(  4  5 10) 348-C(  4  7  2)
 349-C(  8  5  2) 350-C(  6  4  2) 351-C(  6  8  2) 352-C(  8  6 10)
 353-C(  4  6 10) 354-C(  5  5  2) 355-C(  7  7  2) 356-C(  5  7 10)
 357-C(  7  5 10) 358-C(  6  5  2) 359-C(  6  7  2) 360-C(  7  6 10)
 361-C(  5  6 10) 362-C(  6  6  2) 363-C(  0  0  3) 364-C(  1  0  3)
 365-C( 11  0  3) 366-C(  0 11  9) 367-C(  0  1  9) 368-C(  2  0  3)
 369-C( 10  0  3) 370-C(  0 10  9) 371-C(  0  2  9) 372-C(  3  0  3)
 373-C(  9  0  3) 374-C(  0  9  9) 375-C(  0  3  9) 376-C(  4  0  3)
 377-C(  8  0  3) 378-C(  0  8  9) 379-C(  0  4  9) 380-C(  5  0  3)
 381-C(  7  0  3) 382-C(  0  7  9) 383-C(  0  5  9) 384-C(  6  0  3)
 385-C(  0  6  9) 386-C(  1  1  3) 387-C( 11 11  3) 388-C(  1 11  9)
 389-C( 11  1  9) 390-C(  2  1  3) 391-C( 10 11  3) 392-C(  2 11  9)
 393-C( 10  1  9) 394-C( 11 10  9) 395-C(  1  2  9) 396-C(  1 10  3)
 397-C( 11  2  3) 398-C(  3  1  3) 399-C(  9 11  3) 400-C(  3 11  9)
 401-C(  9  1  9) 402-C( 11  9  9) 403-C(  1  3  9) 404-C(  1  9  3)
 405-C( 11  3  3) 406-C(  4  1  3) 407-C(  8 11  3) 408-C(  4 11  9)
 409-C(  8  1  9) 410-C( 11  8  9) 411-C(  1  4  9) 412-C(  1  8  3)
 413-C( 11  4  3) 414-C(  5  1  3) 415-C(  7 11  3) 416-C(  5 11  9)
 417-C(  7  1  9) 418-C( 11  7  9) 419-C(  1  5  9) 420-C(  1  7  3)
 421-C( 11  5  3) 422-C(  6  1  3) 423-C(  6 11  3) 424-C( 11  6  9)
 425-C(  1  6  9) 426-C(  2  2  3) 427-C( 10 10  3) 428-C(  2 10  9)
 429-C( 10  2  9) 430-C(  3  2  3) 431-C(  9 10  3) 432-C(  3 10  9)
 433-C(  9  2  9) 434-C( 10  9  9) 435-C(  2  3  9) 436-C(  2  9  3)
 437-C( 10  3  3) 438-C(  4  2  3) 439-C(  8 10  3) 440-C(  4 10  9)
 441-C(  8  2  9) 442-C( 10  8  9) 443-C(  2  4  9) 444-C(  2  8  3)
 445-C( 10  4  3) 446-C(  5  2  3) 447-C(  7 10  3) 448-C(  5 10  9)
 449-C(  7  2  9) 450-C( 10  7  9) 451-C(  2  5  9) 452-C(  2  7  3)
 453-C( 10  5  3) 454-C(  6  2  3) 455-C(  6 10  3) 456-C( 10  6  9)
 457-C(  2  6  9) 458-C(  3  3  3) 459-C(  9  9  3) 460-C(  3  9  9)
 461-C(  9  3  9) 462-C(  4  3  3) 463-C(  8  9  3) 464-C(  4  9  9)
 465-C(  8  3  9) 466-C(  9  8  9) 467-C(  3  4  9) 468-C(  3  8  3)
 469-C(  9  4  3) 470-C(  5  3  3) 471-C(  7  9  3) 472-C(  5  9  9)
 473-C(  7  3  9) 474-C(  9  7  9) 475-C(  3  5  9) 476-C(  3  7  3)
 477-C(  9  5  3) 478-C(  6  3  3) 479-C(  6  9  3) 480-C(  9  6  9)
 481-C(  3  6  9) 482-C(  4  4  3) 483-C(  8  8  3) 484-C(  4  8  9)
 485-C(  8  4  9) 486-C(  5  4  3) 487-C(  7  8  3) 488-C(  5  8  9)
 489-C(  7  4  9) 490-C(  8  7  9) 491-C(  4  5  9) 492-C(  4  7  3)
 493-C(  8  5  3) 494-C(  6  4  3) 495-C(  6  8  3) 496-C(  8  6  9)
 497-C(  4  6  9) 498-C(  5  5  3) 499-C(  7  7  3) 500-C(  5  7  9)
 501-C(  7  5  9) 502-C(  6  5  3) 503-C(  6  7  3) 504-C(  7  6  9)
 505-C(  5  6  9) 506-C(  6  6  3) 507-C(  0  0  4) 508-C(  1  0  4)
 509-C( 11  0  4) 510-C(  0 11  8) 511-C(  0  1  8) 512-C(  2  0  4)
 513-C( 10  0  4) 514-C(  0 10  8) 515-C(  0  2  8) 516-C(  3  0  4)
 517-C(  9  0  4) 518-C(  0  9  8) 519-C(  0  3  8) 520-C(  4  0  4)
 521-C(  8  0  4) 522-C(  0  8  8) 523-C(  0  4  8) 524-C(  5  0  4)
 525-C(  7  0  4) 526-C(  0  7  8) 527-C(  0  5  8) 528-C(  6  0  4)
 529-C(  0  6  8) 530-C(  1  1  4) 531-C( 11 11  4) 532-C(  1 11  8)
 533-C( 11  1  8) 534-C(  2  1  4) 535-C( 10 11  4) 536-C(  2 11  8)
 537-C( 10  1  8) 538-C( 11 10  8) 539-C(  1  2  8) 540-C(  1 10  4)
 541-C( 11  2  4) 542-C(  3  1  4) 543-C(  9 11  4) 544-C(  3 11  8)
 545-C(  9  1  8) 546-C( 11  9  8) 547-C(  1  3  8) 548-C(  1  9  4)
 549-C( 11  3  4) 550-C(  4  1  4) 551-C(  8 11  4) 552-C(  4 11  8)
 553-C(  8  1  8) 554-C( 11  8  8) 555-C(  1  4  8) 556-C(  1  8  4)
 557-C( 11  4  4) 558-C(  5  1  4) 559-C(  7 11  4) 560-C(  5 11  8)
 561-C(  7  1  8) 562-C( 11  7  8) 563-C(  1  5  8) 564-C(  1  7  4)
 565-C( 11  5  4) 566-C(  6  1  4) 567-C(  6 11  4) 568-C( 11  6  8)
 569-C(  1  6  8) 570-C(  2  2  4) 571-C( 10 10  4) 572-C(  2 10  8)
 573-C( 10  2  8) 574-C(  3  2  4) 575-C(  9 10  4) 576-C(  3 10  8)
 577-C(  9  2  8) 578-C( 10  9  8) 579-C(  2  3  8) 580-C(  2  9  4)
 581-C( 10  3  4) 582-C(  4  2  4) 583-C(  8 10  4) 584-C(  4 10  8)
 585-C(  8  2  8) 586-C( 10  8  8) 587-C(  2  4  8) 588-C(  2  8  4)
 589-C( 10  4  4) 590-C(  5  2  4) 591-C(  7 10  4) 592-C(  5 10  8)
 593-C(  7  2  8) 594-C( 10  7  8) 595-C(  2  5  8) 596-C(  2  7  4)
 597-C( 10  5  4) 598-C(  6  2  4) 599-C(  6 10  4) 600-C( 10  6  8)
 601-C(  2  6  8) 602-C(  3  3  4) 603-C(  9  9  4) 604-C(  3  9  8)
 605-C(  9  3  8) 606-C(  4  3  4) 607-C(  8  9  4) 608-C(  4  9  8)
 609-C(  8  3  8) 610-C(  9  8  8) 611-C(  3  4  8) 612-C(  3  8  4)
 613-C(  9  4  4) 614-C(  5  3  4) 615-C(  7  9  4) 616-C(  5  9  8)
 617-C(  7  3  8) 618-C(  9  7  8) 619-C(  3  5  8) 620-C(  3  7  4)
 621-C(  9  5  4) 622-C(  6  3  4) 623-C(  6  9  4) 624-C(  9  6  8)
 625-C(  3  6  8) 626-C(  4  4  4) 627-C(  8  8  4) 628-C(  4  8  8)
 629-C(  8  4  8) 630-C(  5  4  4) 631-C(  7  8  4) 632-C(  5  8  8)
 633-C(  7  4  8) 634-C(  8  7  8) 635-C(  4  5  8) 636-C(  4  7  4)
 637-C(  8  5  4) 638-C(  6  4  4) 639-C(  6  8  4) 640-C(  8  6  8)
 641-C(  4  6  8) 642-C(  5  5  4) 643-C(  7  7  4) 644-C(  5  7  8)
 645-C(  7  5  8) 646-C(  6  5  4) 647-C(  6  7  4) 648-C(  7  6  8)
 649-C(  5  6  8) 650-C(  6  6  4) 651-C(  0  0  5) 652-C(  1  0  5)
 653-C( 11  0  5) 654-C(  0 11  7) 655-C(  0  1  7) 656-C(  2  0  5)
 657-C( 10  0  5) 658-C(  0 10  7) 659-C(  0  2  7) 660-C(  3  0  5)
 661-C(  9  0  5) 662-C(  0  9  7) 663-C(  0  3  7) 664-C(  4  0  5)
 665-C(  8  0  5) 666-C(  0  8  7) 667-C(  0  4  7) 668-C(  5  0  5)
 669-C(  7  0  5) 670-C(  0  7  7) 671-C(  0  5  7) 672-C(  6  0  5)
 673-C(  0  6  7) 674-C(  1  1  5) 675-C( 11 11  5) 676-C(  1 11  7)
 677-C( 11  1  7) 678-C(  2  1  5) 679-C( 10 11  5) 680-C(  2 11  7)
 681-C( 10  1  7) 682-C( 11 10  7) 683-C(  1  2  7) 684-C(  1 10  5)
 685-C( 11  2  5) 686-C(  3  1  5) 687-C(  9 11  5) 688-C(  3 11  7)
 689-C(  9  1  7) 690-C( 11  9  7) 691-C(  1  3  7) 692-C(  1  9  5)
 693-C( 11  3  5) 694-C(  4  1  5) 695-C(  8 11  5) 696-C(  4 11  7)
 697-C(  8  1  7) 698-C( 11  8  7) 699-C(  1  4  7) 700-C(  1  8  5)
 701-C( 11  4  5) 702-C(  5  1  5) 703-C(  7 11  5) 704-C(  5 11  7)
 705-C(  7  1  7) 706-C( 11  7  7) 707-C(  1  5  7) 708-C(  1  7  5)
 709-C( 11  5  5) 710-C(  6  1  5) 711-C(  6 11  5) 712-C( 11  6  7)
 713-C(  1  6  7) 714-C(  2  2  5) 715-C( 10 10  5) 716-C(  2 10  7)
 717-C( 10  2  7) 718-C(  3  2  5) 719-C(  9 10  5) 720-C(  3 10  7)
 721-C(  9  2  7) 722-C( 10  9  7) 723-C(  2  3  7) 724-C(  2  9  5)
 725-C( 10  3  5) 726-C(  4  2  5) 727-C(  8 10  5) 728-C(  4 10  7)
 729-C(  8  2  7) 730-C( 10  8  7) 731-C(  2  4  7) 732-C(  2  8  5)
 733-C( 10  4  5) 734-C(  5  2  5) 735-C(  7 10  5) 736-C(  5 10  7)
 737-C(  7  2  7) 738-C( 10  7  7) 739-C(  2  5  7) 740-C(  2  7  5)
 741-C( 10  5  5) 742-C(  6  2  5) 743-C(  6 10  5) 744-C( 10  6  7)
 745-C(  2  6  7) 746-C(  3  3  5) 747-C(  9  9  5) 748-C(  3  9  7)
 749-C(  9  3  7) 750-C(  4  3  5) 751-C(  8  9  5) 752-C(  4  9  7)
 753-C(  8  3  7) 754-C(  9  8  7) 755-C(  3  4  7) 756-C(  3  8  5)
 757-C(  9  4  5) 758-C(  5  3  5) 759-C(  7  9  5) 760-C(  5  9  7)
 761-C(  7  3  7) 762-C(  9  7  7) 763-C(  3  5  7) 764-C(  3  7  5)
 765-C(  9  5  5) 766-C(  6  3  5) 767-C(  6  9  5) 768-C(  9  6  7)
 769-C(  3  6  7) 770-C(  4  4  5) 771-C(  8  8  5) 772-C(  4  8  7)
 773-C(  8  4  7) 774-C(  5  4  5) 775-C(  7  8  5) 776-C(  5  8  7)
 777-C(  7  4  7) 778-C(  8  7  7) 779-C(  4  5  7) 780-C(  4  7  5)
 781-C(  8  5  5) 782-C(  6  4  5) 783-C(  6  8  5) 784-C(  8  6  7)
 785-C(  4  6  7) 786-C(  5  5  5) 787-C(  7  7  5) 788-C(  5  7  7)
 789-C(  7  5  7) 790-C(  6  5  5) 791-C(  6  7  5) 792-C(  7  6  7)
 793-C(  5  6  7) 794-C(  6  6  5) 795-R(  0  0  6) 796-C(  1  0  6)
 797-C(  0 11  6) 798-C(  2  0  6) 799-C(  0 10  6) 800-C(  3  0  6)
 801-C(  0  9  6) 802-C(  4  0  6) 803-C(  0  8  6) 804-C(  5  0  6)
 805-C(  0  7  6) 806-R(  6  0  6) 807-R(  0  6  6) 808-C(  1  1  6)
 809-C(  1 11  6) 810-C(  2  1  6) 811-C(  2 11  6) 812-C( 11 10  6)
 813-C(  1 10  6) 814-C(  3  1  6) 815-C(  3 11  6) 816-C( 11  9  6)
 817-C(  1  9  6) 818-C(  4  1  6) 819-C(  4 11  6) 820-C( 11  8  6)
 821-C(  1  8  6) 822-C(  5  1  6) 823-C(  5 11  6) 824-C( 11  7  6)
 825-C(  1  7  6) 826-C(  6  1  6) 827-C( 11  6  6) 828-C(  2  2  6)
 829-C(  2 10  6) 830-C(  3  2  6) 831-C(  3 10  6) 832-C( 10  9  6)
 833-C(  2  9  6) 834-C(  4  2  6) 835-C(  4 10  6) 836-C( 10  8  6)
 837-C(  2  8  6) 838-C(  5  2  6) 839-C(  5 10  6) 840-C( 10  7  6)
 841-C(  2  7  6) 842-C(  6  2  6) 843-C( 10  6  6) 844-C(  3  3  6)
 845-C(  3  9  6) 846-C(  4  3  6) 847-C(  4  9  6) 848-C(  9  8  6)
 849-C(  3  8  6) 850-C(  5  3  6) 851-C(  5  9  6) 852-C(  9  7  6)
 853-C(  3  7  6) 854-C(  6  3  6) 855-C(  9  6  6) 856-C(  4  4  6)
 857-C(  4  8  6) 858-C(  5  4  6) 859-C(  5  8  6) 860-C(  8  7  6)
 861-C(  4  7  6) 862-C(  6  4  6) 863-C(  8  6  6) 864-C(  5  5  6)
 865-C(  5  7  6) 866-C(  6  5  6) 867-C(  7  6  6) 868-R(  6  6  6)

 GCALCO - MAX INDICES DIRECT LATTICE VECTOR    16    16    11
 NO.OF VECTORS CREATED 6999 STARS  506 RMAX    96.90551 BOHR
 TTTTTTTTTTTTTTTTTTTTTTTTTTTTTT gordsh1     TELAPSE       62.39 TCPU       62.31

 MATRIX SIZE: P(G)  105032, F(G)   53020, P(G) IRR   54347, F(G) IRR   54347
 MAX G-VECTOR INDEX FOR 1- AND 2-ELECTRON INTEGRALS 105

 TTTTTTTTTTTTTTTTTTTTTTTTTTTTTT INPUT       TELAPSE       62.49 TCPU       62.41
 TTTTTTTTTTTTTTTTTTTTTTTTTTTTTT SYMM        TELAPSE       62.49 TCPU       62.41

 ***** NEW REFERENCE GEOMETRY *****
 TTTTTTTTTTTTTTTTTTTTTTTTTTTTTT INT_SCREEN  TELAPSE       62.49 TCPU       62.42
 INFORMATION **** EXCBUF **** EXCH. BIPO BUFFER: WORDS USED =           0

 DFT PARAMETERS

     ATOM       ELECTRONS   NET CHARGE   R(ANGSTROM)
   1   9  F       9.0000      0.0000     0.72000000
   5  11  NA     11.0000      0.0000     1.91000000
   6 239  Y      11.0000      0.0000     1.82000000

 SIZE OF GRID=     134972
 TTTTTTTTTTTTTTTTTTTTTTTTTTTTTT MAKE_GRID2  TELAPSE       66.95 TCPU       66.87
 BECKE WEIGHT FUNCTION
 RADSAFE =     2.00
 TOLERANCES - DENSITY:10**- 6; POTENTIAL:10**- 9; GRID WGT:10**-14

 RADIAL INTEGRATION  - INTERVALS (POINTS,UPPER LIMIT):            1( 75,  4.0*R)

 ANGULAR INTEGRATION - INTERVALS (ACCURACY LEVEL [N. POINTS] UPPER LIMIT):
  1(  4[  86]   0.2)  2(  8[ 194]   0.5)  3( 12[ 350]   0.9)  4( 16[ 974]   3.5)
  5( 12[ 350]9999.0)
 TTTTTTTTTTTTTTTTTTTTTTTTTTTTTT INT_CALC    TELAPSE       66.97 TCPU       66.90
 CYCLE   0   ALPHA   53.141719  EPSILON    2.220761  DELTA    5.3142E+01
 TTTTTTTTTTTTTTTTTTTTTTTTTTTTTT MOQGAD      TELAPSE       72.21 TCPU       72.13
 TTTTTTTTTTTTTTTTTTTTTTTTTTTTTT CP_MONMON   TELAPSE       73.26 TCPU       73.19
 DIIS TEST: 0.93331E+00 AT CPHF  CYCLE   1 - MIX   60 %
 CYCLE   1   ALPHA   49.394964  EPSILON    2.134691  DELTA   -3.7468E+00
 TTTTTTTTTTTTTTTTTTTTTTTTTTTTTT MOQGAD      TELAPSE       77.81 TCPU       77.73
 TTTTTTTTTTTTTTTTTTTTTTTTTTTTTT CP_MONMON   TELAPSE       78.86 TCPU       78.78
 DIIS TEST: 0.55658E+00 AT CPHF  CYCLE   2 - DIIS ACTIVE - HISTORY:     2 CYCLES
 CYCLE   2   ALPHA   50.783073  EPSILON    2.166578  DELTA    1.3881E+00
 TTTTTTTTTTTTTTTTTTTTTTTTTTTTTT MOQGAD      TELAPSE       83.40 TCPU       83.32
 TTTTTTTTTTTTTTTTTTTTTTTTTTTTTT CP_MONMON   TELAPSE       84.45 TCPU       84.38
 DIIS TEST: 0.53461E-02 AT CPHF  CYCLE   3 - DIIS ACTIVE - HISTORY:     3 CYCLES
 CYCLE   3   ALPHA   50.796886  EPSILON    2.166896  DELTA    1.3813E-02
 TTTTTTTTTTTTTTTTTTTTTTTTTTTTTT MOQGAD      TELAPSE       89.00 TCPU       88.92
 TTTTTTTTTTTTTTTTTTTTTTTTTTTTTT CP_MONMON   TELAPSE       90.05 TCPU       89.97
 DIIS TEST: 0.45736E-04 AT CPHF  CYCLE   4 - DIIS ACTIVE - HISTORY:     4 CYCLES
 CYCLE   4   ALPHA   50.795578  EPSILON    2.166866  DELTA   -1.3077E-03
 TTTTTTTTTTTTTTTTTTTTTTTTTTTTTT MOQGAD      TELAPSE       94.60 TCPU       94.51
 TTTTTTTTTTTTTTTTTTTTTTTTTTTTTT CP_MONMON   TELAPSE       95.65 TCPU       95.57
 DIIS TEST: 0.33538E-07 AT CPHF  CYCLE   5 - DIIS ACTIVE - HISTORY:     5 CYCLES
 CYCLE   5   ALPHA   50.795601  EPSILON    2.166866  DELTA    2.2559E-05
 TTTTTTTTTTTTTTTTTTTTTTTTTTTTTT CP_SC       TELAPSE       97.58 TCPU       97.50

 *******************************************************************************

 ELECTRIC FIELD APPLIED ALONG CARTESIAN DIRECTION Z

 *******************************************************************************
 THE NUMBER OF SYMMETRY OPERATORS HAS BEEN REDUCED FROM 16 TO  1

 NEW GRID IN RECIPROCAL SPACE
 *******************************************************************************
 POINTS IN THE IBZ                 868 SHRINKING FACTORS              12 12 12
 *******************************************************************************
 *** K POINTS COORDINATES (OBLIQUE COORDINATES IN UNITS OF SHRINK FAC. )
   1-R(  0  0  0)   2-C(  1  0  0)   3-C(  0 11  0)   4-C(  2  0  0)
   5-C(  0 10  0)   6-C(  3  0  0)   7-C(  0  9  0)   8-C(  4  0  0)
   9-C(  0  8  0)  10-C(  5  0  0)  11-C(  0  7  0)  12-R(  6  0  0)
  13-R(  0  6  0)  14-C(  1  1  0)  15-C(  1 11  0)  16-C(  2  1  0)
  17-C(  2 11  0)  18-C( 11 10  0)  19-C(  1 10  0)  20-C(  3  1  0)
  21-C(  3 11  0)  22-C( 11  9  0)  23-C(  1  9  0)  24-C(  4  1  0)
  25-C(  4 11  0)  26-C( 11  8  0)  27-C(  1  8  0)  28-C(  5  1  0)
  29-C(  5 11  0)  30-C( 11  7  0)  31-C(  1  7  0)  32-C(  6  1  0)
  33-C( 11  6  0)  34-C(  2  2  0)  35-C(  2 10  0)  36-C(  3  2  0)
  37-C(  3 10  0)  38-C( 10  9  0)  39-C(  2  9  0)  40-C(  4  2  0)
  41-C(  4 10  0)  42-C( 10  8  0)  43-C(  2  8  0)  44-C(  5  2  0)
  45-C(  5 10  0)  46-C( 10  7  0)  47-C(  2  7  0)  48-C(  6  2  0)
  49-C( 10  6  0)  50-C(  3  3  0)  51-C(  3  9  0)  52-C(  4  3  0)
  53-C(  4  9  0)  54-C(  9  8  0)  55-C(  3  8  0)  56-C(  5  3  0)
  57-C(  5  9  0)  58-C(  9  7  0)  59-C(  3  7  0)  60-C(  6  3  0)
  61-C(  9  6  0)  62-C(  4  4  0)  63-C(  4  8  0)  64-C(  5  4  0)
  65-C(  5  8  0)  66-C(  8  7  0)  67-C(  4  7  0)  68-C(  6  4  0)
  69-C(  8  6  0)  70-C(  5  5  0)  71-C(  5  7  0)  72-C(  6  5  0)
  73-C(  7  6  0)  74-R(  6  6  0)  75-C(  0  0  1)  76-C(  1  0  1)
  77-C( 11  0  1)  78-C(  0 11 11)  79-C(  0  1 11)  80-C(  2  0  1)
  81-C( 10  0  1)  82-C(  0 10 11)  83-C(  0  2 11)  84-C(  3  0  1)
  85-C(  9  0  1)  86-C(  0  9 11)  87-C(  0  3 11)  88-C(  4  0  1)
  89-C(  8  0  1)  90-C(  0  8 11)  91-C(  0  4 11)  92-C(  5  0  1)
  93-C(  7  0  1)  94-C(  0  7 11)  95-C(  0  5 11)  96-C(  6  0  1)
  97-C(  0  6 11)  98-C(  1  1  1)  99-C( 11 11  1) 100-C(  1 11 11)
 101-C( 11  1 11) 102-C(  2  1  1) 103-C( 10 11  1) 104-C(  2 11 11)
 105-C( 10  1 11) 106-C( 11 10 11) 107-C(  1  2 11) 108-C(  1 10  1)
 109-C( 11  2  1) 110-C(  3  1  1) 111-C(  9 11  1) 112-C(  3 11 11)
 113-C(  9  1 11) 114-C( 11  9 11) 115-C(  1  3 11) 116-C(  1  9  1)
 117-C( 11  3  1) 118-C(  4  1  1) 119-C(  8 11  1) 120-C(  4 11 11)
 121-C(  8  1 11) 122-C( 11  8 11) 123-C(  1  4 11) 124-C(  1  8  1)
 125-C( 11  4  1) 126-C(  5  1  1) 127-C(  7 11  1) 128-C(  5 11 11)
 129-C(  7  1 11) 130-C( 11  7 11) 131-C(  1  5 11) 132-C(  1  7  1)
 133-C( 11  5  1) 134-C(  6  1  1) 135-C(  6 11  1) 136-C( 11  6 11)
 137-C(  1  6 11) 138-C(  2  2  1) 139-C( 10 10  1) 140-C(  2 10 11)
 141-C( 10  2 11) 142-C(  3  2  1) 143-C(  9 10  1) 144-C(  3 10 11)
 145-C(  9  2 11) 146-C( 10  9 11) 147-C(  2  3 11) 148-C(  2  9  1)
 149-C( 10  3  1) 150-C(  4  2  1) 151-C(  8 10  1) 152-C(  4 10 11)
 153-C(  8  2 11) 154-C( 10  8 11) 155-C(  2  4 11) 156-C(  2  8  1)
 157-C( 10  4  1) 158-C(  5  2  1) 159-C(  7 10  1) 160-C(  5 10 11)
 161-C(  7  2 11) 162-C( 10  7 11) 163-C(  2  5 11) 164-C(  2  7  1)
 165-C( 10  5  1) 166-C(  6  2  1) 167-C(  6 10  1) 168-C( 10  6 11)
 169-C(  2  6 11) 170-C(  3  3  1) 171-C(  9  9  1) 172-C(  3  9 11)
 173-C(  9  3 11) 174-C(  4  3  1) 175-C(  8  9  1) 176-C(  4  9 11)
 177-C(  8  3 11) 178-C(  9  8 11) 179-C(  3  4 11) 180-C(  3  8  1)
 181-C(  9  4  1) 182-C(  5  3  1) 183-C(  7  9  1) 184-C(  5  9 11)
 185-C(  7  3 11) 186-C(  9  7 11) 187-C(  3  5 11) 188-C(  3  7  1)
 189-C(  9  5  1) 190-C(  6  3  1) 191-C(  6  9  1) 192-C(  9  6 11)
 193-C(  3  6 11) 194-C(  4  4  1) 195-C(  8  8  1) 196-C(  4  8 11)
 197-C(  8  4 11) 198-C(  5  4  1) 199-C(  7  8  1) 200-C(  5  8 11)
 201-C(  7  4 11) 202-C(  8  7 11) 203-C(  4  5 11) 204-C(  4  7  1)
 205-C(  8  5  1) 206-C(  6  4  1) 207-C(  6  8  1) 208-C(  8  6 11)
 209-C(  4  6 11) 210-C(  5  5  1) 211-C(  7  7  1) 212-C(  5  7 11)
 213-C(  7  5 11) 214-C(  6  5  1) 215-C(  6  7  1) 216-C(  7  6 11)
 217-C(  5  6 11) 218-C(  6  6  1) 219-C(  0  0  2) 220-C(  1  0  2)
 221-C( 11  0  2) 222-C(  0 11 10) 223-C(  0  1 10) 224-C(  2  0  2)
 225-C( 10  0  2) 226-C(  0 10 10) 227-C(  0  2 10) 228-C(  3  0  2)
 229-C(  9  0  2) 230-C(  0  9 10) 231-C(  0  3 10) 232-C(  4  0  2)
 233-C(  8  0  2) 234-C(  0  8 10) 235-C(  0  4 10) 236-C(  5  0  2)
 237-C(  7  0  2) 238-C(  0  7 10) 239-C(  0  5 10) 240-C(  6  0  2)
 241-C(  0  6 10) 242-C(  1  1  2) 243-C( 11 11  2) 244-C(  1 11 10)
 245-C( 11  1 10) 246-C(  2  1  2) 247-C( 10 11  2) 248-C(  2 11 10)
 249-C( 10  1 10) 250-C( 11 10 10) 251-C(  1  2 10) 252-C(  1 10  2)
 253-C( 11  2  2) 254-C(  3  1  2) 255-C(  9 11  2) 256-C(  3 11 10)
 257-C(  9  1 10) 258-C( 11  9 10) 259-C(  1  3 10) 260-C(  1  9  2)
 261-C( 11  3  2) 262-C(  4  1  2) 263-C(  8 11  2) 264-C(  4 11 10)
 265-C(  8  1 10) 266-C( 11  8 10) 267-C(  1  4 10) 268-C(  1  8  2)
 269-C( 11  4  2) 270-C(  5  1  2) 271-C(  7 11  2) 272-C(  5 11 10)
 273-C(  7  1 10) 274-C( 11  7 10) 275-C(  1  5 10) 276-C(  1  7  2)
 277-C( 11  5  2) 278-C(  6  1  2) 279-C(  6 11  2) 280-C( 11  6 10)
 281-C(  1  6 10) 282-C(  2  2  2) 283-C( 10 10  2) 284-C(  2 10 10)
 285-C( 10  2 10) 286-C(  3  2  2) 287-C(  9 10  2) 288-C(  3 10 10)
 289-C(  9  2 10) 290-C( 10  9 10) 291-C(  2  3 10) 292-C(  2  9  2)
 293-C( 10  3  2) 294-C(  4  2  2) 295-C(  8 10  2) 296-C(  4 10 10)
 297-C(  8  2 10) 298-C( 10  8 10) 299-C(  2  4 10) 300-C(  2  8  2)
 301-C( 10  4  2) 302-C(  5  2  2) 303-C(  7 10  2) 304-C(  5 10 10)
 305-C(  7  2 10) 306-C( 10  7 10) 307-C(  2  5 10) 308-C(  2  7  2)
 309-C( 10  5  2) 310-C(  6  2  2) 311-C(  6 10  2) 312-C( 10  6 10)
 313-C(  2  6 10) 314-C(  3  3  2) 315-C(  9  9  2) 316-C(  3  9 10)
 317-C(  9  3 10) 318-C(  4  3  2) 319-C(  8  9  2) 320-C(  4  9 10)
 321-C(  8  3 10) 322-C(  9  8 10) 323-C(  3  4 10) 324-C(  3  8  2)
 325-C(  9  4  2) 326-C(  5  3  2) 327-C(  7  9  2) 328-C(  5  9 10)
 329-C(  7  3 10) 330-C(  9  7 10) 331-C(  3  5 10) 332-C(  3  7  2)
 333-C(  9  5  2) 334-C(  6  3  2) 335-C(  6  9  2) 336-C(  9  6 10)
 337-C(  3  6 10) 338-C(  4  4  2) 339-C(  8  8  2) 340-C(  4  8 10)
 341-C(  8  4 10) 342-C(  5  4  2) 343-C(  7  8  2) 344-C(  5  8 10)
 345-C(  7  4 10) 346-C(  8  7 10) 347-C(  4  5 10) 348-C(  4  7  2)
 349-C(  8  5  2) 350-C(  6  4  2) 351-C(  6  8  2) 352-C(  8  6 10)
 353-C(  4  6 10) 354-C(  5  5  2) 355-C(  7  7  2) 356-C(  5  7 10)
 357-C(  7  5 10) 358-C(  6  5  2) 359-C(  6  7  2) 360-C(  7  6 10)
 361-C(  5  6 10) 362-C(  6  6  2) 363-C(  0  0  3) 364-C(  1  0  3)
 365-C( 11  0  3) 366-C(  0 11  9) 367-C(  0  1  9) 368-C(  2  0  3)
 369-C( 10  0  3) 370-C(  0 10  9) 371-C(  0  2  9) 372-C(  3  0  3)
 373-C(  9  0  3) 374-C(  0  9  9) 375-C(  0  3  9) 376-C(  4  0  3)
 377-C(  8  0  3) 378-C(  0  8  9) 379-C(  0  4  9) 380-C(  5  0  3)
 381-C(  7  0  3) 382-C(  0  7  9) 383-C(  0  5  9) 384-C(  6  0  3)
 385-C(  0  6  9) 386-C(  1  1  3) 387-C( 11 11  3) 388-C(  1 11  9)
 389-C( 11  1  9) 390-C(  2  1  3) 391-C( 10 11  3) 392-C(  2 11  9)
 393-C( 10  1  9) 394-C( 11 10  9) 395-C(  1  2  9) 396-C(  1 10  3)
 397-C( 11  2  3) 398-C(  3  1  3) 399-C(  9 11  3) 400-C(  3 11  9)
 401-C(  9  1  9) 402-C( 11  9  9) 403-C(  1  3  9) 404-C(  1  9  3)
 405-C( 11  3  3) 406-C(  4  1  3) 407-C(  8 11  3) 408-C(  4 11  9)
 409-C(  8  1  9) 410-C( 11  8  9) 411-C(  1  4  9) 412-C(  1  8  3)
 413-C( 11  4  3) 414-C(  5  1  3) 415-C(  7 11  3) 416-C(  5 11  9)
 417-C(  7  1  9) 418-C( 11  7  9) 419-C(  1  5  9) 420-C(  1  7  3)
 421-C( 11  5  3) 422-C(  6  1  3) 423-C(  6 11  3) 424-C( 11  6  9)
 425-C(  1  6  9) 426-C(  2  2  3) 427-C( 10 10  3) 428-C(  2 10  9)
 429-C( 10  2  9) 430-C(  3  2  3) 431-C(  9 10  3) 432-C(  3 10  9)
 433-C(  9  2  9) 434-C( 10  9  9) 435-C(  2  3  9) 436-C(  2  9  3)
 437-C( 10  3  3) 438-C(  4  2  3) 439-C(  8 10  3) 440-C(  4 10  9)
 441-C(  8  2  9) 442-C( 10  8  9) 443-C(  2  4  9) 444-C(  2  8  3)
 445-C( 10  4  3) 446-C(  5  2  3) 447-C(  7 10  3) 448-C(  5 10  9)
 449-C(  7  2  9) 450-C( 10  7  9) 451-C(  2  5  9) 452-C(  2  7  3)
 453-C( 10  5  3) 454-C(  6  2  3) 455-C(  6 10  3) 456-C( 10  6  9)
 457-C(  2  6  9) 458-C(  3  3  3) 459-C(  9  9  3) 460-C(  3  9  9)
 461-C(  9  3  9) 462-C(  4  3  3) 463-C(  8  9  3) 464-C(  4  9  9)
 465-C(  8  3  9) 466-C(  9  8  9) 467-C(  3  4  9) 468-C(  3  8  3)
 469-C(  9  4  3) 470-C(  5  3  3) 471-C(  7  9  3) 472-C(  5  9  9)
 473-C(  7  3  9) 474-C(  9  7  9) 475-C(  3  5  9) 476-C(  3  7  3)
 477-C(  9  5  3) 478-C(  6  3  3) 479-C(  6  9  3) 480-C(  9  6  9)
 481-C(  3  6  9) 482-C(  4  4  3) 483-C(  8  8  3) 484-C(  4  8  9)
 485-C(  8  4  9) 486-C(  5  4  3) 487-C(  7  8  3) 488-C(  5  8  9)
 489-C(  7  4  9) 490-C(  8  7  9) 491-C(  4  5  9) 492-C(  4  7  3)
 493-C(  8  5  3) 494-C(  6  4  3) 495-C(  6  8  3) 496-C(  8  6  9)
 497-C(  4  6  9) 498-C(  5  5  3) 499-C(  7  7  3) 500-C(  5  7  9)
 501-C(  7  5  9) 502-C(  6  5  3) 503-C(  6  7  3) 504-C(  7  6  9)
 505-C(  5  6  9) 506-C(  6  6  3) 507-C(  0  0  4) 508-C(  1  0  4)
 509-C( 11  0  4) 510-C(  0 11  8) 511-C(  0  1  8) 512-C(  2  0  4)
 513-C( 10  0  4) 514-C(  0 10  8) 515-C(  0  2  8) 516-C(  3  0  4)
 517-C(  9  0  4) 518-C(  0  9  8) 519-C(  0  3  8) 520-C(  4  0  4)
 521-C(  8  0  4) 522-C(  0  8  8) 523-C(  0  4  8) 524-C(  5  0  4)
 525-C(  7  0  4) 526-C(  0  7  8) 527-C(  0  5  8) 528-C(  6  0  4)
 529-C(  0  6  8) 530-C(  1  1  4) 531-C( 11 11  4) 532-C(  1 11  8)
 533-C( 11  1  8) 534-C(  2  1  4) 535-C( 10 11  4) 536-C(  2 11  8)
 537-C( 10  1  8) 538-C( 11 10  8) 539-C(  1  2  8) 540-C(  1 10  4)
 541-C( 11  2  4) 542-C(  3  1  4) 543-C(  9 11  4) 544-C(  3 11  8)
 545-C(  9  1  8) 546-C( 11  9  8) 547-C(  1  3  8) 548-C(  1  9  4)
 549-C( 11  3  4) 550-C(  4  1  4) 551-C(  8 11  4) 552-C(  4 11  8)
 553-C(  8  1  8) 554-C( 11  8  8) 555-C(  1  4  8) 556-C(  1  8  4)
 557-C( 11  4  4) 558-C(  5  1  4) 559-C(  7 11  4) 560-C(  5 11  8)
 561-C(  7  1  8) 562-C( 11  7  8) 563-C(  1  5  8) 564-C(  1  7  4)
 565-C( 11  5  4) 566-C(  6  1  4) 567-C(  6 11  4) 568-C( 11  6  8)
 569-C(  1  6  8) 570-C(  2  2  4) 571-C( 10 10  4) 572-C(  2 10  8)
 573-C( 10  2  8) 574-C(  3  2  4) 575-C(  9 10  4) 576-C(  3 10  8)
 577-C(  9  2  8) 578-C( 10  9  8) 579-C(  2  3  8) 580-C(  2  9  4)
 581-C( 10  3  4) 582-C(  4  2  4) 583-C(  8 10  4) 584-C(  4 10  8)
 585-C(  8  2  8) 586-C( 10  8  8) 587-C(  2  4  8) 588-C(  2  8  4)
 589-C( 10  4  4) 590-C(  5  2  4) 591-C(  7 10  4) 592-C(  5 10  8)
 593-C(  7  2  8) 594-C( 10  7  8) 595-C(  2  5  8) 596-C(  2  7  4)
 597-C( 10  5  4) 598-C(  6  2  4) 599-C(  6 10  4) 600-C( 10  6  8)
 601-C(  2  6  8) 602-C(  3  3  4) 603-C(  9  9  4) 604-C(  3  9  8)
 605-C(  9  3  8) 606-C(  4  3  4) 607-C(  8  9  4) 608-C(  4  9  8)
 609-C(  8  3  8) 610-C(  9  8  8) 611-C(  3  4  8) 612-C(  3  8  4)
 613-C(  9  4  4) 614-C(  5  3  4) 615-C(  7  9  4) 616-C(  5  9  8)
 617-C(  7  3  8) 618-C(  9  7  8) 619-C(  3  5  8) 620-C(  3  7  4)
 621-C(  9  5  4) 622-C(  6  3  4) 623-C(  6  9  4) 624-C(  9  6  8)
 625-C(  3  6  8) 626-C(  4  4  4) 627-C(  8  8  4) 628-C(  4  8  8)
 629-C(  8  4  8) 630-C(  5  4  4) 631-C(  7  8  4) 632-C(  5  8  8)
 633-C(  7  4  8) 634-C(  8  7  8) 635-C(  4  5  8) 636-C(  4  7  4)
 637-C(  8  5  4) 638-C(  6  4  4) 639-C(  6  8  4) 640-C(  8  6  8)
 641-C(  4  6  8) 642-C(  5  5  4) 643-C(  7  7  4) 644-C(  5  7  8)
 645-C(  7  5  8) 646-C(  6  5  4) 647-C(  6  7  4) 648-C(  7  6  8)
 649-C(  5  6  8) 650-C(  6  6  4) 651-C(  0  0  5) 652-C(  1  0  5)
 653-C( 11  0  5) 654-C(  0 11  7) 655-C(  0  1  7) 656-C(  2  0  5)
 657-C( 10  0  5) 658-C(  0 10  7) 659-C(  0  2  7) 660-C(  3  0  5)
 661-C(  9  0  5) 662-C(  0  9  7) 663-C(  0  3  7) 664-C(  4  0  5)
 665-C(  8  0  5) 666-C(  0  8  7) 667-C(  0  4  7) 668-C(  5  0  5)
 669-C(  7  0  5) 670-C(  0  7  7) 671-C(  0  5  7) 672-C(  6  0  5)
 673-C(  0  6  7) 674-C(  1  1  5) 675-C( 11 11  5) 676-C(  1 11  7)
 677-C( 11  1  7) 678-C(  2  1  5) 679-C( 10 11  5) 680-C(  2 11  7)
 681-C( 10  1  7) 682-C( 11 10  7) 683-C(  1  2  7) 684-C(  1 10  5)
 685-C( 11  2  5) 686-C(  3  1  5) 687-C(  9 11  5) 688-C(  3 11  7)
 689-C(  9  1  7) 690-C( 11  9  7) 691-C(  1  3  7) 692-C(  1  9  5)
 693-C( 11  3  5) 694-C(  4  1  5) 695-C(  8 11  5) 696-C(  4 11  7)
 697-C(  8  1  7) 698-C( 11  8  7) 699-C(  1  4  7) 700-C(  1  8  5)
 701-C( 11  4  5) 702-C(  5  1  5) 703-C(  7 11  5) 704-C(  5 11  7)
 705-C(  7  1  7) 706-C( 11  7  7) 707-C(  1  5  7) 708-C(  1  7  5)
 709-C( 11  5  5) 710-C(  6  1  5) 711-C(  6 11  5) 712-C( 11  6  7)
 713-C(  1  6  7) 714-C(  2  2  5) 715-C( 10 10  5) 716-C(  2 10  7)
 717-C( 10  2  7) 718-C(  3  2  5) 719-C(  9 10  5) 720-C(  3 10  7)
 721-C(  9  2  7) 722-C( 10  9  7) 723-C(  2  3  7) 724-C(  2  9  5)
 725-C( 10  3  5) 726-C(  4  2  5) 727-C(  8 10  5) 728-C(  4 10  7)
 729-C(  8  2  7) 730-C( 10  8  7) 731-C(  2  4  7) 732-C(  2  8  5)
 733-C( 10  4  5) 734-C(  5  2  5) 735-C(  7 10  5) 736-C(  5 10  7)
 737-C(  7  2  7) 738-C( 10  7  7) 739-C(  2  5  7) 740-C(  2  7  5)
 741-C( 10  5  5) 742-C(  6  2  5) 743-C(  6 10  5) 744-C( 10  6  7)
 745-C(  2  6  7) 746-C(  3  3  5) 747-C(  9  9  5) 748-C(  3  9  7)
 749-C(  9  3  7) 750-C(  4  3  5) 751-C(  8  9  5) 752-C(  4  9  7)
 753-C(  8  3  7) 754-C(  9  8  7) 755-C(  3  4  7) 756-C(  3  8  5)
 757-C(  9  4  5) 758-C(  5  3  5) 759-C(  7  9  5) 760-C(  5  9  7)
 761-C(  7  3  7) 762-C(  9  7  7) 763-C(  3  5  7) 764-C(  3  7  5)
 765-C(  9  5  5) 766-C(  6  3  5) 767-C(  6  9  5) 768-C(  9  6  7)
 769-C(  3  6  7) 770-C(  4  4  5) 771-C(  8  8  5) 772-C(  4  8  7)
 773-C(  8  4  7) 774-C(  5  4  5) 775-C(  7  8  5) 776-C(  5  8  7)
 777-C(  7  4  7) 778-C(  8  7  7) 779-C(  4  5  7) 780-C(  4  7  5)
 781-C(  8  5  5) 782-C(  6  4  5) 783-C(  6  8  5) 784-C(  8  6  7)
 785-C(  4  6  7) 786-C(  5  5  5) 787-C(  7  7  5) 788-C(  5  7  7)
 789-C(  7  5  7) 790-C(  6  5  5) 791-C(  6  7  5) 792-C(  7  6  7)
 793-C(  5  6  7) 794-C(  6  6  5) 795-R(  0  0  6) 796-C(  1  0  6)
 797-C(  0 11  6) 798-C(  2  0  6) 799-C(  0 10  6) 800-C(  3  0  6)
 801-C(  0  9  6) 802-C(  4  0  6) 803-C(  0  8  6) 804-C(  5  0  6)
 805-C(  0  7  6) 806-R(  6  0  6) 807-R(  0  6  6) 808-C(  1  1  6)
 809-C(  1 11  6) 810-C(  2  1  6) 811-C(  2 11  6) 812-C( 11 10  6)
 813-C(  1 10  6) 814-C(  3  1  6) 815-C(  3 11  6) 816-C( 11  9  6)
 817-C(  1  9  6) 818-C(  4  1  6) 819-C(  4 11  6) 820-C( 11  8  6)
 821-C(  1  8  6) 822-C(  5  1  6) 823-C(  5 11  6) 824-C( 11  7  6)
 825-C(  1  7  6) 826-C(  6  1  6) 827-C( 11  6  6) 828-C(  2  2  6)
 829-C(  2 10  6) 830-C(  3  2  6) 831-C(  3 10  6) 832-C( 10  9  6)
 833-C(  2  9  6) 834-C(  4  2  6) 835-C(  4 10  6) 836-C( 10  8  6)
 837-C(  2  8  6) 838-C(  5  2  6) 839-C(  5 10  6) 840-C( 10  7  6)
 841-C(  2  7  6) 842-C(  6  2  6) 843-C( 10  6  6) 844-C(  3  3  6)
 845-C(  3  9  6) 846-C(  4  3  6) 847-C(  4  9  6) 848-C(  9  8  6)
 849-C(  3  8  6) 850-C(  5  3  6) 851-C(  5  9  6) 852-C(  9  7  6)
 853-C(  3  7  6) 854-C(  6  3  6) 855-C(  9  6  6) 856-C(  4  4  6)
 857-C(  4  8  6) 858-C(  5  4  6) 859-C(  5  8  6) 860-C(  8  7  6)
 861-C(  4  7  6) 862-C(  6  4  6) 863-C(  8  6  6) 864-C(  5  5  6)
 865-C(  5  7  6) 866-C(  6  5  6) 867-C(  7  6  6) 868-R(  6  6  6)

 GCALCO - MAX INDICES DIRECT LATTICE VECTOR    16    16    11
 NO.OF VECTORS CREATED 6999 STARS  506 RMAX    96.90551 BOHR
 TTTTTTTTTTTTTTTTTTTTTTTTTTTTTT gordsh1     TELAPSE       99.80 TCPU       99.72

 MATRIX SIZE: P(G)  105032, F(G)   53020, P(G) IRR   54347, F(G) IRR   54347
 MAX G-VECTOR INDEX FOR 1- AND 2-ELECTRON INTEGRALS 105

 TTTTTTTTTTTTTTTTTTTTTTTTTTTTTT INPUT       TELAPSE       99.90 TCPU       99.82
 TTTTTTTTTTTTTTTTTTTTTTTTTTTTTT SYMM        TELAPSE       99.90 TCPU       99.82

 ***** NEW REFERENCE GEOMETRY *****
 TTTTTTTTTTTTTTTTTTTTTTTTTTTTTT INT_SCREEN  TELAPSE       99.90 TCPU       99.82
 INFORMATION **** EXCBUF **** EXCH. BIPO BUFFER: WORDS USED =           0

 DFT PARAMETERS

     ATOM       ELECTRONS   NET CHARGE   R(ANGSTROM)
   1   9  F       9.0000      0.0000     0.72000000
   5  11  NA     11.0000      0.0000     1.91000000
   6 239  Y      11.0000      0.0000     1.82000000

 SIZE OF GRID=     134972
 TTTTTTTTTTTTTTTTTTTTTTTTTTTTTT MAKE_GRID2  TELAPSE      103.44 TCPU      103.36
 BECKE WEIGHT FUNCTION
 RADSAFE =     2.00
 TOLERANCES - DENSITY:10**- 6; POTENTIAL:10**- 9; GRID WGT:10**-14

 RADIAL INTEGRATION  - INTERVALS (POINTS,UPPER LIMIT):            1( 75,  4.0*R)

 ANGULAR INTEGRATION - INTERVALS (ACCURACY LEVEL [N. POINTS] UPPER LIMIT):
  1(  4[  86]   0.2)  2(  8[ 194]   0.5)  3( 12[ 350]   0.9)  4( 16[ 974]   3.5)
  5( 12[ 350]9999.0)
 TTTTTTTTTTTTTTTTTTTTTTTTTTTTTT INT_CALC    TELAPSE      103.47 TCPU      103.38
 CYCLE   0   ALPHA   50.719224  EPSILON    2.165112  DELTA    5.0719E+01
 TTTTTTTTTTTTTTTTTTTTTTTTTTTTTT MOQGAD      TELAPSE      108.69 TCPU      108.61
 TTTTTTTTTTTTTTTTTTTTTTTTTTTTTT CP_MONMON   TELAPSE      109.74 TCPU      109.66
 DIIS TEST: 0.65372E+01 AT CPHF  CYCLE   1 - MIX   60 %
 CYCLE   1   ALPHA   31.804302  EPSILON    1.730602  DELTA   -1.8915E+01
 TTTTTTTTTTTTTTTTTTTTTTTTTTTTTT MOQGAD      TELAPSE      114.28 TCPU      114.19
 TTTTTTTTTTTTTTTTTTTTTTTTTTTTTT CP_MONMON   TELAPSE      115.33 TCPU      115.25
 DIIS TEST: 0.30389E+02 AT CPHF  CYCLE   2 - DIIS ACTIVE - HISTORY:     2 CYCLES
 CYCLE   2   ALPHA   41.092541  EPSILON    1.943969  DELTA    9.2882E+00
 TTTTTTTTTTTTTTTTTTTTTTTTTTTTTT MOQGAD      TELAPSE      119.86 TCPU      119.78
 TTTTTTTTTTTTTTTTTTTTTTTTTTTTTT CP_MONMON   TELAPSE      120.92 TCPU      120.83
 DIIS TEST: 0.23570E+00 AT CPHF  CYCLE   3 - DIIS ACTIVE - HISTORY:     3 CYCLES
 CYCLE   3   ALPHA   42.347872  EPSILON    1.972807  DELTA    1.2553E+00
 TTTTTTTTTTTTTTTTTTTTTTTTTTTTTT MOQGAD      TELAPSE      125.51 TCPU      125.42
 TTTTTTTTTTTTTTTTTTTTTTTTTTTTTT CP_MONMON   TELAPSE      126.56 TCPU      126.48
 DIIS TEST: 0.76287E-02 AT CPHF  CYCLE   4 - DIIS ACTIVE - HISTORY:     4 CYCLES
 CYCLE   4   ALPHA   42.449024  EPSILON    1.975130  DELTA    1.0115E-01
 TTTTTTTTTTTTTTTTTTTTTTTTTTTTTT MOQGAD      TELAPSE      131.09 TCPU      131.01
 TTTTTTTTTTTTTTTTTTTTTTTTTTTTTT CP_MONMON   TELAPSE      132.22 TCPU      132.14
 DIIS TEST: 0.18920E-04 AT CPHF  CYCLE   5 - DIIS ACTIVE - HISTORY:     5 CYCLES
 CYCLE   5   ALPHA   42.451391  EPSILON    1.975185  DELTA    2.3675E-03
 TTTTTTTTTTTTTTTTTTTTTTTTTTTTTT MOQGAD      TELAPSE      136.75 TCPU      136.67
 TTTTTTTTTTTTTTTTTTTTTTTTTTTTTT CP_MONMON   TELAPSE      137.81 TCPU      137.72
 DIIS TEST: 0.15111E-05 AT CPHF  CYCLE   6 - DIIS ACTIVE - HISTORY:     6 CYCLES
 CYCLE   6   ALPHA   42.449016  EPSILON    1.975130  DELTA   -2.3748E-03
 TTTTTTTTTTTTTTTTTTTTTTTTTTTTTT MOQGAD      TELAPSE      142.34 TCPU      142.25
 TTTTTTTTTTTTTTTTTTTTTTTTTTTTTT CP_MONMON   TELAPSE      143.39 TCPU      143.31
 DIIS TEST: 0.18279E-08 AT CPHF  CYCLE   7 - DIIS ACTIVE - HISTORY:     7 CYCLES
 CYCLE   7   ALPHA   42.449057  EPSILON    1.975131  DELTA    4.0386E-05
 TTTTTTTTTTTTTTTTTTTTTTTTTTTTTT CP_SC       TELAPSE      143.86 TCPU      143.77

 *******************************************************************************

 POLARIZABILITY (ALPHA), DIELECTRIC (EPSILON) AND FIRST-ORDER ELECTRIC
 SUSCEPTIBILITY (CHI(1)) TENSORS (INDEPENDENT COMPONENTS)

  FR.(eV) COMP.   ALPHA(Re,Im)           EPSILON(Re,Im)                CHI(1)
  0.000   XX      50.7956       0.0000       2.1669       0.0000       1.1669
  0.000   XY       0.0000       0.0000       0.0000       0.0000       0.0000
  0.000   XZ      -0.0000       0.0000      -0.0000       0.0000      -0.0000
  0.000   YY      50.7956       0.0000       2.1669       0.0000       1.1669
  0.000   YZ      -0.0000       0.0000      -0.0000       0.0000      -0.0000
  0.000   ZZ      42.4491       0.0000       1.9751       0.0000       0.9751

 DIELECTRIC TENSOR

 TENSOR IN PRINCIPAL AXES SYSTEM
 AA  2.166866E+00 BB  2.166866E+00 CC  1.975131E+00

 REFRACTIVE INDICES 
 AA  1.405394E+00 BB  1.472028E+00 CC  1.472028E+00

 OPTICALLY ANISOTROPIC - UNIAXIAL CRYSTAL

 BIREFRINGENCE =  0.0666 (NEGATIVE) - OBLATE OPTICAL ELLIPSOID

 EPSILON=N**2=1+CHI(1)=1+ALPHA*4*PI/V,   4*PI/V=   0.02297 BOHR**(-3)
 ALPHA IN BOHR**3; EPSILON AND CHI(1) ARE DIMENSIONLESS.
 *******************************************************************************


 SIZE OF GRID=     134972
 TTTTTTTTTTTTTTTTTTTTTTTTTTTTTT MAKE_GRID2  TELAPSE      150.79 TCPU      150.70
 BECKE WEIGHT FUNCTION
 RADSAFE =     2.00
 TOLERANCES - DENSITY:10**- 6; POTENTIAL:10**- 9; GRID WGT:10**-14

 RADIAL INTEGRATION  - INTERVALS (POINTS,UPPER LIMIT):            1( 75,  4.0*R)

 ANGULAR INTEGRATION - INTERVALS (ACCURACY LEVEL [N. POINTS] UPPER LIMIT):
  1(  4[  86]   0.2)  2(  8[ 194]   0.5)  3( 12[ 350]   0.9)  4( 16[ 974]   3.5)
  5( 12[ 350]9999.0)
 *******************************************************************************

 FIRST HYPERPOLARIZABILITY (BETA) AND SECOND ELECTRIC SUSCEPTIBILITY (CHI(2))
 TENSORS (INDEPENDENT COMPONENTS)

  COMPONENT      BETA                        CHI(2)       d(MKS)       d(cgs)
 *******************************************************************************

     XXX    0.0000E+00  (  1.0711E-04)   0.0000E+00   0.0000E+00   0.0000E+00
     XXY    0.0000E+00  ( -3.7460E-06)   0.0000E+00   0.0000E+00   0.0000E+00
     XXZ    0.0000E+00  (  1.0660E-05)   0.0000E+00   0.0000E+00   0.0000E+00
     XYY    0.0000E+00  ( -6.1226E-06)   0.0000E+00   0.0000E+00   0.0000E+00
     XYZ    0.0000E+00  ( -8.8684E-08)   0.0000E+00   0.0000E+00   0.0000E+00
     XZZ    0.0000E+00  (  2.2105E-05)   0.0000E+00   0.0000E+00   0.0000E+00
     YYY    0.0000E+00  (  5.5274E-05)   0.0000E+00   0.0000E+00   0.0000E+00
     YYZ    0.0000E+00  (  3.5670E-06)   0.0000E+00   0.0000E+00   0.0000E+00
     YZZ    0.0000E+00  (  7.6808E-06)   0.0000E+00   0.0000E+00   0.0000E+00
     ZZZ    0.0000E+00  (  1.0388E-04)   0.0000E+00   0.0000E+00   0.0000E+00
 *******************************************************************************
 CHI(2) = BETA*2PI/V

 BETA AND CHI(2) IN A.U.:    [BETA] = M**(-1/2) L**(7/2) T
                             [CHI(2)] = 1/F
                             (L=LENGTH, M=MASS, T=TIME, F=FIELD INTENSITY)

 ELECTRIC SUSCEPTIBILITY IN THE SECOND HARMONIC GENERATION (SHG) CONVENTION IS:
                   d(A.U.)= 1/2 CHI(2)
                   d(MKS) = d(A.U.)/0.514220632 pm/V
                   d(CGS) = d(A.U.)/(4PI*1.7152535)  10**(-7) esu

 FIELD INTENSITY: 1 A.U. = 0.514220632*10**(11) V/m = 1.7152535*10**7 esu
 BEWARE:                CHI(2)=P/(E0*F**2)   (MKS)
                        CHI(2)=P/F**2        (CGS)
 WHERE P IS THE POLARIZATION VECTOR AND F IS THE APPLIED ELECTRIC FIELD.
 CONSISTENCY IS  PRESERVED BY MULTIPLYING THE CGS VALUE TIMES THE PERMITTIVITY
 OF THE VACUUM, E0 (CONVERSION FACTORS FROM www.physics.nist.gov/constants).
 IN PARENTHESIS: BETA BEFORE SYMMETRIZATION.

 *******************************************************************************

 INFORMATION **** CP2_DRIVER **** CONVERGENCE ON PSEUDO DE: 10**          -3
 INFORMATION **** CP2_DRIVER **** MAX NUMBER OF CPHF/CPKS CYCLES         200
 INFORMATION **** CP2_DRIVER **** CPHF/CPKS DAMPING PERCENTAGE:          60

 *******************************************************************************

 ELECTRIC FIELD APPLIED ALONG CARTESIAN DIRECTIONS XX

 *******************************************************************************
 NEW GRID IN RECIPROCAL SPACE
 *******************************************************************************
 POINTS IN THE IBZ                 868 SHRINKING FACTORS              12 12 12
 *******************************************************************************
 *** K POINTS COORDINATES (OBLIQUE COORDINATES IN UNITS OF SHRINK FAC. )
   1-R(  0  0  0)   2-C(  1  0  0)   3-C(  0 11  0)   4-C(  2  0  0)
   5-C(  0 10  0)   6-C(  3  0  0)   7-C(  0  9  0)   8-C(  4  0  0)
   9-C(  0  8  0)  10-C(  5  0  0)  11-C(  0  7  0)  12-R(  6  0  0)
  13-R(  0  6  0)  14-C(  1  1  0)  15-C(  1 11  0)  16-C(  2  1  0)
  17-C(  2 11  0)  18-C( 11 10  0)  19-C(  1 10  0)  20-C(  3  1  0)
  21-C(  3 11  0)  22-C( 11  9  0)  23-C(  1  9  0)  24-C(  4  1  0)
  25-C(  4 11  0)  26-C( 11  8  0)  27-C(  1  8  0)  28-C(  5  1  0)
  29-C(  5 11  0)  30-C( 11  7  0)  31-C(  1  7  0)  32-C(  6  1  0)
  33-C( 11  6  0)  34-C(  2  2  0)  35-C(  2 10  0)  36-C(  3  2  0)
  37-C(  3 10  0)  38-C( 10  9  0)  39-C(  2  9  0)  40-C(  4  2  0)
  41-C(  4 10  0)  42-C( 10  8  0)  43-C(  2  8  0)  44-C(  5  2  0)
  45-C(  5 10  0)  46-C( 10  7  0)  47-C(  2  7  0)  48-C(  6  2  0)
  49-C( 10  6  0)  50-C(  3  3  0)  51-C(  3  9  0)  52-C(  4  3  0)
  53-C(  4  9  0)  54-C(  9  8  0)  55-C(  3  8  0)  56-C(  5  3  0)
  57-C(  5  9  0)  58-C(  9  7  0)  59-C(  3  7  0)  60-C(  6  3  0)
  61-C(  9  6  0)  62-C(  4  4  0)  63-C(  4  8  0)  64-C(  5  4  0)
  65-C(  5  8  0)  66-C(  8  7  0)  67-C(  4  7  0)  68-C(  6  4  0)
  69-C(  8  6  0)  70-C(  5  5  0)  71-C(  5  7  0)  72-C(  6  5  0)
  73-C(  7  6  0)  74-R(  6  6  0)  75-C(  0  0  1)  76-C(  1  0  1)
  77-C( 11  0  1)  78-C(  0 11 11)  79-C(  0  1 11)  80-C(  2  0  1)
  81-C( 10  0  1)  82-C(  0 10 11)  83-C(  0  2 11)  84-C(  3  0  1)
  85-C(  9  0  1)  86-C(  0  9 11)  87-C(  0  3 11)  88-C(  4  0  1)
  89-C(  8  0  1)  90-C(  0  8 11)  91-C(  0  4 11)  92-C(  5  0  1)
  93-C(  7  0  1)  94-C(  0  7 11)  95-C(  0  5 11)  96-C(  6  0  1)
  97-C(  0  6 11)  98-C(  1  1  1)  99-C( 11 11  1) 100-C(  1 11 11)
 101-C( 11  1 11) 102-C(  2  1  1) 103-C( 10 11  1) 104-C(  2 11 11)
 105-C( 10  1 11) 106-C( 11 10 11) 107-C(  1  2 11) 108-C(  1 10  1)
 109-C( 11  2  1) 110-C(  3  1  1) 111-C(  9 11  1) 112-C(  3 11 11)
 113-C(  9  1 11) 114-C( 11  9 11) 115-C(  1  3 11) 116-C(  1  9  1)
 117-C( 11  3  1) 118-C(  4  1  1) 119-C(  8 11  1) 120-C(  4 11 11)
 121-C(  8  1 11) 122-C( 11  8 11) 123-C(  1  4 11) 124-C(  1  8  1)
 125-C( 11  4  1) 126-C(  5  1  1) 127-C(  7 11  1) 128-C(  5 11 11)
 129-C(  7  1 11) 130-C( 11  7 11) 131-C(  1  5 11) 132-C(  1  7  1)
 133-C( 11  5  1) 134-C(  6  1  1) 135-C(  6 11  1) 136-C( 11  6 11)
 137-C(  1  6 11) 138-C(  2  2  1) 139-C( 10 10  1) 140-C(  2 10 11)
 141-C( 10  2 11) 142-C(  3  2  1) 143-C(  9 10  1) 144-C(  3 10 11)
 145-C(  9  2 11) 146-C( 10  9 11) 147-C(  2  3 11) 148-C(  2  9  1)
 149-C( 10  3  1) 150-C(  4  2  1) 151-C(  8 10  1) 152-C(  4 10 11)
 153-C(  8  2 11) 154-C( 10  8 11) 155-C(  2  4 11) 156-C(  2  8  1)
 157-C( 10  4  1) 158-C(  5  2  1) 159-C(  7 10  1) 160-C(  5 10 11)
 161-C(  7  2 11) 162-C( 10  7 11) 163-C(  2  5 11) 164-C(  2  7  1)
 165-C( 10  5  1) 166-C(  6  2  1) 167-C(  6 10  1) 168-C( 10  6 11)
 169-C(  2  6 11) 170-C(  3  3  1) 171-C(  9  9  1) 172-C(  3  9 11)
 173-C(  9  3 11) 174-C(  4  3  1) 175-C(  8  9  1) 176-C(  4  9 11)
 177-C(  8  3 11) 178-C(  9  8 11) 179-C(  3  4 11) 180-C(  3  8  1)
 181-C(  9  4  1) 182-C(  5  3  1) 183-C(  7  9  1) 184-C(  5  9 11)
 185-C(  7  3 11) 186-C(  9  7 11) 187-C(  3  5 11) 188-C(  3  7  1)
 189-C(  9  5  1) 190-C(  6  3  1) 191-C(  6  9  1) 192-C(  9  6 11)
 193-C(  3  6 11) 194-C(  4  4  1) 195-C(  8  8  1) 196-C(  4  8 11)
 197-C(  8  4 11) 198-C(  5  4  1) 199-C(  7  8  1) 200-C(  5  8 11)
 201-C(  7  4 11) 202-C(  8  7 11) 203-C(  4  5 11) 204-C(  4  7  1)
 205-C(  8  5  1) 206-C(  6  4  1) 207-C(  6  8  1) 208-C(  8  6 11)
 209-C(  4  6 11) 210-C(  5  5  1) 211-C(  7  7  1) 212-C(  5  7 11)
 213-C(  7  5 11) 214-C(  6  5  1) 215-C(  6  7  1) 216-C(  7  6 11)
 217-C(  5  6 11) 218-C(  6  6  1) 219-C(  0  0  2) 220-C(  1  0  2)
 221-C( 11  0  2) 222-C(  0 11 10) 223-C(  0  1 10) 224-C(  2  0  2)
 225-C( 10  0  2) 226-C(  0 10 10) 227-C(  0  2 10) 228-C(  3  0  2)
 229-C(  9  0  2) 230-C(  0  9 10) 231-C(  0  3 10) 232-C(  4  0  2)
 233-C(  8  0  2) 234-C(  0  8 10) 235-C(  0  4 10) 236-C(  5  0  2)
 237-C(  7  0  2) 238-C(  0  7 10) 239-C(  0  5 10) 240-C(  6  0  2)
 241-C(  0  6 10) 242-C(  1  1  2) 243-C( 11 11  2) 244-C(  1 11 10)
 245-C( 11  1 10) 246-C(  2  1  2) 247-C( 10 11  2) 248-C(  2 11 10)
 249-C( 10  1 10) 250-C( 11 10 10) 251-C(  1  2 10) 252-C(  1 10  2)
 253-C( 11  2  2) 254-C(  3  1  2) 255-C(  9 11  2) 256-C(  3 11 10)
 257-C(  9  1 10) 258-C( 11  9 10) 259-C(  1  3 10) 260-C(  1  9  2)
 261-C( 11  3  2) 262-C(  4  1  2) 263-C(  8 11  2) 264-C(  4 11 10)
 265-C(  8  1 10) 266-C( 11  8 10) 267-C(  1  4 10) 268-C(  1  8  2)
 269-C( 11  4  2) 270-C(  5  1  2) 271-C(  7 11  2) 272-C(  5 11 10)
 273-C(  7  1 10) 274-C( 11  7 10) 275-C(  1  5 10) 276-C(  1  7  2)
 277-C( 11  5  2) 278-C(  6  1  2) 279-C(  6 11  2) 280-C( 11  6 10)
 281-C(  1  6 10) 282-C(  2  2  2) 283-C( 10 10  2) 284-C(  2 10 10)
 285-C( 10  2 10) 286-C(  3  2  2) 287-C(  9 10  2) 288-C(  3 10 10)
 289-C(  9  2 10) 290-C( 10  9 10) 291-C(  2  3 10) 292-C(  2  9  2)
 293-C( 10  3  2) 294-C(  4  2  2) 295-C(  8 10  2) 296-C(  4 10 10)
 297-C(  8  2 10) 298-C( 10  8 10) 299-C(  2  4 10) 300-C(  2  8  2)
 301-C( 10  4  2) 302-C(  5  2  2) 303-C(  7 10  2) 304-C(  5 10 10)
 305-C(  7  2 10) 306-C( 10  7 10) 307-C(  2  5 10) 308-C(  2  7  2)
 309-C( 10  5  2) 310-C(  6  2  2) 311-C(  6 10  2) 312-C( 10  6 10)
 313-C(  2  6 10) 314-C(  3  3  2) 315-C(  9  9  2) 316-C(  3  9 10)
 317-C(  9  3 10) 318-C(  4  3  2) 319-C(  8  9  2) 320-C(  4  9 10)
 321-C(  8  3 10) 322-C(  9  8 10) 323-C(  3  4 10) 324-C(  3  8  2)
 325-C(  9  4  2) 326-C(  5  3  2) 327-C(  7  9  2) 328-C(  5  9 10)
 329-C(  7  3 10) 330-C(  9  7 10) 331-C(  3  5 10) 332-C(  3  7  2)
 333-C(  9  5  2) 334-C(  6  3  2) 335-C(  6  9  2) 336-C(  9  6 10)
 337-C(  3  6 10) 338-C(  4  4  2) 339-C(  8  8  2) 340-C(  4  8 10)
 341-C(  8  4 10) 342-C(  5  4  2) 343-C(  7  8  2) 344-C(  5  8 10)
 345-C(  7  4 10) 346-C(  8  7 10) 347-C(  4  5 10) 348-C(  4  7  2)
 349-C(  8  5  2) 350-C(  6  4  2) 351-C(  6  8  2) 352-C(  8  6 10)
 353-C(  4  6 10) 354-C(  5  5  2) 355-C(  7  7  2) 356-C(  5  7 10)
 357-C(  7  5 10) 358-C(  6  5  2) 359-C(  6  7  2) 360-C(  7  6 10)
 361-C(  5  6 10) 362-C(  6  6  2) 363-C(  0  0  3) 364-C(  1  0  3)
 365-C( 11  0  3) 366-C(  0 11  9) 367-C(  0  1  9) 368-C(  2  0  3)
 369-C( 10  0  3) 370-C(  0 10  9) 371-C(  0  2  9) 372-C(  3  0  3)
 373-C(  9  0  3) 374-C(  0  9  9) 375-C(  0  3  9) 376-C(  4  0  3)
 377-C(  8  0  3) 378-C(  0  8  9) 379-C(  0  4  9) 380-C(  5  0  3)
 381-C(  7  0  3) 382-C(  0  7  9) 383-C(  0  5  9) 384-C(  6  0  3)
 385-C(  0  6  9) 386-C(  1  1  3) 387-C( 11 11  3) 388-C(  1 11  9)
 389-C( 11  1  9) 390-C(  2  1  3) 391-C( 10 11  3) 392-C(  2 11  9)
 393-C( 10  1  9) 394-C( 11 10  9) 395-C(  1  2  9) 396-C(  1 10  3)
 397-C( 11  2  3) 398-C(  3  1  3) 399-C(  9 11  3) 400-C(  3 11  9)
 401-C(  9  1  9) 402-C( 11  9  9) 403-C(  1  3  9) 404-C(  1  9  3)
 405-C( 11  3  3) 406-C(  4  1  3) 407-C(  8 11  3) 408-C(  4 11  9)
 409-C(  8  1  9) 410-C( 11  8  9) 411-C(  1  4  9) 412-C(  1  8  3)
 413-C( 11  4  3) 414-C(  5  1  3) 415-C(  7 11  3) 416-C(  5 11  9)
 417-C(  7  1  9) 418-C( 11  7  9) 419-C(  1  5  9) 420-C(  1  7  3)
 421-C( 11  5  3) 422-C(  6  1  3) 423-C(  6 11  3) 424-C( 11  6  9)
 425-C(  1  6  9) 426-C(  2  2  3) 427-C( 10 10  3) 428-C(  2 10  9)
 429-C( 10  2  9) 430-C(  3  2  3) 431-C(  9 10  3) 432-C(  3 10  9)
 433-C(  9  2  9) 434-C( 10  9  9) 435-C(  2  3  9) 436-C(  2  9  3)
 437-C( 10  3  3) 438-C(  4  2  3) 439-C(  8 10  3) 440-C(  4 10  9)
 441-C(  8  2  9) 442-C( 10  8  9) 443-C(  2  4  9) 444-C(  2  8  3)
 445-C( 10  4  3) 446-C(  5  2  3) 447-C(  7 10  3) 448-C(  5 10  9)
 449-C(  7  2  9) 450-C( 10  7  9) 451-C(  2  5  9) 452-C(  2  7  3)
 453-C( 10  5  3) 454-C(  6  2  3) 455-C(  6 10  3) 456-C( 10  6  9)
 457-C(  2  6  9) 458-C(  3  3  3) 459-C(  9  9  3) 460-C(  3  9  9)
 461-C(  9  3  9) 462-C(  4  3  3) 463-C(  8  9  3) 464-C(  4  9  9)
 465-C(  8  3  9) 466-C(  9  8  9) 467-C(  3  4  9) 468-C(  3  8  3)
 469-C(  9  4  3) 470-C(  5  3  3) 471-C(  7  9  3) 472-C(  5  9  9)
 473-C(  7  3  9) 474-C(  9  7  9) 475-C(  3  5  9) 476-C(  3  7  3)
 477-C(  9  5  3) 478-C(  6  3  3) 479-C(  6  9  3) 480-C(  9  6  9)
 481-C(  3  6  9) 482-C(  4  4  3) 483-C(  8  8  3) 484-C(  4  8  9)
 485-C(  8  4  9) 486-C(  5  4  3) 487-C(  7  8  3) 488-C(  5  8  9)
 489-C(  7  4  9) 490-C(  8  7  9) 491-C(  4  5  9) 492-C(  4  7  3)
 493-C(  8  5  3) 494-C(  6  4  3) 495-C(  6  8  3) 496-C(  8  6  9)
 497-C(  4  6  9) 498-C(  5  5  3) 499-C(  7  7  3) 500-C(  5  7  9)
 501-C(  7  5  9) 502-C(  6  5  3) 503-C(  6  7  3) 504-C(  7  6  9)
 505-C(  5  6  9) 506-C(  6  6  3) 507-C(  0  0  4) 508-C(  1  0  4)
 509-C( 11  0  4) 510-C(  0 11  8) 511-C(  0  1  8) 512-C(  2  0  4)
 513-C( 10  0  4) 514-C(  0 10  8) 515-C(  0  2  8) 516-C(  3  0  4)
 517-C(  9  0  4) 518-C(  0  9  8) 519-C(  0  3  8) 520-C(  4  0  4)
 521-C(  8  0  4) 522-C(  0  8  8) 523-C(  0  4  8) 524-C(  5  0  4)
 525-C(  7  0  4) 526-C(  0  7  8) 527-C(  0  5  8) 528-C(  6  0  4)
 529-C(  0  6  8) 530-C(  1  1  4) 531-C( 11 11  4) 532-C(  1 11  8)
 533-C( 11  1  8) 534-C(  2  1  4) 535-C( 10 11  4) 536-C(  2 11  8)
 537-C( 10  1  8) 538-C( 11 10  8) 539-C(  1  2  8) 540-C(  1 10  4)
 541-C( 11  2  4) 542-C(  3  1  4) 543-C(  9 11  4) 544-C(  3 11  8)
 545-C(  9  1  8) 546-C( 11  9  8) 547-C(  1  3  8) 548-C(  1  9  4)
 549-C( 11  3  4) 550-C(  4  1  4) 551-C(  8 11  4) 552-C(  4 11  8)
 553-C(  8  1  8) 554-C( 11  8  8) 555-C(  1  4  8) 556-C(  1  8  4)
 557-C( 11  4  4) 558-C(  5  1  4) 559-C(  7 11  4) 560-C(  5 11  8)
 561-C(  7  1  8) 562-C( 11  7  8) 563-C(  1  5  8) 564-C(  1  7  4)
 565-C( 11  5  4) 566-C(  6  1  4) 567-C(  6 11  4) 568-C( 11  6  8)
 569-C(  1  6  8) 570-C(  2  2  4) 571-C( 10 10  4) 572-C(  2 10  8)
 573-C( 10  2  8) 574-C(  3  2  4) 575-C(  9 10  4) 576-C(  3 10  8)
 577-C(  9  2  8) 578-C( 10  9  8) 579-C(  2  3  8) 580-C(  2  9  4)
 581-C( 10  3  4) 582-C(  4  2  4) 583-C(  8 10  4) 584-C(  4 10  8)
 585-C(  8  2  8) 586-C( 10  8  8) 587-C(  2  4  8) 588-C(  2  8  4)
 589-C( 10  4  4) 590-C(  5  2  4) 591-C(  7 10  4) 592-C(  5 10  8)
 593-C(  7  2  8) 594-C( 10  7  8) 595-C(  2  5  8) 596-C(  2  7  4)
 597-C( 10  5  4) 598-C(  6  2  4) 599-C(  6 10  4) 600-C( 10  6  8)
 601-C(  2  6  8) 602-C(  3  3  4) 603-C(  9  9  4) 604-C(  3  9  8)
 605-C(  9  3  8) 606-C(  4  3  4) 607-C(  8  9  4) 608-C(  4  9  8)
 609-C(  8  3  8) 610-C(  9  8  8) 611-C(  3  4  8) 612-C(  3  8  4)
 613-C(  9  4  4) 614-C(  5  3  4) 615-C(  7  9  4) 616-C(  5  9  8)
 617-C(  7  3  8) 618-C(  9  7  8) 619-C(  3  5  8) 620-C(  3  7  4)
 621-C(  9  5  4) 622-C(  6  3  4) 623-C(  6  9  4) 624-C(  9  6  8)
 625-C(  3  6  8) 626-C(  4  4  4) 627-C(  8  8  4) 628-C(  4  8  8)
 629-C(  8  4  8) 630-C(  5  4  4) 631-C(  7  8  4) 632-C(  5  8  8)
 633-C(  7  4  8) 634-C(  8  7  8) 635-C(  4  5  8) 636-C(  4  7  4)
 637-C(  8  5  4) 638-C(  6  4  4) 639-C(  6  8  4) 640-C(  8  6  8)
 641-C(  4  6  8) 642-C(  5  5  4) 643-C(  7  7  4) 644-C(  5  7  8)
 645-C(  7  5  8) 646-C(  6  5  4) 647-C(  6  7  4) 648-C(  7  6  8)
 649-C(  5  6  8) 650-C(  6  6  4) 651-C(  0  0  5) 652-C(  1  0  5)
 653-C( 11  0  5) 654-C(  0 11  7) 655-C(  0  1  7) 656-C(  2  0  5)
 657-C( 10  0  5) 658-C(  0 10  7) 659-C(  0  2  7) 660-C(  3  0  5)
 661-C(  9  0  5) 662-C(  0  9  7) 663-C(  0  3  7) 664-C(  4  0  5)
 665-C(  8  0  5) 666-C(  0  8  7) 667-C(  0  4  7) 668-C(  5  0  5)
 669-C(  7  0  5) 670-C(  0  7  7) 671-C(  0  5  7) 672-C(  6  0  5)
 673-C(  0  6  7) 674-C(  1  1  5) 675-C( 11 11  5) 676-C(  1 11  7)
 677-C( 11  1  7) 678-C(  2  1  5) 679-C( 10 11  5) 680-C(  2 11  7)
 681-C( 10  1  7) 682-C( 11 10  7) 683-C(  1  2  7) 684-C(  1 10  5)
 685-C( 11  2  5) 686-C(  3  1  5) 687-C(  9 11  5) 688-C(  3 11  7)
 689-C(  9  1  7) 690-C( 11  9  7) 691-C(  1  3  7) 692-C(  1  9  5)
 693-C( 11  3  5) 694-C(  4  1  5) 695-C(  8 11  5) 696-C(  4 11  7)
 697-C(  8  1  7) 698-C( 11  8  7) 699-C(  1  4  7) 700-C(  1  8  5)
 701-C( 11  4  5) 702-C(  5  1  5) 703-C(  7 11  5) 704-C(  5 11  7)
 705-C(  7  1  7) 706-C( 11  7  7) 707-C(  1  5  7) 708-C(  1  7  5)
 709-C( 11  5  5) 710-C(  6  1  5) 711-C(  6 11  5) 712-C( 11  6  7)
 713-C(  1  6  7) 714-C(  2  2  5) 715-C( 10 10  5) 716-C(  2 10  7)
 717-C( 10  2  7) 718-C(  3  2  5) 719-C(  9 10  5) 720-C(  3 10  7)
 721-C(  9  2  7) 722-C( 10  9  7) 723-C(  2  3  7) 724-C(  2  9  5)
 725-C( 10  3  5) 726-C(  4  2  5) 727-C(  8 10  5) 728-C(  4 10  7)
 729-C(  8  2  7) 730-C( 10  8  7) 731-C(  2  4  7) 732-C(  2  8  5)
 733-C( 10  4  5) 734-C(  5  2  5) 735-C(  7 10  5) 736-C(  5 10  7)
 737-C(  7  2  7) 738-C( 10  7  7) 739-C(  2  5  7) 740-C(  2  7  5)
 741-C( 10  5  5) 742-C(  6  2  5) 743-C(  6 10  5) 744-C( 10  6  7)
 745-C(  2  6  7) 746-C(  3  3  5) 747-C(  9  9  5) 748-C(  3  9  7)
 749-C(  9  3  7) 750-C(  4  3  5) 751-C(  8  9  5) 752-C(  4  9  7)
 753-C(  8  3  7) 754-C(  9  8  7) 755-C(  3  4  7) 756-C(  3  8  5)
 757-C(  9  4  5) 758-C(  5  3  5) 759-C(  7  9  5) 760-C(  5  9  7)
 761-C(  7  3  7) 762-C(  9  7  7) 763-C(  3  5  7) 764-C(  3  7  5)
 765-C(  9  5  5) 766-C(  6  3  5) 767-C(  6  9  5) 768-C(  9  6  7)
 769-C(  3  6  7) 770-C(  4  4  5) 771-C(  8  8  5) 772-C(  4  8  7)
 773-C(  8  4  7) 774-C(  5  4  5) 775-C(  7  8  5) 776-C(  5  8  7)
 777-C(  7  4  7) 778-C(  8  7  7) 779-C(  4  5  7) 780-C(  4  7  5)
 781-C(  8  5  5) 782-C(  6  4  5) 783-C(  6  8  5) 784-C(  8  6  7)
 785-C(  4  6  7) 786-C(  5  5  5) 787-C(  7  7  5) 788-C(  5  7  7)
 789-C(  7  5  7) 790-C(  6  5  5) 791-C(  6  7  5) 792-C(  7  6  7)
 793-C(  5  6  7) 794-C(  6  6  5) 795-R(  0  0  6) 796-C(  1  0  6)
 797-C(  0 11  6) 798-C(  2  0  6) 799-C(  0 10  6) 800-C(  3  0  6)
 801-C(  0  9  6) 802-C(  4  0  6) 803-C(  0  8  6) 804-C(  5  0  6)
 805-C(  0  7  6) 806-R(  6  0  6) 807-R(  0  6  6) 808-C(  1  1  6)
 809-C(  1 11  6) 810-C(  2  1  6) 811-C(  2 11  6) 812-C( 11 10  6)
 813-C(  1 10  6) 814-C(  3  1  6) 815-C(  3 11  6) 816-C( 11  9  6)
 817-C(  1  9  6) 818-C(  4  1  6) 819-C(  4 11  6) 820-C( 11  8  6)
 821-C(  1  8  6) 822-C(  5  1  6) 823-C(  5 11  6) 824-C( 11  7  6)
 825-C(  1  7  6) 826-C(  6  1  6) 827-C( 11  6  6) 828-C(  2  2  6)
 829-C(  2 10  6) 830-C(  3  2  6) 831-C(  3 10  6) 832-C( 10  9  6)
 833-C(  2  9  6) 834-C(  4  2  6) 835-C(  4 10  6) 836-C( 10  8  6)
 837-C(  2  8  6) 838-C(  5  2  6) 839-C(  5 10  6) 840-C( 10  7  6)
 841-C(  2  7  6) 842-C(  6  2  6) 843-C( 10  6  6) 844-C(  3  3  6)
 845-C(  3  9  6) 846-C(  4  3  6) 847-C(  4  9  6) 848-C(  9  8  6)
 849-C(  3  8  6) 850-C(  5  3  6) 851-C(  5  9  6) 852-C(  9  7  6)
 853-C(  3  7  6) 854-C(  6  3  6) 855-C(  9  6  6) 856-C(  4  4  6)
 857-C(  4  8  6) 858-C(  5  4  6) 859-C(  5  8  6) 860-C(  8  7  6)
 861-C(  4  7  6) 862-C(  6  4  6) 863-C(  8  6  6) 864-C(  5  5  6)
 865-C(  5  7  6) 866-C(  6  5  6) 867-C(  7  6  6) 868-R(  6  6  6)
 TTTTTTTTTTTTTTTTTTTTTTTTTTTTTT gordsh1     TELAPSE      150.82 TCPU      150.73

 MATRIX SIZE: P(G)  105032, F(G)   53020, P(G) IRR   54347, F(G) IRR   54347
 MAX G-VECTOR INDEX FOR 1- AND 2-ELECTRON INTEGRALS 105

 TTTTTTTTTTTTTTTTTTTTTTTTTTTTTT INPUT       TELAPSE      150.82 TCPU      150.73
 TTTTTTTTTTTTTTTTTTTTTTTTTTTTTT SYMM        TELAPSE      150.82 TCPU      150.73

 ***** NEW REFERENCE GEOMETRY *****
 TTTTTTTTTTTTTTTTTTTTTTTTTTTTTT INT_SCREEN  TELAPSE      150.82 TCPU      150.73
 INFORMATION **** EXCBUF **** EXCH. BIPO BUFFER: WORDS USED =           0

 DFT PARAMETERS

     ATOM       ELECTRONS   NET CHARGE   R(ANGSTROM)
   1   9  F       9.0000      0.0000     0.72000000
   5  11  NA     11.0000      0.0000     1.91000000
   6 239  Y      11.0000      0.0000     1.82000000

 SIZE OF GRID=     134972
 TTTTTTTTTTTTTTTTTTTTTTTTTTTTTT MAKE_GRID2  TELAPSE      154.33 TCPU      154.24
 BECKE WEIGHT FUNCTION
 RADSAFE =     2.00
 TOLERANCES - DENSITY:10**- 6; POTENTIAL:10**- 9; GRID WGT:10**-14

 RADIAL INTEGRATION  - INTERVALS (POINTS,UPPER LIMIT):            1( 75,  4.0*R)

 ANGULAR INTEGRATION - INTERVALS (ACCURACY LEVEL [N. POINTS] UPPER LIMIT):
  1(  4[  86]   0.2)  2(  8[ 194]   0.5)  3( 12[ 350]   0.9)  4( 16[ 974]   3.5)
  5( 12[ 350]9999.0)
 TTTTTTTTTTTTTTTTTTTTTTTTTTTTTT INT_CALC    TELAPSE      154.36 TCPU      154.27
 TTTTTTTTTTTTTTTTTTTTTTTTTTTTTT MOQGAD      TELAPSE      159.75 TCPU      159.67
 NUMERICALLY INTEGRATED DENSITY     58.0002180829
 TTTTTTTTTTTTTTTTTTTTTTTTTTTTTT CP_MONMON   TELAPSE      160.83 TCPU      160.75
 CYCLE   0  PSEUDO-ENERGY DERIVATIVE        1.074345E+02  DELTA    1.0743E+02
 TTTTTTTTTTTTTTTTTTTTTTTTTTTTTT MOQGAD      TELAPSE      165.63 TCPU      165.54
 TTTTTTTTTTTTTTTTTTTTTTTTTTTTTT CP_MONMON   TELAPSE      166.71 TCPU      166.62
 CYCLE   1  PSEUDO-ENERGY DERIVATIVE        9.613921E+03  DELTA    9.5065E+03
 TTTTTTTTTTTTTTTTTTTTTTTTTTTTTT MOQGAD      TELAPSE      171.50 TCPU      171.41
 TTTTTTTTTTTTTTTTTTTTTTTTTTTTTT CP_MONMON   TELAPSE      172.58 TCPU      172.49
 DIIS TEST: 0.27612E+05 AT CPHF2 CYCLE   2 - DIIS ACTIVE - HISTORY:     1 CYCLES
 CYCLE   2  PSEUDO-ENERGY DERIVATIVE        1.142553E+04  DELTA    1.8116E+03
 TTTTTTTTTTTTTTTTTTTTTTTTTTTTTT MOQGAD      TELAPSE      177.38 TCPU      177.29
 TTTTTTTTTTTTTTTTTTTTTTTTTTTTTT CP_MONMON   TELAPSE      178.46 TCPU      178.37
 DIIS TEST: 0.10226E+06 AT CPHF2 CYCLE   3 - DIIS ACTIVE - HISTORY:     2 CYCLES
 CYCLE   3  PSEUDO-ENERGY DERIVATIVE        1.013288E+05  DELTA    8.9903E+04
 TTTTTTTTTTTTTTTTTTTTTTTTTTTTTT MOQGAD      TELAPSE      183.26 TCPU      183.17
 TTTTTTTTTTTTTTTTTTTTTTTTTTTTTT CP_MONMON   TELAPSE      184.34 TCPU      184.25
 DIIS TEST: 0.63729E+05 AT CPHF2 CYCLE   4 - DIIS ACTIVE - HISTORY:     3 CYCLES
 CYCLE   4  PSEUDO-ENERGY DERIVATIVE        6.661305E+04  DELTA   -3.4716E+04
 TTTTTTTTTTTTTTTTTTTTTTTTTTTTTT MOQGAD      TELAPSE      189.13 TCPU      189.04
 TTTTTTTTTTTTTTTTTTTTTTTTTTTTTT CP_MONMON   TELAPSE      190.21 TCPU      190.12
 DIIS TEST: 0.38201E+03 AT CPHF2 CYCLE   5 - DIIS ACTIVE - HISTORY:     4 CYCLES
 CYCLE   5  PSEUDO-ENERGY DERIVATIVE        1.594980E+03  DELTA   -6.5018E+04
 TTTTTTTTTTTTTTTTTTTTTTTTTTTTTT MOQGAD      TELAPSE      195.01 TCPU      194.92
 TTTTTTTTTTTTTTTTTTTTTTTTTTTTTT CP_MONMON   TELAPSE      196.09 TCPU      196.00
 DIIS TEST: 0.37249E+00 AT CPHF2 CYCLE   6 - DIIS ACTIVE - HISTORY:     5 CYCLES
 CYCLE   6  PSEUDO-ENERGY DERIVATIVE        1.455468E+03  DELTA   -1.3951E+02
 TTTTTTTTTTTTTTTTTTTTTTTTTTTTTT MOQGAD      TELAPSE      200.89 TCPU      200.80
 TTTTTTTTTTTTTTTTTTTTTTTTTTTTTT CP_MONMON   TELAPSE      201.97 TCPU      201.88
 DIIS TEST: 0.13292E-02 AT CPHF2 CYCLE   7 - DIIS ACTIVE - HISTORY:     6 CYCLES
 CYCLE   7  PSEUDO-ENERGY DERIVATIVE        1.436704E+03  DELTA   -1.8764E+01
 TTTTTTTTTTTTTTTTTTTTTTTTTTTTTT MOQGAD      TELAPSE      206.77 TCPU      206.68
 TTTTTTTTTTTTTTTTTTTTTTTTTTTTTT CP_MONMON   TELAPSE      207.85 TCPU      207.76
 DIIS TEST: 0.62712E-04 AT CPHF2 CYCLE   8 - DIIS ACTIVE - HISTORY:     7 CYCLES
 CYCLE   8  PSEUDO-ENERGY DERIVATIVE        1.438101E+03  DELTA    1.3972E+00
 TTTTTTTTTTTTTTTTTTTTTTTTTTTTTT MOQGAD      TELAPSE      212.65 TCPU      212.55
 TTTTTTTTTTTTTTTTTTTTTTTTTTTTTT CP_MONMON   TELAPSE      213.73 TCPU      213.63
 DIIS TEST: 0.62803E-07 AT CPHF2 CYCLE   9 - DIIS ACTIVE - HISTORY:     8 CYCLES
 CYCLE   9  PSEUDO-ENERGY DERIVATIVE        1.438402E+03  DELTA    3.0040E-01
 TTTTTTTTTTTTTTTTTTTTTTTTTTTTTT MOQGAD      TELAPSE      218.53 TCPU      218.43
 TTTTTTTTTTTTTTTTTTTTTTTTTTTTTT CP_MONMON   TELAPSE      219.61 TCPU      219.51
 DIIS TEST: 0.25791E-08 AT CPHF2 CYCLE  10 - DIIS ACTIVE - HISTORY:     8 CYCLES
 CYCLE  10  PSEUDO-ENERGY DERIVATIVE        1.438406E+03  DELTA    4.1364E-03
 TTTTTTTTTTTTTTTTTTTTTTTTTTTTTT MOQGAD      TELAPSE      224.40 TCPU      224.31
 TTTTTTTTTTTTTTTTTTTTTTTTTTTTTT CP_MONMON   TELAPSE      225.48 TCPU      225.39
 DIIS TEST: 0.45280E-10 AT CPHF2 CYCLE  11 - DIIS ACTIVE - HISTORY:     8 CYCLES
 CYCLE  11  PSEUDO-ENERGY DERIVATIVE        1.438408E+03  DELTA    2.4269E-03
 TTTTTTTTTTTTTTTTTTTTTTTTTTTTTT MOQGAD      TELAPSE      230.28 TCPU      230.19
 TTTTTTTTTTTTTTTTTTTTTTTTTTTTTT CP_MONMON   TELAPSE      231.36 TCPU      231.27
 DIIS TEST: 0.53331E-12 AT CPHF2 CYCLE  12 - DIIS ACTIVE - HISTORY:     8 CYCLES
 CYCLE  12  PSEUDO-ENERGY DERIVATIVE        1.438408E+03  DELTA   -3.9819E-04
 TTTTTTTTTTTTTTTTTTTTTTTTTTTTTT CP2_SC      TELAPSE      232.09 TCPU      231.99

 *******************************************************************************

 ELECTRIC FIELD APPLIED ALONG CARTESIAN DIRECTIONS XY

 *******************************************************************************
 NEW GRID IN RECIPROCAL SPACE
 *******************************************************************************
 POINTS IN THE IBZ                 868 SHRINKING FACTORS              12 12 12
 *******************************************************************************
 *** K POINTS COORDINATES (OBLIQUE COORDINATES IN UNITS OF SHRINK FAC. )
   1-R(  0  0  0)   2-C(  1  0  0)   3-C(  0 11  0)   4-C(  2  0  0)
   5-C(  0 10  0)   6-C(  3  0  0)   7-C(  0  9  0)   8-C(  4  0  0)
   9-C(  0  8  0)  10-C(  5  0  0)  11-C(  0  7  0)  12-R(  6  0  0)
  13-R(  0  6  0)  14-C(  1  1  0)  15-C(  1 11  0)  16-C(  2  1  0)
  17-C(  2 11  0)  18-C( 11 10  0)  19-C(  1 10  0)  20-C(  3  1  0)
  21-C(  3 11  0)  22-C( 11  9  0)  23-C(  1  9  0)  24-C(  4  1  0)
  25-C(  4 11  0)  26-C( 11  8  0)  27-C(  1  8  0)  28-C(  5  1  0)
  29-C(  5 11  0)  30-C( 11  7  0)  31-C(  1  7  0)  32-C(  6  1  0)
  33-C( 11  6  0)  34-C(  2  2  0)  35-C(  2 10  0)  36-C(  3  2  0)
  37-C(  3 10  0)  38-C( 10  9  0)  39-C(  2  9  0)  40-C(  4  2  0)
  41-C(  4 10  0)  42-C( 10  8  0)  43-C(  2  8  0)  44-C(  5  2  0)
  45-C(  5 10  0)  46-C( 10  7  0)  47-C(  2  7  0)  48-C(  6  2  0)
  49-C( 10  6  0)  50-C(  3  3  0)  51-C(  3  9  0)  52-C(  4  3  0)
  53-C(  4  9  0)  54-C(  9  8  0)  55-C(  3  8  0)  56-C(  5  3  0)
  57-C(  5  9  0)  58-C(  9  7  0)  59-C(  3  7  0)  60-C(  6  3  0)
  61-C(  9  6  0)  62-C(  4  4  0)  63-C(  4  8  0)  64-C(  5  4  0)
  65-C(  5  8  0)  66-C(  8  7  0)  67-C(  4  7  0)  68-C(  6  4  0)
  69-C(  8  6  0)  70-C(  5  5  0)  71-C(  5  7  0)  72-C(  6  5  0)
  73-C(  7  6  0)  74-R(  6  6  0)  75-C(  0  0  1)  76-C(  1  0  1)
  77-C( 11  0  1)  78-C(  0 11 11)  79-C(  0  1 11)  80-C(  2  0  1)
  81-C( 10  0  1)  82-C(  0 10 11)  83-C(  0  2 11)  84-C(  3  0  1)
  85-C(  9  0  1)  86-C(  0  9 11)  87-C(  0  3 11)  88-C(  4  0  1)
  89-C(  8  0  1)  90-C(  0  8 11)  91-C(  0  4 11)  92-C(  5  0  1)
  93-C(  7  0  1)  94-C(  0  7 11)  95-C(  0  5 11)  96-C(  6  0  1)
  97-C(  0  6 11)  98-C(  1  1  1)  99-C( 11 11  1) 100-C(  1 11 11)
 101-C( 11  1 11) 102-C(  2  1  1) 103-C( 10 11  1) 104-C(  2 11 11)
 105-C( 10  1 11) 106-C( 11 10 11) 107-C(  1  2 11) 108-C(  1 10  1)
 109-C( 11  2  1) 110-C(  3  1  1) 111-C(  9 11  1) 112-C(  3 11 11)
 113-C(  9  1 11) 114-C( 11  9 11) 115-C(  1  3 11) 116-C(  1  9  1)
 117-C( 11  3  1) 118-C(  4  1  1) 119-C(  8 11  1) 120-C(  4 11 11)
 121-C(  8  1 11) 122-C( 11  8 11) 123-C(  1  4 11) 124-C(  1  8  1)
 125-C( 11  4  1) 126-C(  5  1  1) 127-C(  7 11  1) 128-C(  5 11 11)
 129-C(  7  1 11) 130-C( 11  7 11) 131-C(  1  5 11) 132-C(  1  7  1)
 133-C( 11  5  1) 134-C(  6  1  1) 135-C(  6 11  1) 136-C( 11  6 11)
 137-C(  1  6 11) 138-C(  2  2  1) 139-C( 10 10  1) 140-C(  2 10 11)
 141-C( 10  2 11) 142-C(  3  2  1) 143-C(  9 10  1) 144-C(  3 10 11)
 145-C(  9  2 11) 146-C( 10  9 11) 147-C(  2  3 11) 148-C(  2  9  1)
 149-C( 10  3  1) 150-C(  4  2  1) 151-C(  8 10  1) 152-C(  4 10 11)
 153-C(  8  2 11) 154-C( 10  8 11) 155-C(  2  4 11) 156-C(  2  8  1)
 157-C( 10  4  1) 158-C(  5  2  1) 159-C(  7 10  1) 160-C(  5 10 11)
 161-C(  7  2 11) 162-C( 10  7 11) 163-C(  2  5 11) 164-C(  2  7  1)
 165-C( 10  5  1) 166-C(  6  2  1) 167-C(  6 10  1) 168-C( 10  6 11)
 169-C(  2  6 11) 170-C(  3  3  1) 171-C(  9  9  1) 172-C(  3  9 11)
 173-C(  9  3 11) 174-C(  4  3  1) 175-C(  8  9  1) 176-C(  4  9 11)
 177-C(  8  3 11) 178-C(  9  8 11) 179-C(  3  4 11) 180-C(  3  8  1)
 181-C(  9  4  1) 182-C(  5  3  1) 183-C(  7  9  1) 184-C(  5  9 11)
 185-C(  7  3 11) 186-C(  9  7 11) 187-C(  3  5 11) 188-C(  3  7  1)
 189-C(  9  5  1) 190-C(  6  3  1) 191-C(  6  9  1) 192-C(  9  6 11)
 193-C(  3  6 11) 194-C(  4  4  1) 195-C(  8  8  1) 196-C(  4  8 11)
 197-C(  8  4 11) 198-C(  5  4  1) 199-C(  7  8  1) 200-C(  5  8 11)
 201-C(  7  4 11) 202-C(  8  7 11) 203-C(  4  5 11) 204-C(  4  7  1)
 205-C(  8  5  1) 206-C(  6  4  1) 207-C(  6  8  1) 208-C(  8  6 11)
 209-C(  4  6 11) 210-C(  5  5  1) 211-C(  7  7  1) 212-C(  5  7 11)
 213-C(  7  5 11) 214-C(  6  5  1) 215-C(  6  7  1) 216-C(  7  6 11)
 217-C(  5  6 11) 218-C(  6  6  1) 219-C(  0  0  2) 220-C(  1  0  2)
 221-C( 11  0  2) 222-C(  0 11 10) 223-C(  0  1 10) 224-C(  2  0  2)
 225-C( 10  0  2) 226-C(  0 10 10) 227-C(  0  2 10) 228-C(  3  0  2)
 229-C(  9  0  2) 230-C(  0  9 10) 231-C(  0  3 10) 232-C(  4  0  2)
 233-C(  8  0  2) 234-C(  0  8 10) 235-C(  0  4 10) 236-C(  5  0  2)
 237-C(  7  0  2) 238-C(  0  7 10) 239-C(  0  5 10) 240-C(  6  0  2)
 241-C(  0  6 10) 242-C(  1  1  2) 243-C( 11 11  2) 244-C(  1 11 10)
 245-C( 11  1 10) 246-C(  2  1  2) 247-C( 10 11  2) 248-C(  2 11 10)
 249-C( 10  1 10) 250-C( 11 10 10) 251-C(  1  2 10) 252-C(  1 10  2)
 253-C( 11  2  2) 254-C(  3  1  2) 255-C(  9 11  2) 256-C(  3 11 10)
 257-C(  9  1 10) 258-C( 11  9 10) 259-C(  1  3 10) 260-C(  1  9  2)
 261-C( 11  3  2) 262-C(  4  1  2) 263-C(  8 11  2) 264-C(  4 11 10)
 265-C(  8  1 10) 266-C( 11  8 10) 267-C(  1  4 10) 268-C(  1  8  2)
 269-C( 11  4  2) 270-C(  5  1  2) 271-C(  7 11  2) 272-C(  5 11 10)
 273-C(  7  1 10) 274-C( 11  7 10) 275-C(  1  5 10) 276-C(  1  7  2)
 277-C( 11  5  2) 278-C(  6  1  2) 279-C(  6 11  2) 280-C( 11  6 10)
 281-C(  1  6 10) 282-C(  2  2  2) 283-C( 10 10  2) 284-C(  2 10 10)
 285-C( 10  2 10) 286-C(  3  2  2) 287-C(  9 10  2) 288-C(  3 10 10)
 289-C(  9  2 10) 290-C( 10  9 10) 291-C(  2  3 10) 292-C(  2  9  2)
 293-C( 10  3  2) 294-C(  4  2  2) 295-C(  8 10  2) 296-C(  4 10 10)
 297-C(  8  2 10) 298-C( 10  8 10) 299-C(  2  4 10) 300-C(  2  8  2)
 301-C( 10  4  2) 302-C(  5  2  2) 303-C(  7 10  2) 304-C(  5 10 10)
 305-C(  7  2 10) 306-C( 10  7 10) 307-C(  2  5 10) 308-C(  2  7  2)
 309-C( 10  5  2) 310-C(  6  2  2) 311-C(  6 10  2) 312-C( 10  6 10)
 313-C(  2  6 10) 314-C(  3  3  2) 315-C(  9  9  2) 316-C(  3  9 10)
 317-C(  9  3 10) 318-C(  4  3  2) 319-C(  8  9  2) 320-C(  4  9 10)
 321-C(  8  3 10) 322-C(  9  8 10) 323-C(  3  4 10) 324-C(  3  8  2)
 325-C(  9  4  2) 326-C(  5  3  2) 327-C(  7  9  2) 328-C(  5  9 10)
 329-C(  7  3 10) 330-C(  9  7 10) 331-C(  3  5 10) 332-C(  3  7  2)
 333-C(  9  5  2) 334-C(  6  3  2) 335-C(  6  9  2) 336-C(  9  6 10)
 337-C(  3  6 10) 338-C(  4  4  2) 339-C(  8  8  2) 340-C(  4  8 10)
 341-C(  8  4 10) 342-C(  5  4  2) 343-C(  7  8  2) 344-C(  5  8 10)
 345-C(  7  4 10) 346-C(  8  7 10) 347-C(  4  5 10) 348-C(  4  7  2)
 349-C(  8  5  2) 350-C(  6  4  2) 351-C(  6  8  2) 352-C(  8  6 10)
 353-C(  4  6 10) 354-C(  5  5  2) 355-C(  7  7  2) 356-C(  5  7 10)
 357-C(  7  5 10) 358-C(  6  5  2) 359-C(  6  7  2) 360-C(  7  6 10)
 361-C(  5  6 10) 362-C(  6  6  2) 363-C(  0  0  3) 364-C(  1  0  3)
 365-C( 11  0  3) 366-C(  0 11  9) 367-C(  0  1  9) 368-C(  2  0  3)
 369-C( 10  0  3) 370-C(  0 10  9) 371-C(  0  2  9) 372-C(  3  0  3)
 373-C(  9  0  3) 374-C(  0  9  9) 375-C(  0  3  9) 376-C(  4  0  3)
 377-C(  8  0  3) 378-C(  0  8  9) 379-C(  0  4  9) 380-C(  5  0  3)
 381-C(  7  0  3) 382-C(  0  7  9) 383-C(  0  5  9) 384-C(  6  0  3)
 385-C(  0  6  9) 386-C(  1  1  3) 387-C( 11 11  3) 388-C(  1 11  9)
 389-C( 11  1  9) 390-C(  2  1  3) 391-C( 10 11  3) 392-C(  2 11  9)
 393-C( 10  1  9) 394-C( 11 10  9) 395-C(  1  2  9) 396-C(  1 10  3)
 397-C( 11  2  3) 398-C(  3  1  3) 399-C(  9 11  3) 400-C(  3 11  9)
 401-C(  9  1  9) 402-C( 11  9  9) 403-C(  1  3  9) 404-C(  1  9  3)
 405-C( 11  3  3) 406-C(  4  1  3) 407-C(  8 11  3) 408-C(  4 11  9)
 409-C(  8  1  9) 410-C( 11  8  9) 411-C(  1  4  9) 412-C(  1  8  3)
 413-C( 11  4  3) 414-C(  5  1  3) 415-C(  7 11  3) 416-C(  5 11  9)
 417-C(  7  1  9) 418-C( 11  7  9) 419-C(  1  5  9) 420-C(  1  7  3)
 421-C( 11  5  3) 422-C(  6  1  3) 423-C(  6 11  3) 424-C( 11  6  9)
 425-C(  1  6  9) 426-C(  2  2  3) 427-C( 10 10  3) 428-C(  2 10  9)
 429-C( 10  2  9) 430-C(  3  2  3) 431-C(  9 10  3) 432-C(  3 10  9)
 433-C(  9  2  9) 434-C( 10  9  9) 435-C(  2  3  9) 436-C(  2  9  3)
 437-C( 10  3  3) 438-C(  4  2  3) 439-C(  8 10  3) 440-C(  4 10  9)
 441-C(  8  2  9) 442-C( 10  8  9) 443-C(  2  4  9) 444-C(  2  8  3)
 445-C( 10  4  3) 446-C(  5  2  3) 447-C(  7 10  3) 448-C(  5 10  9)
 449-C(  7  2  9) 450-C( 10  7  9) 451-C(  2  5  9) 452-C(  2  7  3)
 453-C( 10  5  3) 454-C(  6  2  3) 455-C(  6 10  3) 456-C( 10  6  9)
 457-C(  2  6  9) 458-C(  3  3  3) 459-C(  9  9  3) 460-C(  3  9  9)
 461-C(  9  3  9) 462-C(  4  3  3) 463-C(  8  9  3) 464-C(  4  9  9)
 465-C(  8  3  9) 466-C(  9  8  9) 467-C(  3  4  9) 468-C(  3  8  3)
 469-C(  9  4  3) 470-C(  5  3  3) 471-C(  7  9  3) 472-C(  5  9  9)
 473-C(  7  3  9) 474-C(  9  7  9) 475-C(  3  5  9) 476-C(  3  7  3)
 477-C(  9  5  3) 478-C(  6  3  3) 479-C(  6  9  3) 480-C(  9  6  9)
 481-C(  3  6  9) 482-C(  4  4  3) 483-C(  8  8  3) 484-C(  4  8  9)
 485-C(  8  4  9) 486-C(  5  4  3) 487-C(  7  8  3) 488-C(  5  8  9)
 489-C(  7  4  9) 490-C(  8  7  9) 491-C(  4  5  9) 492-C(  4  7  3)
 493-C(  8  5  3) 494-C(  6  4  3) 495-C(  6  8  3) 496-C(  8  6  9)
 497-C(  4  6  9) 498-C(  5  5  3) 499-C(  7  7  3) 500-C(  5  7  9)
 501-C(  7  5  9) 502-C(  6  5  3) 503-C(  6  7  3) 504-C(  7  6  9)
 505-C(  5  6  9) 506-C(  6  6  3) 507-C(  0  0  4) 508-C(  1  0  4)
 509-C( 11  0  4) 510-C(  0 11  8) 511-C(  0  1  8) 512-C(  2  0  4)
 513-C( 10  0  4) 514-C(  0 10  8) 515-C(  0  2  8) 516-C(  3  0  4)
 517-C(  9  0  4) 518-C(  0  9  8) 519-C(  0  3  8) 520-C(  4  0  4)
 521-C(  8  0  4) 522-C(  0  8  8) 523-C(  0  4  8) 524-C(  5  0  4)
 525-C(  7  0  4) 526-C(  0  7  8) 527-C(  0  5  8) 528-C(  6  0  4)
 529-C(  0  6  8) 530-C(  1  1  4) 531-C( 11 11  4) 532-C(  1 11  8)
 533-C( 11  1  8) 534-C(  2  1  4) 535-C( 10 11  4) 536-C(  2 11  8)
 537-C( 10  1  8) 538-C( 11 10  8) 539-C(  1  2  8) 540-C(  1 10  4)
 541-C( 11  2  4) 542-C(  3  1  4) 543-C(  9 11  4) 544-C(  3 11  8)
 545-C(  9  1  8) 546-C( 11  9  8) 547-C(  1  3  8) 548-C(  1  9  4)
 549-C( 11  3  4) 550-C(  4  1  4) 551-C(  8 11  4) 552-C(  4 11  8)
 553-C(  8  1  8) 554-C( 11  8  8) 555-C(  1  4  8) 556-C(  1  8  4)
 557-C( 11  4  4) 558-C(  5  1  4) 559-C(  7 11  4) 560-C(  5 11  8)
 561-C(  7  1  8) 562-C( 11  7  8) 563-C(  1  5  8) 564-C(  1  7  4)
 565-C( 11  5  4) 566-C(  6  1  4) 567-C(  6 11  4) 568-C( 11  6  8)
 569-C(  1  6  8) 570-C(  2  2  4) 571-C( 10 10  4) 572-C(  2 10  8)
 573-C( 10  2  8) 574-C(  3  2  4) 575-C(  9 10  4) 576-C(  3 10  8)
 577-C(  9  2  8) 578-C( 10  9  8) 579-C(  2  3  8) 580-C(  2  9  4)
 581-C( 10  3  4) 582-C(  4  2  4) 583-C(  8 10  4) 584-C(  4 10  8)
 585-C(  8  2  8) 586-C( 10  8  8) 587-C(  2  4  8) 588-C(  2  8  4)
 589-C( 10  4  4) 590-C(  5  2  4) 591-C(  7 10  4) 592-C(  5 10  8)
 593-C(  7  2  8) 594-C( 10  7  8) 595-C(  2  5  8) 596-C(  2  7  4)
 597-C( 10  5  4) 598-C(  6  2  4) 599-C(  6 10  4) 600-C( 10  6  8)
 601-C(  2  6  8) 602-C(  3  3  4) 603-C(  9  9  4) 604-C(  3  9  8)
 605-C(  9  3  8) 606-C(  4  3  4) 607-C(  8  9  4) 608-C(  4  9  8)
 609-C(  8  3  8) 610-C(  9  8  8) 611-C(  3  4  8) 612-C(  3  8  4)
 613-C(  9  4  4) 614-C(  5  3  4) 615-C(  7  9  4) 616-C(  5  9  8)
 617-C(  7  3  8) 618-C(  9  7  8) 619-C(  3  5  8) 620-C(  3  7  4)
 621-C(  9  5  4) 622-C(  6  3  4) 623-C(  6  9  4) 624-C(  9  6  8)
 625-C(  3  6  8) 626-C(  4  4  4) 627-C(  8  8  4) 628-C(  4  8  8)
 629-C(  8  4  8) 630-C(  5  4  4) 631-C(  7  8  4) 632-C(  5  8  8)
 633-C(  7  4  8) 634-C(  8  7  8) 635-C(  4  5  8) 636-C(  4  7  4)
 637-C(  8  5  4) 638-C(  6  4  4) 639-C(  6  8  4) 640-C(  8  6  8)
 641-C(  4  6  8) 642-C(  5  5  4) 643-C(  7  7  4) 644-C(  5  7  8)
 645-C(  7  5  8) 646-C(  6  5  4) 647-C(  6  7  4) 648-C(  7  6  8)
 649-C(  5  6  8) 650-C(  6  6  4) 651-C(  0  0  5) 652-C(  1  0  5)
 653-C( 11  0  5) 654-C(  0 11  7) 655-C(  0  1  7) 656-C(  2  0  5)
 657-C( 10  0  5) 658-C(  0 10  7) 659-C(  0  2  7) 660-C(  3  0  5)
 661-C(  9  0  5) 662-C(  0  9  7) 663-C(  0  3  7) 664-C(  4  0  5)
 665-C(  8  0  5) 666-C(  0  8  7) 667-C(  0  4  7) 668-C(  5  0  5)
 669-C(  7  0  5) 670-C(  0  7  7) 671-C(  0  5  7) 672-C(  6  0  5)
 673-C(  0  6  7) 674-C(  1  1  5) 675-C( 11 11  5) 676-C(  1 11  7)
 677-C( 11  1  7) 678-C(  2  1  5) 679-C( 10 11  5) 680-C(  2 11  7)
 681-C( 10  1  7) 682-C( 11 10  7) 683-C(  1  2  7) 684-C(  1 10  5)
 685-C( 11  2  5) 686-C(  3  1  5) 687-C(  9 11  5) 688-C(  3 11  7)
 689-C(  9  1  7) 690-C( 11  9  7) 691-C(  1  3  7) 692-C(  1  9  5)
 693-C( 11  3  5) 694-C(  4  1  5) 695-C(  8 11  5) 696-C(  4 11  7)
 697-C(  8  1  7) 698-C( 11  8  7) 699-C(  1  4  7) 700-C(  1  8  5)
 701-C( 11  4  5) 702-C(  5  1  5) 703-C(  7 11  5) 704-C(  5 11  7)
 705-C(  7  1  7) 706-C( 11  7  7) 707-C(  1  5  7) 708-C(  1  7  5)
 709-C( 11  5  5) 710-C(  6  1  5) 711-C(  6 11  5) 712-C( 11  6  7)
 713-C(  1  6  7) 714-C(  2  2  5) 715-C( 10 10  5) 716-C(  2 10  7)
 717-C( 10  2  7) 718-C(  3  2  5) 719-C(  9 10  5) 720-C(  3 10  7)
 721-C(  9  2  7) 722-C( 10  9  7) 723-C(  2  3  7) 724-C(  2  9  5)
 725-C( 10  3  5) 726-C(  4  2  5) 727-C(  8 10  5) 728-C(  4 10  7)
 729-C(  8  2  7) 730-C( 10  8  7) 731-C(  2  4  7) 732-C(  2  8  5)
 733-C( 10  4  5) 734-C(  5  2  5) 735-C(  7 10  5) 736-C(  5 10  7)
 737-C(  7  2  7) 738-C( 10  7  7) 739-C(  2  5  7) 740-C(  2  7  5)
 741-C( 10  5  5) 742-C(  6  2  5) 743-C(  6 10  5) 744-C( 10  6  7)
 745-C(  2  6  7) 746-C(  3  3  5) 747-C(  9  9  5) 748-C(  3  9  7)
 749-C(  9  3  7) 750-C(  4  3  5) 751-C(  8  9  5) 752-C(  4  9  7)
 753-C(  8  3  7) 754-C(  9  8  7) 755-C(  3  4  7) 756-C(  3  8  5)
 757-C(  9  4  5) 758-C(  5  3  5) 759-C(  7  9  5) 760-C(  5  9  7)
 761-C(  7  3  7) 762-C(  9  7  7) 763-C(  3  5  7) 764-C(  3  7  5)
 765-C(  9  5  5) 766-C(  6  3  5) 767-C(  6  9  5) 768-C(  9  6  7)
 769-C(  3  6  7) 770-C(  4  4  5) 771-C(  8  8  5) 772-C(  4  8  7)
 773-C(  8  4  7) 774-C(  5  4  5) 775-C(  7  8  5) 776-C(  5  8  7)
 777-C(  7  4  7) 778-C(  8  7  7) 779-C(  4  5  7) 780-C(  4  7  5)
 781-C(  8  5  5) 782-C(  6  4  5) 783-C(  6  8  5) 784-C(  8  6  7)
 785-C(  4  6  7) 786-C(  5  5  5) 787-C(  7  7  5) 788-C(  5  7  7)
 789-C(  7  5  7) 790-C(  6  5  5) 791-C(  6  7  5) 792-C(  7  6  7)
 793-C(  5  6  7) 794-C(  6  6  5) 795-R(  0  0  6) 796-C(  1  0  6)
 797-C(  0 11  6) 798-C(  2  0  6) 799-C(  0 10  6) 800-C(  3  0  6)
 801-C(  0  9  6) 802-C(  4  0  6) 803-C(  0  8  6) 804-C(  5  0  6)
 805-C(  0  7  6) 806-R(  6  0  6) 807-R(  0  6  6) 808-C(  1  1  6)
 809-C(  1 11  6) 810-C(  2  1  6) 811-C(  2 11  6) 812-C( 11 10  6)
 813-C(  1 10  6) 814-C(  3  1  6) 815-C(  3 11  6) 816-C( 11  9  6)
 817-C(  1  9  6) 818-C(  4  1  6) 819-C(  4 11  6) 820-C( 11  8  6)
 821-C(  1  8  6) 822-C(  5  1  6) 823-C(  5 11  6) 824-C( 11  7  6)
 825-C(  1  7  6) 826-C(  6  1  6) 827-C( 11  6  6) 828-C(  2  2  6)
 829-C(  2 10  6) 830-C(  3  2  6) 831-C(  3 10  6) 832-C( 10  9  6)
 833-C(  2  9  6) 834-C(  4  2  6) 835-C(  4 10  6) 836-C( 10  8  6)
 837-C(  2  8  6) 838-C(  5  2  6) 839-C(  5 10  6) 840-C( 10  7  6)
 841-C(  2  7  6) 842-C(  6  2  6) 843-C( 10  6  6) 844-C(  3  3  6)
 845-C(  3  9  6) 846-C(  4  3  6) 847-C(  4  9  6) 848-C(  9  8  6)
 849-C(  3  8  6) 850-C(  5  3  6) 851-C(  5  9  6) 852-C(  9  7  6)
 853-C(  3  7  6) 854-C(  6  3  6) 855-C(  9  6  6) 856-C(  4  4  6)
 857-C(  4  8  6) 858-C(  5  4  6) 859-C(  5  8  6) 860-C(  8  7  6)
 861-C(  4  7  6) 862-C(  6  4  6) 863-C(  8  6  6) 864-C(  5  5  6)
 865-C(  5  7  6) 866-C(  6  5  6) 867-C(  7  6  6) 868-R(  6  6  6)
 TTTTTTTTTTTTTTTTTTTTTTTTTTTTTT gordsh1     TELAPSE      233.18 TCPU      233.09

 MATRIX SIZE: P(G)  105032, F(G)   53020, P(G) IRR   54347, F(G) IRR   54347
 MAX G-VECTOR INDEX FOR 1- AND 2-ELECTRON INTEGRALS 105

 TTTTTTTTTTTTTTTTTTTTTTTTTTTTTT INPUT       TELAPSE      233.22 TCPU      233.12
 TTTTTTTTTTTTTTTTTTTTTTTTTTTTTT SYMM        TELAPSE      233.22 TCPU      233.12

 ***** NEW REFERENCE GEOMETRY *****
 TTTTTTTTTTTTTTTTTTTTTTTTTTTTTT INT_SCREEN  TELAPSE      233.22 TCPU      233.13
 INFORMATION **** EXCBUF **** EXCH. BIPO BUFFER: WORDS USED =           0

 DFT PARAMETERS

     ATOM       ELECTRONS   NET CHARGE   R(ANGSTROM)
   1   9  F       9.0000      0.0000     0.72000000
   5  11  NA     11.0000      0.0000     1.91000000
   6 239  Y      11.0000      0.0000     1.82000000

 SIZE OF GRID=     134972
 TTTTTTTTTTTTTTTTTTTTTTTTTTTTTT MAKE_GRID2  TELAPSE      236.72 TCPU      236.63
 BECKE WEIGHT FUNCTION
 RADSAFE =     2.00
 TOLERANCES - DENSITY:10**- 6; POTENTIAL:10**- 9; GRID WGT:10**-14

 RADIAL INTEGRATION  - INTERVALS (POINTS,UPPER LIMIT):            1( 75,  4.0*R)

 ANGULAR INTEGRATION - INTERVALS (ACCURACY LEVEL [N. POINTS] UPPER LIMIT):
  1(  4[  86]   0.2)  2(  8[ 194]   0.5)  3( 12[ 350]   0.9)  4( 16[ 974]   3.5)
  5( 12[ 350]9999.0)
 TTTTTTTTTTTTTTTTTTTTTTTTTTTTTT INT_CALC    TELAPSE      236.75 TCPU      236.65
 TTTTTTTTTTTTTTTTTTTTTTTTTTTTTT MOQGAD      TELAPSE      242.20 TCPU      242.10
 NUMERICALLY INTEGRATED DENSITY     58.0002180829
 TTTTTTTTTTTTTTTTTTTTTTTTTTTTTT CP_MONMON   TELAPSE      243.28 TCPU      243.18
 CYCLE   0  PSEUDO-ENERGY DERIVATIVE       -8.728701E-01  DELTA   -8.7287E-01
 TTTTTTTTTTTTTTTTTTTTTTTTTTTTTT MOQGAD      TELAPSE      248.13 TCPU      248.03
 TTTTTTTTTTTTTTTTTTTTTTTTTTTTTT CP_MONMON   TELAPSE      249.21 TCPU      249.11
 CYCLE   1  PSEUDO-ENERGY DERIVATIVE       -1.205328E+01  DELTA   -1.1180E+01
 TTTTTTTTTTTTTTTTTTTTTTTTTTTTTT MOQGAD      TELAPSE      254.06 TCPU      253.96
 TTTTTTTTTTTTTTTTTTTTTTTTTTTTTT CP_MONMON   TELAPSE      255.14 TCPU      255.04
 DIIS TEST: 0.96666E+00 AT CPHF2 CYCLE   2 - DIIS ACTIVE - HISTORY:     1 CYCLES
 CYCLE   2  PSEUDO-ENERGY DERIVATIVE       -1.573726E+01  DELTA   -3.6840E+00
 TTTTTTTTTTTTTTTTTTTTTTTTTTTTTT MOQGAD      TELAPSE      259.99 TCPU      259.89
 TTTTTTTTTTTTTTTTTTTTTTTTTTTTTT CP_MONMON   TELAPSE      261.07 TCPU      260.97
 DIIS TEST: 0.31341E-03 AT CPHF2 CYCLE   3 - DIIS ACTIVE - HISTORY:     2 CYCLES
 CYCLE   3  PSEUDO-ENERGY DERIVATIVE       -1.549138E+01  DELTA    2.4588E-01
 TTTTTTTTTTTTTTTTTTTTTTTTTTTTTT MOQGAD      TELAPSE      265.92 TCPU      265.82
 TTTTTTTTTTTTTTTTTTTTTTTTTTTTTT CP_MONMON   TELAPSE      267.00 TCPU      266.90
 DIIS TEST: 0.16435E-04 AT CPHF2 CYCLE   4 - DIIS ACTIVE - HISTORY:     3 CYCLES
 CYCLE   4  PSEUDO-ENERGY DERIVATIVE       -1.554321E+01  DELTA   -5.1826E-02
 TTTTTTTTTTTTTTTTTTTTTTTTTTTTTT MOQGAD      TELAPSE      271.86 TCPU      271.75
 TTTTTTTTTTTTTTTTTTTTTTTTTTTTTT CP_MONMON   TELAPSE      272.93 TCPU      272.83
 DIIS TEST: 0.43948E-08 AT CPHF2 CYCLE   5 - DIIS ACTIVE - HISTORY:     4 CYCLES
 CYCLE   5  PSEUDO-ENERGY DERIVATIVE       -1.553480E+01  DELTA    8.4113E-03
 TTTTTTTTTTTTTTTTTTTTTTTTTTTTTT MOQGAD      TELAPSE      277.79 TCPU      277.69
 TTTTTTTTTTTTTTTTTTTTTTTTTTTTTT CP_MONMON   TELAPSE      278.87 TCPU      278.77
 DIIS TEST: 0.71977E-10 AT CPHF2 CYCLE   6 - DIIS ACTIVE - HISTORY:     5 CYCLES
 CYCLE   6  PSEUDO-ENERGY DERIVATIVE       -1.553465E+01  DELTA    1.5017E-04
 TTTTTTTTTTTTTTTTTTTTTTTTTTTTTT CP2_SC      TELAPSE      279.65 TCPU      279.55

 *******************************************************************************

 ELECTRIC FIELD APPLIED ALONG CARTESIAN DIRECTIONS XZ

 *******************************************************************************
 NEW GRID IN RECIPROCAL SPACE
 *******************************************************************************
 POINTS IN THE IBZ                 868 SHRINKING FACTORS              12 12 12
 *******************************************************************************
 *** K POINTS COORDINATES (OBLIQUE COORDINATES IN UNITS OF SHRINK FAC. )
   1-R(  0  0  0)   2-C(  1  0  0)   3-C(  0 11  0)   4-C(  2  0  0)
   5-C(  0 10  0)   6-C(  3  0  0)   7-C(  0  9  0)   8-C(  4  0  0)
   9-C(  0  8  0)  10-C(  5  0  0)  11-C(  0  7  0)  12-R(  6  0  0)
  13-R(  0  6  0)  14-C(  1  1  0)  15-C(  1 11  0)  16-C(  2  1  0)
  17-C(  2 11  0)  18-C( 11 10  0)  19-C(  1 10  0)  20-C(  3  1  0)
  21-C(  3 11  0)  22-C( 11  9  0)  23-C(  1  9  0)  24-C(  4  1  0)
  25-C(  4 11  0)  26-C( 11  8  0)  27-C(  1  8  0)  28-C(  5  1  0)
  29-C(  5 11  0)  30-C( 11  7  0)  31-C(  1  7  0)  32-C(  6  1  0)
  33-C( 11  6  0)  34-C(  2  2  0)  35-C(  2 10  0)  36-C(  3  2  0)
  37-C(  3 10  0)  38-C( 10  9  0)  39-C(  2  9  0)  40-C(  4  2  0)
  41-C(  4 10  0)  42-C( 10  8  0)  43-C(  2  8  0)  44-C(  5  2  0)
  45-C(  5 10  0)  46-C( 10  7  0)  47-C(  2  7  0)  48-C(  6  2  0)
  49-C( 10  6  0)  50-C(  3  3  0)  51-C(  3  9  0)  52-C(  4  3  0)
  53-C(  4  9  0)  54-C(  9  8  0)  55-C(  3  8  0)  56-C(  5  3  0)
  57-C(  5  9  0)  58-C(  9  7  0)  59-C(  3  7  0)  60-C(  6  3  0)
  61-C(  9  6  0)  62-C(  4  4  0)  63-C(  4  8  0)  64-C(  5  4  0)
  65-C(  5  8  0)  66-C(  8  7  0)  67-C(  4  7  0)  68-C(  6  4  0)
  69-C(  8  6  0)  70-C(  5  5  0)  71-C(  5  7  0)  72-C(  6  5  0)
  73-C(  7  6  0)  74-R(  6  6  0)  75-C(  0  0  1)  76-C(  1  0  1)
  77-C( 11  0  1)  78-C(  0 11 11)  79-C(  0  1 11)  80-C(  2  0  1)
  81-C( 10  0  1)  82-C(  0 10 11)  83-C(  0  2 11)  84-C(  3  0  1)
  85-C(  9  0  1)  86-C(  0  9 11)  87-C(  0  3 11)  88-C(  4  0  1)
  89-C(  8  0  1)  90-C(  0  8 11)  91-C(  0  4 11)  92-C(  5  0  1)
  93-C(  7  0  1)  94-C(  0  7 11)  95-C(  0  5 11)  96-C(  6  0  1)
  97-C(  0  6 11)  98-C(  1  1  1)  99-C( 11 11  1) 100-C(  1 11 11)
 101-C( 11  1 11) 102-C(  2  1  1) 103-C( 10 11  1) 104-C(  2 11 11)
 105-C( 10  1 11) 106-C( 11 10 11) 107-C(  1  2 11) 108-C(  1 10  1)
 109-C( 11  2  1) 110-C(  3  1  1) 111-C(  9 11  1) 112-C(  3 11 11)
 113-C(  9  1 11) 114-C( 11  9 11) 115-C(  1  3 11) 116-C(  1  9  1)
 117-C( 11  3  1) 118-C(  4  1  1) 119-C(  8 11  1) 120-C(  4 11 11)
 121-C(  8  1 11) 122-C( 11  8 11) 123-C(  1  4 11) 124-C(  1  8  1)
 125-C( 11  4  1) 126-C(  5  1  1) 127-C(  7 11  1) 128-C(  5 11 11)
 129-C(  7  1 11) 130-C( 11  7 11) 131-C(  1  5 11) 132-C(  1  7  1)
 133-C( 11  5  1) 134-C(  6  1  1) 135-C(  6 11  1) 136-C( 11  6 11)
 137-C(  1  6 11) 138-C(  2  2  1) 139-C( 10 10  1) 140-C(  2 10 11)
 141-C( 10  2 11) 142-C(  3  2  1) 143-C(  9 10  1) 144-C(  3 10 11)
 145-C(  9  2 11) 146-C( 10  9 11) 147-C(  2  3 11) 148-C(  2  9  1)
 149-C( 10  3  1) 150-C(  4  2  1) 151-C(  8 10  1) 152-C(  4 10 11)
 153-C(  8  2 11) 154-C( 10  8 11) 155-C(  2  4 11) 156-C(  2  8  1)
 157-C( 10  4  1) 158-C(  5  2  1) 159-C(  7 10  1) 160-C(  5 10 11)
 161-C(  7  2 11) 162-C( 10  7 11) 163-C(  2  5 11) 164-C(  2  7  1)
 165-C( 10  5  1) 166-C(  6  2  1) 167-C(  6 10  1) 168-C( 10  6 11)
 169-C(  2  6 11) 170-C(  3  3  1) 171-C(  9  9  1) 172-C(  3  9 11)
 173-C(  9  3 11) 174-C(  4  3  1) 175-C(  8  9  1) 176-C(  4  9 11)
 177-C(  8  3 11) 178-C(  9  8 11) 179-C(  3  4 11) 180-C(  3  8  1)
 181-C(  9  4  1) 182-C(  5  3  1) 183-C(  7  9  1) 184-C(  5  9 11)
 185-C(  7  3 11) 186-C(  9  7 11) 187-C(  3  5 11) 188-C(  3  7  1)
 189-C(  9  5  1) 190-C(  6  3  1) 191-C(  6  9  1) 192-C(  9  6 11)
 193-C(  3  6 11) 194-C(  4  4  1) 195-C(  8  8  1) 196-C(  4  8 11)
 197-C(  8  4 11) 198-C(  5  4  1) 199-C(  7  8  1) 200-C(  5  8 11)
 201-C(  7  4 11) 202-C(  8  7 11) 203-C(  4  5 11) 204-C(  4  7  1)
 205-C(  8  5  1) 206-C(  6  4  1) 207-C(  6  8  1) 208-C(  8  6 11)
 209-C(  4  6 11) 210-C(  5  5  1) 211-C(  7  7  1) 212-C(  5  7 11)
 213-C(  7  5 11) 214-C(  6  5  1) 215-C(  6  7  1) 216-C(  7  6 11)
 217-C(  5  6 11) 218-C(  6  6  1) 219-C(  0  0  2) 220-C(  1  0  2)
 221-C( 11  0  2) 222-C(  0 11 10) 223-C(  0  1 10) 224-C(  2  0  2)
 225-C( 10  0  2) 226-C(  0 10 10) 227-C(  0  2 10) 228-C(  3  0  2)
 229-C(  9  0  2) 230-C(  0  9 10) 231-C(  0  3 10) 232-C(  4  0  2)
 233-C(  8  0  2) 234-C(  0  8 10) 235-C(  0  4 10) 236-C(  5  0  2)
 237-C(  7  0  2) 238-C(  0  7 10) 239-C(  0  5 10) 240-C(  6  0  2)
 241-C(  0  6 10) 242-C(  1  1  2) 243-C( 11 11  2) 244-C(  1 11 10)
 245-C( 11  1 10) 246-C(  2  1  2) 247-C( 10 11  2) 248-C(  2 11 10)
 249-C( 10  1 10) 250-C( 11 10 10) 251-C(  1  2 10) 252-C(  1 10  2)
 253-C( 11  2  2) 254-C(  3  1  2) 255-C(  9 11  2) 256-C(  3 11 10)
 257-C(  9  1 10) 258-C( 11  9 10) 259-C(  1  3 10) 260-C(  1  9  2)
 261-C( 11  3  2) 262-C(  4  1  2) 263-C(  8 11  2) 264-C(  4 11 10)
 265-C(  8  1 10) 266-C( 11  8 10) 267-C(  1  4 10) 268-C(  1  8  2)
 269-C( 11  4  2) 270-C(  5  1  2) 271-C(  7 11  2) 272-C(  5 11 10)
 273-C(  7  1 10) 274-C( 11  7 10) 275-C(  1  5 10) 276-C(  1  7  2)
 277-C( 11  5  2) 278-C(  6  1  2) 279-C(  6 11  2) 280-C( 11  6 10)
 281-C(  1  6 10) 282-C(  2  2  2) 283-C( 10 10  2) 284-C(  2 10 10)
 285-C( 10  2 10) 286-C(  3  2  2) 287-C(  9 10  2) 288-C(  3 10 10)
 289-C(  9  2 10) 290-C( 10  9 10) 291-C(  2  3 10) 292-C(  2  9  2)
 293-C( 10  3  2) 294-C(  4  2  2) 295-C(  8 10  2) 296-C(  4 10 10)
 297-C(  8  2 10) 298-C( 10  8 10) 299-C(  2  4 10) 300-C(  2  8  2)
 301-C( 10  4  2) 302-C(  5  2  2) 303-C(  7 10  2) 304-C(  5 10 10)
 305-C(  7  2 10) 306-C( 10  7 10) 307-C(  2  5 10) 308-C(  2  7  2)
 309-C( 10  5  2) 310-C(  6  2  2) 311-C(  6 10  2) 312-C( 10  6 10)
 313-C(  2  6 10) 314-C(  3  3  2) 315-C(  9  9  2) 316-C(  3  9 10)
 317-C(  9  3 10) 318-C(  4  3  2) 319-C(  8  9  2) 320-C(  4  9 10)
 321-C(  8  3 10) 322-C(  9  8 10) 323-C(  3  4 10) 324-C(  3  8  2)
 325-C(  9  4  2) 326-C(  5  3  2) 327-C(  7  9  2) 328-C(  5  9 10)
 329-C(  7  3 10) 330-C(  9  7 10) 331-C(  3  5 10) 332-C(  3  7  2)
 333-C(  9  5  2) 334-C(  6  3  2) 335-C(  6  9  2) 336-C(  9  6 10)
 337-C(  3  6 10) 338-C(  4  4  2) 339-C(  8  8  2) 340-C(  4  8 10)
 341-C(  8  4 10) 342-C(  5  4  2) 343-C(  7  8  2) 344-C(  5  8 10)
 345-C(  7  4 10) 346-C(  8  7 10) 347-C(  4  5 10) 348-C(  4  7  2)
 349-C(  8  5  2) 350-C(  6  4  2) 351-C(  6  8  2) 352-C(  8  6 10)
 353-C(  4  6 10) 354-C(  5  5  2) 355-C(  7  7  2) 356-C(  5  7 10)
 357-C(  7  5 10) 358-C(  6  5  2) 359-C(  6  7  2) 360-C(  7  6 10)
 361-C(  5  6 10) 362-C(  6  6  2) 363-C(  0  0  3) 364-C(  1  0  3)
 365-C( 11  0  3) 366-C(  0 11  9) 367-C(  0  1  9) 368-C(  2  0  3)
 369-C( 10  0  3) 370-C(  0 10  9) 371-C(  0  2  9) 372-C(  3  0  3)
 373-C(  9  0  3) 374-C(  0  9  9) 375-C(  0  3  9) 376-C(  4  0  3)
 377-C(  8  0  3) 378-C(  0  8  9) 379-C(  0  4  9) 380-C(  5  0  3)
 381-C(  7  0  3) 382-C(  0  7  9) 383-C(  0  5  9) 384-C(  6  0  3)
 385-C(  0  6  9) 386-C(  1  1  3) 387-C( 11 11  3) 388-C(  1 11  9)
 389-C( 11  1  9) 390-C(  2  1  3) 391-C( 10 11  3) 392-C(  2 11  9)
 393-C( 10  1  9) 394-C( 11 10  9) 395-C(  1  2  9) 396-C(  1 10  3)
 397-C( 11  2  3) 398-C(  3  1  3) 399-C(  9 11  3) 400-C(  3 11  9)
 401-C(  9  1  9) 402-C( 11  9  9) 403-C(  1  3  9) 404-C(  1  9  3)
 405-C( 11  3  3) 406-C(  4  1  3) 407-C(  8 11  3) 408-C(  4 11  9)
 409-C(  8  1  9) 410-C( 11  8  9) 411-C(  1  4  9) 412-C(  1  8  3)
 413-C( 11  4  3) 414-C(  5  1  3) 415-C(  7 11  3) 416-C(  5 11  9)
 417-C(  7  1  9) 418-C( 11  7  9) 419-C(  1  5  9) 420-C(  1  7  3)
 421-C( 11  5  3) 422-C(  6  1  3) 423-C(  6 11  3) 424-C( 11  6  9)
 425-C(  1  6  9) 426-C(  2  2  3) 427-C( 10 10  3) 428-C(  2 10  9)
 429-C( 10  2  9) 430-C(  3  2  3) 431-C(  9 10  3) 432-C(  3 10  9)
 433-C(  9  2  9) 434-C( 10  9  9) 435-C(  2  3  9) 436-C(  2  9  3)
 437-C( 10  3  3) 438-C(  4  2  3) 439-C(  8 10  3) 440-C(  4 10  9)
 441-C(  8  2  9) 442-C( 10  8  9) 443-C(  2  4  9) 444-C(  2  8  3)
 445-C( 10  4  3) 446-C(  5  2  3) 447-C(  7 10  3) 448-C(  5 10  9)
 449-C(  7  2  9) 450-C( 10  7  9) 451-C(  2  5  9) 452-C(  2  7  3)
 453-C( 10  5  3) 454-C(  6  2  3) 455-C(  6 10  3) 456-C( 10  6  9)
 457-C(  2  6  9) 458-C(  3  3  3) 459-C(  9  9  3) 460-C(  3  9  9)
 461-C(  9  3  9) 462-C(  4  3  3) 463-C(  8  9  3) 464-C(  4  9  9)
 465-C(  8  3  9) 466-C(  9  8  9) 467-C(  3  4  9) 468-C(  3  8  3)
 469-C(  9  4  3) 470-C(  5  3  3) 471-C(  7  9  3) 472-C(  5  9  9)
 473-C(  7  3  9) 474-C(  9  7  9) 475-C(  3  5  9) 476-C(  3  7  3)
 477-C(  9  5  3) 478-C(  6  3  3) 479-C(  6  9  3) 480-C(  9  6  9)
 481-C(  3  6  9) 482-C(  4  4  3) 483-C(  8  8  3) 484-C(  4  8  9)
 485-C(  8  4  9) 486-C(  5  4  3) 487-C(  7  8  3) 488-C(  5  8  9)
 489-C(  7  4  9) 490-C(  8  7  9) 491-C(  4  5  9) 492-C(  4  7  3)
 493-C(  8  5  3) 494-C(  6  4  3) 495-C(  6  8  3) 496-C(  8  6  9)
 497-C(  4  6  9) 498-C(  5  5  3) 499-C(  7  7  3) 500-C(  5  7  9)
 501-C(  7  5  9) 502-C(  6  5  3) 503-C(  6  7  3) 504-C(  7  6  9)
 505-C(  5  6  9) 506-C(  6  6  3) 507-C(  0  0  4) 508-C(  1  0  4)
 509-C( 11  0  4) 510-C(  0 11  8) 511-C(  0  1  8) 512-C(  2  0  4)
 513-C( 10  0  4) 514-C(  0 10  8) 515-C(  0  2  8) 516-C(  3  0  4)
 517-C(  9  0  4) 518-C(  0  9  8) 519-C(  0  3  8) 520-C(  4  0  4)
 521-C(  8  0  4) 522-C(  0  8  8) 523-C(  0  4  8) 524-C(  5  0  4)
 525-C(  7  0  4) 526-C(  0  7  8) 527-C(  0  5  8) 528-C(  6  0  4)
 529-C(  0  6  8) 530-C(  1  1  4) 531-C( 11 11  4) 532-C(  1 11  8)
 533-C( 11  1  8) 534-C(  2  1  4) 535-C( 10 11  4) 536-C(  2 11  8)
 537-C( 10  1  8) 538-C( 11 10  8) 539-C(  1  2  8) 540-C(  1 10  4)
 541-C( 11  2  4) 542-C(  3  1  4) 543-C(  9 11  4) 544-C(  3 11  8)
 545-C(  9  1  8) 546-C( 11  9  8) 547-C(  1  3  8) 548-C(  1  9  4)
 549-C( 11  3  4) 550-C(  4  1  4) 551-C(  8 11  4) 552-C(  4 11  8)
 553-C(  8  1  8) 554-C( 11  8  8) 555-C(  1  4  8) 556-C(  1  8  4)
 557-C( 11  4  4) 558-C(  5  1  4) 559-C(  7 11  4) 560-C(  5 11  8)
 561-C(  7  1  8) 562-C( 11  7  8) 563-C(  1  5  8) 564-C(  1  7  4)
 565-C( 11  5  4) 566-C(  6  1  4) 567-C(  6 11  4) 568-C( 11  6  8)
 569-C(  1  6  8) 570-C(  2  2  4) 571-C( 10 10  4) 572-C(  2 10  8)
 573-C( 10  2  8) 574-C(  3  2  4) 575-C(  9 10  4) 576-C(  3 10  8)
 577-C(  9  2  8) 578-C( 10  9  8) 579-C(  2  3  8) 580-C(  2  9  4)
 581-C( 10  3  4) 582-C(  4  2  4) 583-C(  8 10  4) 584-C(  4 10  8)
 585-C(  8  2  8) 586-C( 10  8  8) 587-C(  2  4  8) 588-C(  2  8  4)
 589-C( 10  4  4) 590-C(  5  2  4) 591-C(  7 10  4) 592-C(  5 10  8)
 593-C(  7  2  8) 594-C( 10  7  8) 595-C(  2  5  8) 596-C(  2  7  4)
 597-C( 10  5  4) 598-C(  6  2  4) 599-C(  6 10  4) 600-C( 10  6  8)
 601-C(  2  6  8) 602-C(  3  3  4) 603-C(  9  9  4) 604-C(  3  9  8)
 605-C(  9  3  8) 606-C(  4  3  4) 607-C(  8  9  4) 608-C(  4  9  8)
 609-C(  8  3  8) 610-C(  9  8  8) 611-C(  3  4  8) 612-C(  3  8  4)
 613-C(  9  4  4) 614-C(  5  3  4) 615-C(  7  9  4) 616-C(  5  9  8)
 617-C(  7  3  8) 618-C(  9  7  8) 619-C(  3  5  8) 620-C(  3  7  4)
 621-C(  9  5  4) 622-C(  6  3  4) 623-C(  6  9  4) 624-C(  9  6  8)
 625-C(  3  6  8) 626-C(  4  4  4) 627-C(  8  8  4) 628-C(  4  8  8)
 629-C(  8  4  8) 630-C(  5  4  4) 631-C(  7  8  4) 632-C(  5  8  8)
 633-C(  7  4  8) 634-C(  8  7  8) 635-C(  4  5  8) 636-C(  4  7  4)
 637-C(  8  5  4) 638-C(  6  4  4) 639-C(  6  8  4) 640-C(  8  6  8)
 641-C(  4  6  8) 642-C(  5  5  4) 643-C(  7  7  4) 644-C(  5  7  8)
 645-C(  7  5  8) 646-C(  6  5  4) 647-C(  6  7  4) 648-C(  7  6  8)
 649-C(  5  6  8) 650-C(  6  6  4) 651-C(  0  0  5) 652-C(  1  0  5)
 653-C( 11  0  5) 654-C(  0 11  7) 655-C(  0  1  7) 656-C(  2  0  5)
 657-C( 10  0  5) 658-C(  0 10  7) 659-C(  0  2  7) 660-C(  3  0  5)
 661-C(  9  0  5) 662-C(  0  9  7) 663-C(  0  3  7) 664-C(  4  0  5)
 665-C(  8  0  5) 666-C(  0  8  7) 667-C(  0  4  7) 668-C(  5  0  5)
 669-C(  7  0  5) 670-C(  0  7  7) 671-C(  0  5  7) 672-C(  6  0  5)
 673-C(  0  6  7) 674-C(  1  1  5) 675-C( 11 11  5) 676-C(  1 11  7)
 677-C( 11  1  7) 678-C(  2  1  5) 679-C( 10 11  5) 680-C(  2 11  7)
 681-C( 10  1  7) 682-C( 11 10  7) 683-C(  1  2  7) 684-C(  1 10  5)
 685-C( 11  2  5) 686-C(  3  1  5) 687-C(  9 11  5) 688-C(  3 11  7)
 689-C(  9  1  7) 690-C( 11  9  7) 691-C(  1  3  7) 692-C(  1  9  5)
 693-C( 11  3  5) 694-C(  4  1  5) 695-C(  8 11  5) 696-C(  4 11  7)
 697-C(  8  1  7) 698-C( 11  8  7) 699-C(  1  4  7) 700-C(  1  8  5)
 701-C( 11  4  5) 702-C(  5  1  5) 703-C(  7 11  5) 704-C(  5 11  7)
 705-C(  7  1  7) 706-C( 11  7  7) 707-C(  1  5  7) 708-C(  1  7  5)
 709-C( 11  5  5) 710-C(  6  1  5) 711-C(  6 11  5) 712-C( 11  6  7)
 713-C(  1  6  7) 714-C(  2  2  5) 715-C( 10 10  5) 716-C(  2 10  7)
 717-C( 10  2  7) 718-C(  3  2  5) 719-C(  9 10  5) 720-C(  3 10  7)
 721-C(  9  2  7) 722-C( 10  9  7) 723-C(  2  3  7) 724-C(  2  9  5)
 725-C( 10  3  5) 726-C(  4  2  5) 727-C(  8 10  5) 728-C(  4 10  7)
 729-C(  8  2  7) 730-C( 10  8  7) 731-C(  2  4  7) 732-C(  2  8  5)
 733-C( 10  4  5) 734-C(  5  2  5) 735-C(  7 10  5) 736-C(  5 10  7)
 737-C(  7  2  7) 738-C( 10  7  7) 739-C(  2  5  7) 740-C(  2  7  5)
 741-C( 10  5  5) 742-C(  6  2  5) 743-C(  6 10  5) 744-C( 10  6  7)
 745-C(  2  6  7) 746-C(  3  3  5) 747-C(  9  9  5) 748-C(  3  9  7)
 749-C(  9  3  7) 750-C(  4  3  5) 751-C(  8  9  5) 752-C(  4  9  7)
 753-C(  8  3  7) 754-C(  9  8  7) 755-C(  3  4  7) 756-C(  3  8  5)
 757-C(  9  4  5) 758-C(  5  3  5) 759-C(  7  9  5) 760-C(  5  9  7)
 761-C(  7  3  7) 762-C(  9  7  7) 763-C(  3  5  7) 764-C(  3  7  5)
 765-C(  9  5  5) 766-C(  6  3  5) 767-C(  6  9  5) 768-C(  9  6  7)
 769-C(  3  6  7) 770-C(  4  4  5) 771-C(  8  8  5) 772-C(  4  8  7)
 773-C(  8  4  7) 774-C(  5  4  5) 775-C(  7  8  5) 776-C(  5  8  7)
 777-C(  7  4  7) 778-C(  8  7  7) 779-C(  4  5  7) 780-C(  4  7  5)
 781-C(  8  5  5) 782-C(  6  4  5) 783-C(  6  8  5) 784-C(  8  6  7)
 785-C(  4  6  7) 786-C(  5  5  5) 787-C(  7  7  5) 788-C(  5  7  7)
 789-C(  7  5  7) 790-C(  6  5  5) 791-C(  6  7  5) 792-C(  7  6  7)
 793-C(  5  6  7) 794-C(  6  6  5) 795-R(  0  0  6) 796-C(  1  0  6)
 797-C(  0 11  6) 798-C(  2  0  6) 799-C(  0 10  6) 800-C(  3  0  6)
 801-C(  0  9  6) 802-C(  4  0  6) 803-C(  0  8  6) 804-C(  5  0  6)
 805-C(  0  7  6) 806-R(  6  0  6) 807-R(  0  6  6) 808-C(  1  1  6)
 809-C(  1 11  6) 810-C(  2  1  6) 811-C(  2 11  6) 812-C( 11 10  6)
 813-C(  1 10  6) 814-C(  3  1  6) 815-C(  3 11  6) 816-C( 11  9  6)
 817-C(  1  9  6) 818-C(  4  1  6) 819-C(  4 11  6) 820-C( 11  8  6)
 821-C(  1  8  6) 822-C(  5  1  6) 823-C(  5 11  6) 824-C( 11  7  6)
 825-C(  1  7  6) 826-C(  6  1  6) 827-C( 11  6  6) 828-C(  2  2  6)
 829-C(  2 10  6) 830-C(  3  2  6) 831-C(  3 10  6) 832-C( 10  9  6)
 833-C(  2  9  6) 834-C(  4  2  6) 835-C(  4 10  6) 836-C( 10  8  6)
 837-C(  2  8  6) 838-C(  5  2  6) 839-C(  5 10  6) 840-C( 10  7  6)
 841-C(  2  7  6) 842-C(  6  2  6) 843-C( 10  6  6) 844-C(  3  3  6)
 845-C(  3  9  6) 846-C(  4  3  6) 847-C(  4  9  6) 848-C(  9  8  6)
 849-C(  3  8  6) 850-C(  5  3  6) 851-C(  5  9  6) 852-C(  9  7  6)
 853-C(  3  7  6) 854-C(  6  3  6) 855-C(  9  6  6) 856-C(  4  4  6)
 857-C(  4  8  6) 858-C(  5  4  6) 859-C(  5  8  6) 860-C(  8  7  6)
 861-C(  4  7  6) 862-C(  6  4  6) 863-C(  8  6  6) 864-C(  5  5  6)
 865-C(  5  7  6) 866-C(  6  5  6) 867-C(  7  6  6) 868-R(  6  6  6)
 TTTTTTTTTTTTTTTTTTTTTTTTTTTTTT gordsh1     TELAPSE      280.79 TCPU      280.68

 MATRIX SIZE: P(G)  105032, F(G)   53020, P(G) IRR   54347, F(G) IRR   54347
 MAX G-VECTOR INDEX FOR 1- AND 2-ELECTRON INTEGRALS 105

 TTTTTTTTTTTTTTTTTTTTTTTTTTTTTT INPUT       TELAPSE      280.82 TCPU      280.72
 TTTTTTTTTTTTTTTTTTTTTTTTTTTTTT SYMM        TELAPSE      280.82 TCPU      280.72

 ***** NEW REFERENCE GEOMETRY *****
 TTTTTTTTTTTTTTTTTTTTTTTTTTTTTT INT_SCREEN  TELAPSE      280.82 TCPU      280.72
 INFORMATION **** EXCBUF **** EXCH. BIPO BUFFER: WORDS USED =           0

 DFT PARAMETERS

     ATOM       ELECTRONS   NET CHARGE   R(ANGSTROM)
   1   9  F       9.0000      0.0000     0.72000000
   5  11  NA     11.0000      0.0000     1.91000000
   6 239  Y      11.0000      0.0000     1.82000000

 SIZE OF GRID=     134972
 TTTTTTTTTTTTTTTTTTTTTTTTTTTTTT MAKE_GRID2  TELAPSE      284.33 TCPU      284.23
 BECKE WEIGHT FUNCTION
 RADSAFE =     2.00
 TOLERANCES - DENSITY:10**- 6; POTENTIAL:10**- 9; GRID WGT:10**-14

 RADIAL INTEGRATION  - INTERVALS (POINTS,UPPER LIMIT):            1( 75,  4.0*R)

 ANGULAR INTEGRATION - INTERVALS (ACCURACY LEVEL [N. POINTS] UPPER LIMIT):
  1(  4[  86]   0.2)  2(  8[ 194]   0.5)  3( 12[ 350]   0.9)  4( 16[ 974]   3.5)
  5( 12[ 350]9999.0)
 TTTTTTTTTTTTTTTTTTTTTTTTTTTTTT INT_CALC    TELAPSE      284.36 TCPU      284.25
 TTTTTTTTTTTTTTTTTTTTTTTTTTTTTT MOQGAD      TELAPSE      289.80 TCPU      289.70
 NUMERICALLY INTEGRATED DENSITY     58.0002180829
 TTTTTTTTTTTTTTTTTTTTTTTTTTTTTT CP_MONMON   TELAPSE      290.88 TCPU      290.78
 CYCLE   0  PSEUDO-ENERGY DERIVATIVE        3.451801E+00  DELTA    3.4518E+00
 TTTTTTTTTTTTTTTTTTTTTTTTTTTTTT MOQGAD      TELAPSE      295.73 TCPU      295.63
 TTTTTTTTTTTTTTTTTTTTTTTTTTTTTT CP_MONMON   TELAPSE      296.81 TCPU      296.71
 CYCLE   1  PSEUDO-ENERGY DERIVATIVE        5.808848E+01  DELTA    5.4637E+01
 TTTTTTTTTTTTTTTTTTTTTTTTTTTTTT MOQGAD      TELAPSE      301.66 TCPU      301.55
 TTTTTTTTTTTTTTTTTTTTTTTTTTTTTT CP_MONMON   TELAPSE      302.74 TCPU      302.63
 DIIS TEST: 0.54161E+01 AT CPHF2 CYCLE   2 - DIIS ACTIVE - HISTORY:     1 CYCLES
 CYCLE   2  PSEUDO-ENERGY DERIVATIVE        3.737844E+01  DELTA   -2.0710E+01
 TTTTTTTTTTTTTTTTTTTTTTTTTTTTTT MOQGAD      TELAPSE      307.59 TCPU      307.49
 TTTTTTTTTTTTTTTTTTTTTTTTTTTTTT CP_MONMON   TELAPSE      308.67 TCPU      308.57
 DIIS TEST: 0.97869E-01 AT CPHF2 CYCLE   3 - DIIS ACTIVE - HISTORY:     2 CYCLES
 CYCLE   3  PSEUDO-ENERGY DERIVATIVE        4.296399E+01  DELTA    5.5855E+00
 TTTTTTTTTTTTTTTTTTTTTTTTTTTTTT MOQGAD      TELAPSE      313.53 TCPU      313.42
 TTTTTTTTTTTTTTTTTTTTTTTTTTTTTT CP_MONMON   TELAPSE      314.61 TCPU      314.50
 DIIS TEST: 0.32799E-01 AT CPHF2 CYCLE   4 - DIIS ACTIVE - HISTORY:     3 CYCLES
 CYCLE   4  PSEUDO-ENERGY DERIVATIVE        4.053648E+01  DELTA   -2.4275E+00
 TTTTTTTTTTTTTTTTTTTTTTTTTTTTTT MOQGAD      TELAPSE      319.46 TCPU      319.35
 TTTTTTTTTTTTTTTTTTTTTTTTTTTTTT CP_MONMON   TELAPSE      320.54 TCPU      320.43
 DIIS TEST: 0.13013E-04 AT CPHF2 CYCLE   5 - DIIS ACTIVE - HISTORY:     4 CYCLES
 CYCLE   5  PSEUDO-ENERGY DERIVATIVE        4.135113E+01  DELTA    8.1465E-01
 TTTTTTTTTTTTTTTTTTTTTTTTTTTTTT MOQGAD      TELAPSE      325.40 TCPU      325.29
 TTTTTTTTTTTTTTTTTTTTTTTTTTTTTT CP_MONMON   TELAPSE      326.47 TCPU      326.37
 DIIS TEST: 0.99172E-07 AT CPHF2 CYCLE   6 - DIIS ACTIVE - HISTORY:     5 CYCLES
 CYCLE   6  PSEUDO-ENERGY DERIVATIVE        4.137003E+01  DELTA    1.8896E-02
 TTTTTTTTTTTTTTTTTTTTTTTTTTTTTT MOQGAD      TELAPSE      331.33 TCPU      331.22
 TTTTTTTTTTTTTTTTTTTTTTTTTTTTTT CP_MONMON   TELAPSE      332.41 TCPU      332.30
 DIIS TEST: 0.35656E-07 AT CPHF2 CYCLE   7 - DIIS ACTIVE - HISTORY:     6 CYCLES
 CYCLE   7  PSEUDO-ENERGY DERIVATIVE        4.137130E+01  DELTA    1.2664E-03
 TTTTTTTTTTTTTTTTTTTTTTTTTTTTTT MOQGAD      TELAPSE      337.26 TCPU      337.15
 TTTTTTTTTTTTTTTTTTTTTTTTTTTTTT CP_MONMON   TELAPSE      338.34 TCPU      338.23
 DIIS TEST: 0.58783E-09 AT CPHF2 CYCLE   8 - DIIS ACTIVE - HISTORY:     7 CYCLES
 CYCLE   8  PSEUDO-ENERGY DERIVATIVE        4.137145E+01  DELTA    1.5542E-04
 TTTTTTTTTTTTTTTTTTTTTTTTTTTTTT CP2_SC      TELAPSE      339.12 TCPU      339.01

 *******************************************************************************

 ELECTRIC FIELD APPLIED ALONG CARTESIAN DIRECTIONS YY

 *******************************************************************************
 NEW GRID IN RECIPROCAL SPACE
 *******************************************************************************
 POINTS IN THE IBZ                 868 SHRINKING FACTORS              12 12 12
 *******************************************************************************
 *** K POINTS COORDINATES (OBLIQUE COORDINATES IN UNITS OF SHRINK FAC. )
   1-R(  0  0  0)   2-C(  1  0  0)   3-C(  0 11  0)   4-C(  2  0  0)
   5-C(  0 10  0)   6-C(  3  0  0)   7-C(  0  9  0)   8-C(  4  0  0)
   9-C(  0  8  0)  10-C(  5  0  0)  11-C(  0  7  0)  12-R(  6  0  0)
  13-R(  0  6  0)  14-C(  1  1  0)  15-C(  1 11  0)  16-C(  2  1  0)
  17-C(  2 11  0)  18-C( 11 10  0)  19-C(  1 10  0)  20-C(  3  1  0)
  21-C(  3 11  0)  22-C( 11  9  0)  23-C(  1  9  0)  24-C(  4  1  0)
  25-C(  4 11  0)  26-C( 11  8  0)  27-C(  1  8  0)  28-C(  5  1  0)
  29-C(  5 11  0)  30-C( 11  7  0)  31-C(  1  7  0)  32-C(  6  1  0)
  33-C( 11  6  0)  34-C(  2  2  0)  35-C(  2 10  0)  36-C(  3  2  0)
  37-C(  3 10  0)  38-C( 10  9  0)  39-C(  2  9  0)  40-C(  4  2  0)
  41-C(  4 10  0)  42-C( 10  8  0)  43-C(  2  8  0)  44-C(  5  2  0)
  45-C(  5 10  0)  46-C( 10  7  0)  47-C(  2  7  0)  48-C(  6  2  0)
  49-C( 10  6  0)  50-C(  3  3  0)  51-C(  3  9  0)  52-C(  4  3  0)
  53-C(  4  9  0)  54-C(  9  8  0)  55-C(  3  8  0)  56-C(  5  3  0)
  57-C(  5  9  0)  58-C(  9  7  0)  59-C(  3  7  0)  60-C(  6  3  0)
  61-C(  9  6  0)  62-C(  4  4  0)  63-C(  4  8  0)  64-C(  5  4  0)
  65-C(  5  8  0)  66-C(  8  7  0)  67-C(  4  7  0)  68-C(  6  4  0)
  69-C(  8  6  0)  70-C(  5  5  0)  71-C(  5  7  0)  72-C(  6  5  0)
  73-C(  7  6  0)  74-R(  6  6  0)  75-C(  0  0  1)  76-C(  1  0  1)
  77-C( 11  0  1)  78-C(  0 11 11)  79-C(  0  1 11)  80-C(  2  0  1)
  81-C( 10  0  1)  82-C(  0 10 11)  83-C(  0  2 11)  84-C(  3  0  1)
  85-C(  9  0  1)  86-C(  0  9 11)  87-C(  0  3 11)  88-C(  4  0  1)
  89-C(  8  0  1)  90-C(  0  8 11)  91-C(  0  4 11)  92-C(  5  0  1)
  93-C(  7  0  1)  94-C(  0  7 11)  95-C(  0  5 11)  96-C(  6  0  1)
  97-C(  0  6 11)  98-C(  1  1  1)  99-C( 11 11  1) 100-C(  1 11 11)
 101-C( 11  1 11) 102-C(  2  1  1) 103-C( 10 11  1) 104-C(  2 11 11)
 105-C( 10  1 11) 106-C( 11 10 11) 107-C(  1  2 11) 108-C(  1 10  1)
 109-C( 11  2  1) 110-C(  3  1  1) 111-C(  9 11  1) 112-C(  3 11 11)
 113-C(  9  1 11) 114-C( 11  9 11) 115-C(  1  3 11) 116-C(  1  9  1)
 117-C( 11  3  1) 118-C(  4  1  1) 119-C(  8 11  1) 120-C(  4 11 11)
 121-C(  8  1 11) 122-C( 11  8 11) 123-C(  1  4 11) 124-C(  1  8  1)
 125-C( 11  4  1) 126-C(  5  1  1) 127-C(  7 11  1) 128-C(  5 11 11)
 129-C(  7  1 11) 130-C( 11  7 11) 131-C(  1  5 11) 132-C(  1  7  1)
 133-C( 11  5  1) 134-C(  6  1  1) 135-C(  6 11  1) 136-C( 11  6 11)
 137-C(  1  6 11) 138-C(  2  2  1) 139-C( 10 10  1) 140-C(  2 10 11)
 141-C( 10  2 11) 142-C(  3  2  1) 143-C(  9 10  1) 144-C(  3 10 11)
 145-C(  9  2 11) 146-C( 10  9 11) 147-C(  2  3 11) 148-C(  2  9  1)
 149-C( 10  3  1) 150-C(  4  2  1) 151-C(  8 10  1) 152-C(  4 10 11)
 153-C(  8  2 11) 154-C( 10  8 11) 155-C(  2  4 11) 156-C(  2  8  1)
 157-C( 10  4  1) 158-C(  5  2  1) 159-C(  7 10  1) 160-C(  5 10 11)
 161-C(  7  2 11) 162-C( 10  7 11) 163-C(  2  5 11) 164-C(  2  7  1)
 165-C( 10  5  1) 166-C(  6  2  1) 167-C(  6 10  1) 168-C( 10  6 11)
 169-C(  2  6 11) 170-C(  3  3  1) 171-C(  9  9  1) 172-C(  3  9 11)
 173-C(  9  3 11) 174-C(  4  3  1) 175-C(  8  9  1) 176-C(  4  9 11)
 177-C(  8  3 11) 178-C(  9  8 11) 179-C(  3  4 11) 180-C(  3  8  1)
 181-C(  9  4  1) 182-C(  5  3  1) 183-C(  7  9  1) 184-C(  5  9 11)
 185-C(  7  3 11) 186-C(  9  7 11) 187-C(  3  5 11) 188-C(  3  7  1)
 189-C(  9  5  1) 190-C(  6  3  1) 191-C(  6  9  1) 192-C(  9  6 11)
 193-C(  3  6 11) 194-C(  4  4  1) 195-C(  8  8  1) 196-C(  4  8 11)
 197-C(  8  4 11) 198-C(  5  4  1) 199-C(  7  8  1) 200-C(  5  8 11)
 201-C(  7  4 11) 202-C(  8  7 11) 203-C(  4  5 11) 204-C(  4  7  1)
 205-C(  8  5  1) 206-C(  6  4  1) 207-C(  6  8  1) 208-C(  8  6 11)
 209-C(  4  6 11) 210-C(  5  5  1) 211-C(  7  7  1) 212-C(  5  7 11)
 213-C(  7  5 11) 214-C(  6  5  1) 215-C(  6  7  1) 216-C(  7  6 11)
 217-C(  5  6 11) 218-C(  6  6  1) 219-C(  0  0  2) 220-C(  1  0  2)
 221-C( 11  0  2) 222-C(  0 11 10) 223-C(  0  1 10) 224-C(  2  0  2)
 225-C( 10  0  2) 226-C(  0 10 10) 227-C(  0  2 10) 228-C(  3  0  2)
 229-C(  9  0  2) 230-C(  0  9 10) 231-C(  0  3 10) 232-C(  4  0  2)
 233-C(  8  0  2) 234-C(  0  8 10) 235-C(  0  4 10) 236-C(  5  0  2)
 237-C(  7  0  2) 238-C(  0  7 10) 239-C(  0  5 10) 240-C(  6  0  2)
 241-C(  0  6 10) 242-C(  1  1  2) 243-C( 11 11  2) 244-C(  1 11 10)
 245-C( 11  1 10) 246-C(  2  1  2) 247-C( 10 11  2) 248-C(  2 11 10)
 249-C( 10  1 10) 250-C( 11 10 10) 251-C(  1  2 10) 252-C(  1 10  2)
 253-C( 11  2  2) 254-C(  3  1  2) 255-C(  9 11  2) 256-C(  3 11 10)
 257-C(  9  1 10) 258-C( 11  9 10) 259-C(  1  3 10) 260-C(  1  9  2)
 261-C( 11  3  2) 262-C(  4  1  2) 263-C(  8 11  2) 264-C(  4 11 10)
 265-C(  8  1 10) 266-C( 11  8 10) 267-C(  1  4 10) 268-C(  1  8  2)
 269-C( 11  4  2) 270-C(  5  1  2) 271-C(  7 11  2) 272-C(  5 11 10)
 273-C(  7  1 10) 274-C( 11  7 10) 275-C(  1  5 10) 276-C(  1  7  2)
 277-C( 11  5  2) 278-C(  6  1  2) 279-C(  6 11  2) 280-C( 11  6 10)
 281-C(  1  6 10) 282-C(  2  2  2) 283-C( 10 10  2) 284-C(  2 10 10)
 285-C( 10  2 10) 286-C(  3  2  2) 287-C(  9 10  2) 288-C(  3 10 10)
 289-C(  9  2 10) 290-C( 10  9 10) 291-C(  2  3 10) 292-C(  2  9  2)
 293-C( 10  3  2) 294-C(  4  2  2) 295-C(  8 10  2) 296-C(  4 10 10)
 297-C(  8  2 10) 298-C( 10  8 10) 299-C(  2  4 10) 300-C(  2  8  2)
 301-C( 10  4  2) 302-C(  5  2  2) 303-C(  7 10  2) 304-C(  5 10 10)
 305-C(  7  2 10) 306-C( 10  7 10) 307-C(  2  5 10) 308-C(  2  7  2)
 309-C( 10  5  2) 310-C(  6  2  2) 311-C(  6 10  2) 312-C( 10  6 10)
 313-C(  2  6 10) 314-C(  3  3  2) 315-C(  9  9  2) 316-C(  3  9 10)
 317-C(  9  3 10) 318-C(  4  3  2) 319-C(  8  9  2) 320-C(  4  9 10)
 321-C(  8  3 10) 322-C(  9  8 10) 323-C(  3  4 10) 324-C(  3  8  2)
 325-C(  9  4  2) 326-C(  5  3  2) 327-C(  7  9  2) 328-C(  5  9 10)
 329-C(  7  3 10) 330-C(  9  7 10) 331-C(  3  5 10) 332-C(  3  7  2)
 333-C(  9  5  2) 334-C(  6  3  2) 335-C(  6  9  2) 336-C(  9  6 10)
 337-C(  3  6 10) 338-C(  4  4  2) 339-C(  8  8  2) 340-C(  4  8 10)
 341-C(  8  4 10) 342-C(  5  4  2) 343-C(  7  8  2) 344-C(  5  8 10)
 345-C(  7  4 10) 346-C(  8  7 10) 347-C(  4  5 10) 348-C(  4  7  2)
 349-C(  8  5  2) 350-C(  6  4  2) 351-C(  6  8  2) 352-C(  8  6 10)
 353-C(  4  6 10) 354-C(  5  5  2) 355-C(  7  7  2) 356-C(  5  7 10)
 357-C(  7  5 10) 358-C(  6  5  2) 359-C(  6  7  2) 360-C(  7  6 10)
 361-C(  5  6 10) 362-C(  6  6  2) 363-C(  0  0  3) 364-C(  1  0  3)
 365-C( 11  0  3) 366-C(  0 11  9) 367-C(  0  1  9) 368-C(  2  0  3)
 369-C( 10  0  3) 370-C(  0 10  9) 371-C(  0  2  9) 372-C(  3  0  3)
 373-C(  9  0  3) 374-C(  0  9  9) 375-C(  0  3  9) 376-C(  4  0  3)
 377-C(  8  0  3) 378-C(  0  8  9) 379-C(  0  4  9) 380-C(  5  0  3)
 381-C(  7  0  3) 382-C(  0  7  9) 383-C(  0  5  9) 384-C(  6  0  3)
 385-C(  0  6  9) 386-C(  1  1  3) 387-C( 11 11  3) 388-C(  1 11  9)
 389-C( 11  1  9) 390-C(  2  1  3) 391-C( 10 11  3) 392-C(  2 11  9)
 393-C( 10  1  9) 394-C( 11 10  9) 395-C(  1  2  9) 396-C(  1 10  3)
 397-C( 11  2  3) 398-C(  3  1  3) 399-C(  9 11  3) 400-C(  3 11  9)
 401-C(  9  1  9) 402-C( 11  9  9) 403-C(  1  3  9) 404-C(  1  9  3)
 405-C( 11  3  3) 406-C(  4  1  3) 407-C(  8 11  3) 408-C(  4 11  9)
 409-C(  8  1  9) 410-C( 11  8  9) 411-C(  1  4  9) 412-C(  1  8  3)
 413-C( 11  4  3) 414-C(  5  1  3) 415-C(  7 11  3) 416-C(  5 11  9)
 417-C(  7  1  9) 418-C( 11  7  9) 419-C(  1  5  9) 420-C(  1  7  3)
 421-C( 11  5  3) 422-C(  6  1  3) 423-C(  6 11  3) 424-C( 11  6  9)
 425-C(  1  6  9) 426-C(  2  2  3) 427-C( 10 10  3) 428-C(  2 10  9)
 429-C( 10  2  9) 430-C(  3  2  3) 431-C(  9 10  3) 432-C(  3 10  9)
 433-C(  9  2  9) 434-C( 10  9  9) 435-C(  2  3  9) 436-C(  2  9  3)
 437-C( 10  3  3) 438-C(  4  2  3) 439-C(  8 10  3) 440-C(  4 10  9)
 441-C(  8  2  9) 442-C( 10  8  9) 443-C(  2  4  9) 444-C(  2  8  3)
 445-C( 10  4  3) 446-C(  5  2  3) 447-C(  7 10  3) 448-C(  5 10  9)
 449-C(  7  2  9) 450-C( 10  7  9) 451-C(  2  5  9) 452-C(  2  7  3)
 453-C( 10  5  3) 454-C(  6  2  3) 455-C(  6 10  3) 456-C( 10  6  9)
 457-C(  2  6  9) 458-C(  3  3  3) 459-C(  9  9  3) 460-C(  3  9  9)
 461-C(  9  3  9) 462-C(  4  3  3) 463-C(  8  9  3) 464-C(  4  9  9)
 465-C(  8  3  9) 466-C(  9  8  9) 467-C(  3  4  9) 468-C(  3  8  3)
 469-C(  9  4  3) 470-C(  5  3  3) 471-C(  7  9  3) 472-C(  5  9  9)
 473-C(  7  3  9) 474-C(  9  7  9) 475-C(  3  5  9) 476-C(  3  7  3)
 477-C(  9  5  3) 478-C(  6  3  3) 479-C(  6  9  3) 480-C(  9  6  9)
 481-C(  3  6  9) 482-C(  4  4  3) 483-C(  8  8  3) 484-C(  4  8  9)
 485-C(  8  4  9) 486-C(  5  4  3) 487-C(  7  8  3) 488-C(  5  8  9)
 489-C(  7  4  9) 490-C(  8  7  9) 491-C(  4  5  9) 492-C(  4  7  3)
 493-C(  8  5  3) 494-C(  6  4  3) 495-C(  6  8  3) 496-C(  8  6  9)
 497-C(  4  6  9) 498-C(  5  5  3) 499-C(  7  7  3) 500-C(  5  7  9)
 501-C(  7  5  9) 502-C(  6  5  3) 503-C(  6  7  3) 504-C(  7  6  9)
 505-C(  5  6  9) 506-C(  6  6  3) 507-C(  0  0  4) 508-C(  1  0  4)
 509-C( 11  0  4) 510-C(  0 11  8) 511-C(  0  1  8) 512-C(  2  0  4)
 513-C( 10  0  4) 514-C(  0 10  8) 515-C(  0  2  8) 516-C(  3  0  4)
 517-C(  9  0  4) 518-C(  0  9  8) 519-C(  0  3  8) 520-C(  4  0  4)
 521-C(  8  0  4) 522-C(  0  8  8) 523-C(  0  4  8) 524-C(  5  0  4)
 525-C(  7  0  4) 526-C(  0  7  8) 527-C(  0  5  8) 528-C(  6  0  4)
 529-C(  0  6  8) 530-C(  1  1  4) 531-C( 11 11  4) 532-C(  1 11  8)
 533-C( 11  1  8) 534-C(  2  1  4) 535-C( 10 11  4) 536-C(  2 11  8)
 537-C( 10  1  8) 538-C( 11 10  8) 539-C(  1  2  8) 540-C(  1 10  4)
 541-C( 11  2  4) 542-C(  3  1  4) 543-C(  9 11  4) 544-C(  3 11  8)
 545-C(  9  1  8) 546-C( 11  9  8) 547-C(  1  3  8) 548-C(  1  9  4)
 549-C( 11  3  4) 550-C(  4  1  4) 551-C(  8 11  4) 552-C(  4 11  8)
 553-C(  8  1  8) 554-C( 11  8  8) 555-C(  1  4  8) 556-C(  1  8  4)
 557-C( 11  4  4) 558-C(  5  1  4) 559-C(  7 11  4) 560-C(  5 11  8)
 561-C(  7  1  8) 562-C( 11  7  8) 563-C(  1  5  8) 564-C(  1  7  4)
 565-C( 11  5  4) 566-C(  6  1  4) 567-C(  6 11  4) 568-C( 11  6  8)
 569-C(  1  6  8) 570-C(  2  2  4) 571-C( 10 10  4) 572-C(  2 10  8)
 573-C( 10  2  8) 574-C(  3  2  4) 575-C(  9 10  4) 576-C(  3 10  8)
 577-C(  9  2  8) 578-C( 10  9  8) 579-C(  2  3  8) 580-C(  2  9  4)
 581-C( 10  3  4) 582-C(  4  2  4) 583-C(  8 10  4) 584-C(  4 10  8)
 585-C(  8  2  8) 586-C( 10  8  8) 587-C(  2  4  8) 588-C(  2  8  4)
 589-C( 10  4  4) 590-C(  5  2  4) 591-C(  7 10  4) 592-C(  5 10  8)
 593-C(  7  2  8) 594-C( 10  7  8) 595-C(  2  5  8) 596-C(  2  7  4)
 597-C( 10  5  4) 598-C(  6  2  4) 599-C(  6 10  4) 600-C( 10  6  8)
 601-C(  2  6  8) 602-C(  3  3  4) 603-C(  9  9  4) 604-C(  3  9  8)
 605-C(  9  3  8) 606-C(  4  3  4) 607-C(  8  9  4) 608-C(  4  9  8)
 609-C(  8  3  8) 610-C(  9  8  8) 611-C(  3  4  8) 612-C(  3  8  4)
 613-C(  9  4  4) 614-C(  5  3  4) 615-C(  7  9  4) 616-C(  5  9  8)
 617-C(  7  3  8) 618-C(  9  7  8) 619-C(  3  5  8) 620-C(  3  7  4)
 621-C(  9  5  4) 622-C(  6  3  4) 623-C(  6  9  4) 624-C(  9  6  8)
 625-C(  3  6  8) 626-C(  4  4  4) 627-C(  8  8  4) 628-C(  4  8  8)
 629-C(  8  4  8) 630-C(  5  4  4) 631-C(  7  8  4) 632-C(  5  8  8)
 633-C(  7  4  8) 634-C(  8  7  8) 635-C(  4  5  8) 636-C(  4  7  4)
 637-C(  8  5  4) 638-C(  6  4  4) 639-C(  6  8  4) 640-C(  8  6  8)
 641-C(  4  6  8) 642-C(  5  5  4) 643-C(  7  7  4) 644-C(  5  7  8)
 645-C(  7  5  8) 646-C(  6  5  4) 647-C(  6  7  4) 648-C(  7  6  8)
 649-C(  5  6  8) 650-C(  6  6  4) 651-C(  0  0  5) 652-C(  1  0  5)
 653-C( 11  0  5) 654-C(  0 11  7) 655-C(  0  1  7) 656-C(  2  0  5)
 657-C( 10  0  5) 658-C(  0 10  7) 659-C(  0  2  7) 660-C(  3  0  5)
 661-C(  9  0  5) 662-C(  0  9  7) 663-C(  0  3  7) 664-C(  4  0  5)
 665-C(  8  0  5) 666-C(  0  8  7) 667-C(  0  4  7) 668-C(  5  0  5)
 669-C(  7  0  5) 670-C(  0  7  7) 671-C(  0  5  7) 672-C(  6  0  5)
 673-C(  0  6  7) 674-C(  1  1  5) 675-C( 11 11  5) 676-C(  1 11  7)
 677-C( 11  1  7) 678-C(  2  1  5) 679-C( 10 11  5) 680-C(  2 11  7)
 681-C( 10  1  7) 682-C( 11 10  7) 683-C(  1  2  7) 684-C(  1 10  5)
 685-C( 11  2  5) 686-C(  3  1  5) 687-C(  9 11  5) 688-C(  3 11  7)
 689-C(  9  1  7) 690-C( 11  9  7) 691-C(  1  3  7) 692-C(  1  9  5)
 693-C( 11  3  5) 694-C(  4  1  5) 695-C(  8 11  5) 696-C(  4 11  7)
 697-C(  8  1  7) 698-C( 11  8  7) 699-C(  1  4  7) 700-C(  1  8  5)
 701-C( 11  4  5) 702-C(  5  1  5) 703-C(  7 11  5) 704-C(  5 11  7)
 705-C(  7  1  7) 706-C( 11  7  7) 707-C(  1  5  7) 708-C(  1  7  5)
 709-C( 11  5  5) 710-C(  6  1  5) 711-C(  6 11  5) 712-C( 11  6  7)
 713-C(  1  6  7) 714-C(  2  2  5) 715-C( 10 10  5) 716-C(  2 10  7)
 717-C( 10  2  7) 718-C(  3  2  5) 719-C(  9 10  5) 720-C(  3 10  7)
 721-C(  9  2  7) 722-C( 10  9  7) 723-C(  2  3  7) 724-C(  2  9  5)
 725-C( 10  3  5) 726-C(  4  2  5) 727-C(  8 10  5) 728-C(  4 10  7)
 729-C(  8  2  7) 730-C( 10  8  7) 731-C(  2  4  7) 732-C(  2  8  5)
 733-C( 10  4  5) 734-C(  5  2  5) 735-C(  7 10  5) 736-C(  5 10  7)
 737-C(  7  2  7) 738-C( 10  7  7) 739-C(  2  5  7) 740-C(  2  7  5)
 741-C( 10  5  5) 742-C(  6  2  5) 743-C(  6 10  5) 744-C( 10  6  7)
 745-C(  2  6  7) 746-C(  3  3  5) 747-C(  9  9  5) 748-C(  3  9  7)
 749-C(  9  3  7) 750-C(  4  3  5) 751-C(  8  9  5) 752-C(  4  9  7)
 753-C(  8  3  7) 754-C(  9  8  7) 755-C(  3  4  7) 756-C(  3  8  5)
 757-C(  9  4  5) 758-C(  5  3  5) 759-C(  7  9  5) 760-C(  5  9  7)
 761-C(  7  3  7) 762-C(  9  7  7) 763-C(  3  5  7) 764-C(  3  7  5)
 765-C(  9  5  5) 766-C(  6  3  5) 767-C(  6  9  5) 768-C(  9  6  7)
 769-C(  3  6  7) 770-C(  4  4  5) 771-C(  8  8  5) 772-C(  4  8  7)
 773-C(  8  4  7) 774-C(  5  4  5) 775-C(  7  8  5) 776-C(  5  8  7)
 777-C(  7  4  7) 778-C(  8  7  7) 779-C(  4  5  7) 780-C(  4  7  5)
 781-C(  8  5  5) 782-C(  6  4  5) 783-C(  6  8  5) 784-C(  8  6  7)
 785-C(  4  6  7) 786-C(  5  5  5) 787-C(  7  7  5) 788-C(  5  7  7)
 789-C(  7  5  7) 790-C(  6  5  5) 791-C(  6  7  5) 792-C(  7  6  7)
 793-C(  5  6  7) 794-C(  6  6  5) 795-R(  0  0  6) 796-C(  1  0  6)
 797-C(  0 11  6) 798-C(  2  0  6) 799-C(  0 10  6) 800-C(  3  0  6)
 801-C(  0  9  6) 802-C(  4  0  6) 803-C(  0  8  6) 804-C(  5  0  6)
 805-C(  0  7  6) 806-R(  6  0  6) 807-R(  0  6  6) 808-C(  1  1  6)
 809-C(  1 11  6) 810-C(  2  1  6) 811-C(  2 11  6) 812-C( 11 10  6)
 813-C(  1 10  6) 814-C(  3  1  6) 815-C(  3 11  6) 816-C( 11  9  6)
 817-C(  1  9  6) 818-C(  4  1  6) 819-C(  4 11  6) 820-C( 11  8  6)
 821-C(  1  8  6) 822-C(  5  1  6) 823-C(  5 11  6) 824-C( 11  7  6)
 825-C(  1  7  6) 826-C(  6  1  6) 827-C( 11  6  6) 828-C(  2  2  6)
 829-C(  2 10  6) 830-C(  3  2  6) 831-C(  3 10  6) 832-C( 10  9  6)
 833-C(  2  9  6) 834-C(  4  2  6) 835-C(  4 10  6) 836-C( 10  8  6)
 837-C(  2  8  6) 838-C(  5  2  6) 839-C(  5 10  6) 840-C( 10  7  6)
 841-C(  2  7  6) 842-C(  6  2  6) 843-C( 10  6  6) 844-C(  3  3  6)
 845-C(  3  9  6) 846-C(  4  3  6) 847-C(  4  9  6) 848-C(  9  8  6)
 849-C(  3  8  6) 850-C(  5  3  6) 851-C(  5  9  6) 852-C(  9  7  6)
 853-C(  3  7  6) 854-C(  6  3  6) 855-C(  9  6  6) 856-C(  4  4  6)
 857-C(  4  8  6) 858-C(  5  4  6) 859-C(  5  8  6) 860-C(  8  7  6)
 861-C(  4  7  6) 862-C(  6  4  6) 863-C(  8  6  6) 864-C(  5  5  6)
 865-C(  5  7  6) 866-C(  6  5  6) 867-C(  7  6  6) 868-R(  6  6  6)
 TTTTTTTTTTTTTTTTTTTTTTTTTTTTTT gordsh1     TELAPSE      340.26 TCPU      340.15

 MATRIX SIZE: P(G)  105032, F(G)   53020, P(G) IRR   54347, F(G) IRR   54347
 MAX G-VECTOR INDEX FOR 1- AND 2-ELECTRON INTEGRALS 105

 TTTTTTTTTTTTTTTTTTTTTTTTTTTTTT INPUT       TELAPSE      340.30 TCPU      340.19
 TTTTTTTTTTTTTTTTTTTTTTTTTTTTTT SYMM        TELAPSE      340.30 TCPU      340.19

 ***** NEW REFERENCE GEOMETRY *****
 TTTTTTTTTTTTTTTTTTTTTTTTTTTTTT INT_SCREEN  TELAPSE      340.30 TCPU      340.19
 INFORMATION **** EXCBUF **** EXCH. BIPO BUFFER: WORDS USED =           0

 DFT PARAMETERS

     ATOM       ELECTRONS   NET CHARGE   R(ANGSTROM)
   1   9  F       9.0000      0.0000     0.72000000
   5  11  NA     11.0000      0.0000     1.91000000
   6 239  Y      11.0000      0.0000     1.82000000

 SIZE OF GRID=     134972
 TTTTTTTTTTTTTTTTTTTTTTTTTTTTTT MAKE_GRID2  TELAPSE      344.03 TCPU      343.92
 BECKE WEIGHT FUNCTION
 RADSAFE =     2.00
 TOLERANCES - DENSITY:10**- 6; POTENTIAL:10**- 9; GRID WGT:10**-14

 RADIAL INTEGRATION  - INTERVALS (POINTS,UPPER LIMIT):            1( 75,  4.0*R)

 ANGULAR INTEGRATION - INTERVALS (ACCURACY LEVEL [N. POINTS] UPPER LIMIT):
  1(  4[  86]   0.2)  2(  8[ 194]   0.5)  3( 12[ 350]   0.9)  4( 16[ 974]   3.5)
  5( 12[ 350]9999.0)
 TTTTTTTTTTTTTTTTTTTTTTTTTTTTTT INT_CALC    TELAPSE      344.06 TCPU      343.95
 TTTTTTTTTTTTTTTTTTTTTTTTTTTTTT MOQGAD      TELAPSE      349.46 TCPU      349.35
 NUMERICALLY INTEGRATED DENSITY     58.0002180829
 TTTTTTTTTTTTTTTTTTTTTTTTTTTTTT CP_MONMON   TELAPSE      350.55 TCPU      350.44
 CYCLE   0  PSEUDO-ENERGY DERIVATIVE        1.074344E+02  DELTA    1.0743E+02
 TTTTTTTTTTTTTTTTTTTTTTTTTTTTTT MOQGAD      TELAPSE      355.35 TCPU      355.24
 TTTTTTTTTTTTTTTTTTTTTTTTTTTTTT CP_MONMON   TELAPSE      356.44 TCPU      356.33
 CYCLE   1  PSEUDO-ENERGY DERIVATIVE        9.613921E+03  DELTA    9.5065E+03
 TTTTTTTTTTTTTTTTTTTTTTTTTTTTTT MOQGAD      TELAPSE      361.24 TCPU      361.12
 TTTTTTTTTTTTTTTTTTTTTTTTTTTTTT CP_MONMON   TELAPSE      362.33 TCPU      362.21
 DIIS TEST: 0.27612E+05 AT CPHF2 CYCLE   2 - DIIS ACTIVE - HISTORY:     1 CYCLES
 CYCLE   2  PSEUDO-ENERGY DERIVATIVE        1.142553E+04  DELTA    1.8116E+03
 TTTTTTTTTTTTTTTTTTTTTTTTTTTTTT MOQGAD      TELAPSE      367.13 TCPU      367.02
 TTTTTTTTTTTTTTTTTTTTTTTTTTTTTT CP_MONMON   TELAPSE      368.22 TCPU      368.10
 DIIS TEST: 0.10226E+06 AT CPHF2 CYCLE   3 - DIIS ACTIVE - HISTORY:     2 CYCLES
 CYCLE   3  PSEUDO-ENERGY DERIVATIVE        1.013288E+05  DELTA    8.9903E+04
 TTTTTTTTTTTTTTTTTTTTTTTTTTTTTT MOQGAD      TELAPSE      373.02 TCPU      372.91
 TTTTTTTTTTTTTTTTTTTTTTTTTTTTTT CP_MONMON   TELAPSE      374.11 TCPU      374.00
 DIIS TEST: 0.63729E+05 AT CPHF2 CYCLE   4 - DIIS ACTIVE - HISTORY:     3 CYCLES
 CYCLE   4  PSEUDO-ENERGY DERIVATIVE        6.661304E+04  DELTA   -3.4716E+04
 TTTTTTTTTTTTTTTTTTTTTTTTTTTTTT MOQGAD      TELAPSE      378.92 TCPU      378.80
 TTTTTTTTTTTTTTTTTTTTTTTTTTTTTT CP_MONMON   TELAPSE      380.01 TCPU      379.90
 DIIS TEST: 0.38201E+03 AT CPHF2 CYCLE   5 - DIIS ACTIVE - HISTORY:     4 CYCLES
 CYCLE   5  PSEUDO-ENERGY DERIVATIVE        1.594980E+03  DELTA   -6.5018E+04
 TTTTTTTTTTTTTTTTTTTTTTTTTTTTTT MOQGAD      TELAPSE      384.82 TCPU      384.70
 TTTTTTTTTTTTTTTTTTTTTTTTTTTTTT CP_MONMON   TELAPSE      385.90 TCPU      385.79
 DIIS TEST: 0.37249E+00 AT CPHF2 CYCLE   6 - DIIS ACTIVE - HISTORY:     5 CYCLES
 CYCLE   6  PSEUDO-ENERGY DERIVATIVE        1.455468E+03  DELTA   -1.3951E+02
 TTTTTTTTTTTTTTTTTTTTTTTTTTTTTT MOQGAD      TELAPSE      390.71 TCPU      390.59
 TTTTTTTTTTTTTTTTTTTTTTTTTTTTTT CP_MONMON   TELAPSE      391.80 TCPU      391.68
 DIIS TEST: 0.13292E-02 AT CPHF2 CYCLE   7 - DIIS ACTIVE - HISTORY:     6 CYCLES
 CYCLE   7  PSEUDO-ENERGY DERIVATIVE        1.436704E+03  DELTA   -1.8764E+01
 TTTTTTTTTTTTTTTTTTTTTTTTTTTTTT MOQGAD      TELAPSE      396.60 TCPU      396.48
 TTTTTTTTTTTTTTTTTTTTTTTTTTTTTT CP_MONMON   TELAPSE      397.69 TCPU      397.57
 DIIS TEST: 0.62712E-04 AT CPHF2 CYCLE   8 - DIIS ACTIVE - HISTORY:     7 CYCLES
 CYCLE   8  PSEUDO-ENERGY DERIVATIVE        1.438101E+03  DELTA    1.3972E+00
 TTTTTTTTTTTTTTTTTTTTTTTTTTTTTT MOQGAD      TELAPSE      402.49 TCPU      402.37
 TTTTTTTTTTTTTTTTTTTTTTTTTTTTTT CP_MONMON   TELAPSE      403.58 TCPU      403.46
 DIIS TEST: 0.62803E-07 AT CPHF2 CYCLE   9 - DIIS ACTIVE - HISTORY:     8 CYCLES
 CYCLE   9  PSEUDO-ENERGY DERIVATIVE        1.438401E+03  DELTA    3.0040E-01
 TTTTTTTTTTTTTTTTTTTTTTTTTTTTTT MOQGAD      TELAPSE      408.39 TCPU      408.26
 TTTTTTTTTTTTTTTTTTTTTTTTTTTTTT CP_MONMON   TELAPSE      409.47 TCPU      409.35
 DIIS TEST: 0.25791E-08 AT CPHF2 CYCLE  10 - DIIS ACTIVE - HISTORY:     8 CYCLES
 CYCLE  10  PSEUDO-ENERGY DERIVATIVE        1.438406E+03  DELTA    4.1364E-03
 TTTTTTTTTTTTTTTTTTTTTTTTTTTTTT MOQGAD      TELAPSE      414.28 TCPU      414.15
 TTTTTTTTTTTTTTTTTTTTTTTTTTTTTT CP_MONMON   TELAPSE      415.37 TCPU      415.25
 DIIS TEST: 0.45280E-10 AT CPHF2 CYCLE  11 - DIIS ACTIVE - HISTORY:     8 CYCLES
 CYCLE  11  PSEUDO-ENERGY DERIVATIVE        1.438408E+03  DELTA    2.4269E-03
 TTTTTTTTTTTTTTTTTTTTTTTTTTTTTT MOQGAD      TELAPSE      420.18 TCPU      420.05
 TTTTTTTTTTTTTTTTTTTTTTTTTTTTTT CP_MONMON   TELAPSE      421.27 TCPU      421.14
 DIIS TEST: 0.53341E-12 AT CPHF2 CYCLE  12 - DIIS ACTIVE - HISTORY:     8 CYCLES
 CYCLE  12  PSEUDO-ENERGY DERIVATIVE        1.438408E+03  DELTA   -3.9819E-04
 TTTTTTTTTTTTTTTTTTTTTTTTTTTTTT CP2_SC      TELAPSE      421.99 TCPU      421.87

 *******************************************************************************

 ELECTRIC FIELD APPLIED ALONG CARTESIAN DIRECTIONS YZ

 *******************************************************************************
 NEW GRID IN RECIPROCAL SPACE
 *******************************************************************************
 POINTS IN THE IBZ                 868 SHRINKING FACTORS              12 12 12
 *******************************************************************************
 *** K POINTS COORDINATES (OBLIQUE COORDINATES IN UNITS OF SHRINK FAC. )
   1-R(  0  0  0)   2-C(  1  0  0)   3-C(  0 11  0)   4-C(  2  0  0)
   5-C(  0 10  0)   6-C(  3  0  0)   7-C(  0  9  0)   8-C(  4  0  0)
   9-C(  0  8  0)  10-C(  5  0  0)  11-C(  0  7  0)  12-R(  6  0  0)
  13-R(  0  6  0)  14-C(  1  1  0)  15-C(  1 11  0)  16-C(  2  1  0)
  17-C(  2 11  0)  18-C( 11 10  0)  19-C(  1 10  0)  20-C(  3  1  0)
  21-C(  3 11  0)  22-C( 11  9  0)  23-C(  1  9  0)  24-C(  4  1  0)
  25-C(  4 11  0)  26-C( 11  8  0)  27-C(  1  8  0)  28-C(  5  1  0)
  29-C(  5 11  0)  30-C( 11  7  0)  31-C(  1  7  0)  32-C(  6  1  0)
  33-C( 11  6  0)  34-C(  2  2  0)  35-C(  2 10  0)  36-C(  3  2  0)
  37-C(  3 10  0)  38-C( 10  9  0)  39-C(  2  9  0)  40-C(  4  2  0)
  41-C(  4 10  0)  42-C( 10  8  0)  43-C(  2  8  0)  44-C(  5  2  0)
  45-C(  5 10  0)  46-C( 10  7  0)  47-C(  2  7  0)  48-C(  6  2  0)
  49-C( 10  6  0)  50-C(  3  3  0)  51-C(  3  9  0)  52-C(  4  3  0)
  53-C(  4  9  0)  54-C(  9  8  0)  55-C(  3  8  0)  56-C(  5  3  0)
  57-C(  5  9  0)  58-C(  9  7  0)  59-C(  3  7  0)  60-C(  6  3  0)
  61-C(  9  6  0)  62-C(  4  4  0)  63-C(  4  8  0)  64-C(  5  4  0)
  65-C(  5  8  0)  66-C(  8  7  0)  67-C(  4  7  0)  68-C(  6  4  0)
  69-C(  8  6  0)  70-C(  5  5  0)  71-C(  5  7  0)  72-C(  6  5  0)
  73-C(  7  6  0)  74-R(  6  6  0)  75-C(  0  0  1)  76-C(  1  0  1)
  77-C( 11  0  1)  78-C(  0 11 11)  79-C(  0  1 11)  80-C(  2  0  1)
  81-C( 10  0  1)  82-C(  0 10 11)  83-C(  0  2 11)  84-C(  3  0  1)
  85-C(  9  0  1)  86-C(  0  9 11)  87-C(  0  3 11)  88-C(  4  0  1)
  89-C(  8  0  1)  90-C(  0  8 11)  91-C(  0  4 11)  92-C(  5  0  1)
  93-C(  7  0  1)  94-C(  0  7 11)  95-C(  0  5 11)  96-C(  6  0  1)
  97-C(  0  6 11)  98-C(  1  1  1)  99-C( 11 11  1) 100-C(  1 11 11)
 101-C( 11  1 11) 102-C(  2  1  1) 103-C( 10 11  1) 104-C(  2 11 11)
 105-C( 10  1 11) 106-C( 11 10 11) 107-C(  1  2 11) 108-C(  1 10  1)
 109-C( 11  2  1) 110-C(  3  1  1) 111-C(  9 11  1) 112-C(  3 11 11)
 113-C(  9  1 11) 114-C( 11  9 11) 115-C(  1  3 11) 116-C(  1  9  1)
 117-C( 11  3  1) 118-C(  4  1  1) 119-C(  8 11  1) 120-C(  4 11 11)
 121-C(  8  1 11) 122-C( 11  8 11) 123-C(  1  4 11) 124-C(  1  8  1)
 125-C( 11  4  1) 126-C(  5  1  1) 127-C(  7 11  1) 128-C(  5 11 11)
 129-C(  7  1 11) 130-C( 11  7 11) 131-C(  1  5 11) 132-C(  1  7  1)
 133-C( 11  5  1) 134-C(  6  1  1) 135-C(  6 11  1) 136-C( 11  6 11)
 137-C(  1  6 11) 138-C(  2  2  1) 139-C( 10 10  1) 140-C(  2 10 11)
 141-C( 10  2 11) 142-C(  3  2  1) 143-C(  9 10  1) 144-C(  3 10 11)
 145-C(  9  2 11) 146-C( 10  9 11) 147-C(  2  3 11) 148-C(  2  9  1)
 149-C( 10  3  1) 150-C(  4  2  1) 151-C(  8 10  1) 152-C(  4 10 11)
 153-C(  8  2 11) 154-C( 10  8 11) 155-C(  2  4 11) 156-C(  2  8  1)
 157-C( 10  4  1) 158-C(  5  2  1) 159-C(  7 10  1) 160-C(  5 10 11)
 161-C(  7  2 11) 162-C( 10  7 11) 163-C(  2  5 11) 164-C(  2  7  1)
 165-C( 10  5  1) 166-C(  6  2  1) 167-C(  6 10  1) 168-C( 10  6 11)
 169-C(  2  6 11) 170-C(  3  3  1) 171-C(  9  9  1) 172-C(  3  9 11)
 173-C(  9  3 11) 174-C(  4  3  1) 175-C(  8  9  1) 176-C(  4  9 11)
 177-C(  8  3 11) 178-C(  9  8 11) 179-C(  3  4 11) 180-C(  3  8  1)
 181-C(  9  4  1) 182-C(  5  3  1) 183-C(  7  9  1) 184-C(  5  9 11)
 185-C(  7  3 11) 186-C(  9  7 11) 187-C(  3  5 11) 188-C(  3  7  1)
 189-C(  9  5  1) 190-C(  6  3  1) 191-C(  6  9  1) 192-C(  9  6 11)
 193-C(  3  6 11) 194-C(  4  4  1) 195-C(  8  8  1) 196-C(  4  8 11)
 197-C(  8  4 11) 198-C(  5  4  1) 199-C(  7  8  1) 200-C(  5  8 11)
 201-C(  7  4 11) 202-C(  8  7 11) 203-C(  4  5 11) 204-C(  4  7  1)
 205-C(  8  5  1) 206-C(  6  4  1) 207-C(  6  8  1) 208-C(  8  6 11)
 209-C(  4  6 11) 210-C(  5  5  1) 211-C(  7  7  1) 212-C(  5  7 11)
 213-C(  7  5 11) 214-C(  6  5  1) 215-C(  6  7  1) 216-C(  7  6 11)
 217-C(  5  6 11) 218-C(  6  6  1) 219-C(  0  0  2) 220-C(  1  0  2)
 221-C( 11  0  2) 222-C(  0 11 10) 223-C(  0  1 10) 224-C(  2  0  2)
 225-C( 10  0  2) 226-C(  0 10 10) 227-C(  0  2 10) 228-C(  3  0  2)
 229-C(  9  0  2) 230-C(  0  9 10) 231-C(  0  3 10) 232-C(  4  0  2)
 233-C(  8  0  2) 234-C(  0  8 10) 235-C(  0  4 10) 236-C(  5  0  2)
 237-C(  7  0  2) 238-C(  0  7 10) 239-C(  0  5 10) 240-C(  6  0  2)
 241-C(  0  6 10) 242-C(  1  1  2) 243-C( 11 11  2) 244-C(  1 11 10)
 245-C( 11  1 10) 246-C(  2  1  2) 247-C( 10 11  2) 248-C(  2 11 10)
 249-C( 10  1 10) 250-C( 11 10 10) 251-C(  1  2 10) 252-C(  1 10  2)
 253-C( 11  2  2) 254-C(  3  1  2) 255-C(  9 11  2) 256-C(  3 11 10)
 257-C(  9  1 10) 258-C( 11  9 10) 259-C(  1  3 10) 260-C(  1  9  2)
 261-C( 11  3  2) 262-C(  4  1  2) 263-C(  8 11  2) 264-C(  4 11 10)
 265-C(  8  1 10) 266-C( 11  8 10) 267-C(  1  4 10) 268-C(  1  8  2)
 269-C( 11  4  2) 270-C(  5  1  2) 271-C(  7 11  2) 272-C(  5 11 10)
 273-C(  7  1 10) 274-C( 11  7 10) 275-C(  1  5 10) 276-C(  1  7  2)
 277-C( 11  5  2) 278-C(  6  1  2) 279-C(  6 11  2) 280-C( 11  6 10)
 281-C(  1  6 10) 282-C(  2  2  2) 283-C( 10 10  2) 284-C(  2 10 10)
 285-C( 10  2 10) 286-C(  3  2  2) 287-C(  9 10  2) 288-C(  3 10 10)
 289-C(  9  2 10) 290-C( 10  9 10) 291-C(  2  3 10) 292-C(  2  9  2)
 293-C( 10  3  2) 294-C(  4  2  2) 295-C(  8 10  2) 296-C(  4 10 10)
 297-C(  8  2 10) 298-C( 10  8 10) 299-C(  2  4 10) 300-C(  2  8  2)
 301-C( 10  4  2) 302-C(  5  2  2) 303-C(  7 10  2) 304-C(  5 10 10)
 305-C(  7  2 10) 306-C( 10  7 10) 307-C(  2  5 10) 308-C(  2  7  2)
 309-C( 10  5  2) 310-C(  6  2  2) 311-C(  6 10  2) 312-C( 10  6 10)
 313-C(  2  6 10) 314-C(  3  3  2) 315-C(  9  9  2) 316-C(  3  9 10)
 317-C(  9  3 10) 318-C(  4  3  2) 319-C(  8  9  2) 320-C(  4  9 10)
 321-C(  8  3 10) 322-C(  9  8 10) 323-C(  3  4 10) 324-C(  3  8  2)
 325-C(  9  4  2) 326-C(  5  3  2) 327-C(  7  9  2) 328-C(  5  9 10)
 329-C(  7  3 10) 330-C(  9  7 10) 331-C(  3  5 10) 332-C(  3  7  2)
 333-C(  9  5  2) 334-C(  6  3  2) 335-C(  6  9  2) 336-C(  9  6 10)
 337-C(  3  6 10) 338-C(  4  4  2) 339-C(  8  8  2) 340-C(  4  8 10)
 341-C(  8  4 10) 342-C(  5  4  2) 343-C(  7  8  2) 344-C(  5  8 10)
 345-C(  7  4 10) 346-C(  8  7 10) 347-C(  4  5 10) 348-C(  4  7  2)
 349-C(  8  5  2) 350-C(  6  4  2) 351-C(  6  8  2) 352-C(  8  6 10)
 353-C(  4  6 10) 354-C(  5  5  2) 355-C(  7  7  2) 356-C(  5  7 10)
 357-C(  7  5 10) 358-C(  6  5  2) 359-C(  6  7  2) 360-C(  7  6 10)
 361-C(  5  6 10) 362-C(  6  6  2) 363-C(  0  0  3) 364-C(  1  0  3)
 365-C( 11  0  3) 366-C(  0 11  9) 367-C(  0  1  9) 368-C(  2  0  3)
 369-C( 10  0  3) 370-C(  0 10  9) 371-C(  0  2  9) 372-C(  3  0  3)
 373-C(  9  0  3) 374-C(  0  9  9) 375-C(  0  3  9) 376-C(  4  0  3)
 377-C(  8  0  3) 378-C(  0  8  9) 379-C(  0  4  9) 380-C(  5  0  3)
 381-C(  7  0  3) 382-C(  0  7  9) 383-C(  0  5  9) 384-C(  6  0  3)
 385-C(  0  6  9) 386-C(  1  1  3) 387-C( 11 11  3) 388-C(  1 11  9)
 389-C( 11  1  9) 390-C(  2  1  3) 391-C( 10 11  3) 392-C(  2 11  9)
 393-C( 10  1  9) 394-C( 11 10  9) 395-C(  1  2  9) 396-C(  1 10  3)
 397-C( 11  2  3) 398-C(  3  1  3) 399-C(  9 11  3) 400-C(  3 11  9)
 401-C(  9  1  9) 402-C( 11  9  9) 403-C(  1  3  9) 404-C(  1  9  3)
 405-C( 11  3  3) 406-C(  4  1  3) 407-C(  8 11  3) 408-C(  4 11  9)
 409-C(  8  1  9) 410-C( 11  8  9) 411-C(  1  4  9) 412-C(  1  8  3)
 413-C( 11  4  3) 414-C(  5  1  3) 415-C(  7 11  3) 416-C(  5 11  9)
 417-C(  7  1  9) 418-C( 11  7  9) 419-C(  1  5  9) 420-C(  1  7  3)
 421-C( 11  5  3) 422-C(  6  1  3) 423-C(  6 11  3) 424-C( 11  6  9)
 425-C(  1  6  9) 426-C(  2  2  3) 427-C( 10 10  3) 428-C(  2 10  9)
 429-C( 10  2  9) 430-C(  3  2  3) 431-C(  9 10  3) 432-C(  3 10  9)
 433-C(  9  2  9) 434-C( 10  9  9) 435-C(  2  3  9) 436-C(  2  9  3)
 437-C( 10  3  3) 438-C(  4  2  3) 439-C(  8 10  3) 440-C(  4 10  9)
 441-C(  8  2  9) 442-C( 10  8  9) 443-C(  2  4  9) 444-C(  2  8  3)
 445-C( 10  4  3) 446-C(  5  2  3) 447-C(  7 10  3) 448-C(  5 10  9)
 449-C(  7  2  9) 450-C( 10  7  9) 451-C(  2  5  9) 452-C(  2  7  3)
 453-C( 10  5  3) 454-C(  6  2  3) 455-C(  6 10  3) 456-C( 10  6  9)
 457-C(  2  6  9) 458-C(  3  3  3) 459-C(  9  9  3) 460-C(  3  9  9)
 461-C(  9  3  9) 462-C(  4  3  3) 463-C(  8  9  3) 464-C(  4  9  9)
 465-C(  8  3  9) 466-C(  9  8  9) 467-C(  3  4  9) 468-C(  3  8  3)
 469-C(  9  4  3) 470-C(  5  3  3) 471-C(  7  9  3) 472-C(  5  9  9)
 473-C(  7  3  9) 474-C(  9  7  9) 475-C(  3  5  9) 476-C(  3  7  3)
 477-C(  9  5  3) 478-C(  6  3  3) 479-C(  6  9  3) 480-C(  9  6  9)
 481-C(  3  6  9) 482-C(  4  4  3) 483-C(  8  8  3) 484-C(  4  8  9)
 485-C(  8  4  9) 486-C(  5  4  3) 487-C(  7  8  3) 488-C(  5  8  9)
 489-C(  7  4  9) 490-C(  8  7  9) 491-C(  4  5  9) 492-C(  4  7  3)
 493-C(  8  5  3) 494-C(  6  4  3) 495-C(  6  8  3) 496-C(  8  6  9)
 497-C(  4  6  9) 498-C(  5  5  3) 499-C(  7  7  3) 500-C(  5  7  9)
 501-C(  7  5  9) 502-C(  6  5  3) 503-C(  6  7  3) 504-C(  7  6  9)
 505-C(  5  6  9) 506-C(  6  6  3) 507-C(  0  0  4) 508-C(  1  0  4)
 509-C( 11  0  4) 510-C(  0 11  8) 511-C(  0  1  8) 512-C(  2  0  4)
 513-C( 10  0  4) 514-C(  0 10  8) 515-C(  0  2  8) 516-C(  3  0  4)
 517-C(  9  0  4) 518-C(  0  9  8) 519-C(  0  3  8) 520-C(  4  0  4)
 521-C(  8  0  4) 522-C(  0  8  8) 523-C(  0  4  8) 524-C(  5  0  4)
 525-C(  7  0  4) 526-C(  0  7  8) 527-C(  0  5  8) 528-C(  6  0  4)
 529-C(  0  6  8) 530-C(  1  1  4) 531-C( 11 11  4) 532-C(  1 11  8)
 533-C( 11  1  8) 534-C(  2  1  4) 535-C( 10 11  4) 536-C(  2 11  8)
 537-C( 10  1  8) 538-C( 11 10  8) 539-C(  1  2  8) 540-C(  1 10  4)
 541-C( 11  2  4) 542-C(  3  1  4) 543-C(  9 11  4) 544-C(  3 11  8)
 545-C(  9  1  8) 546-C( 11  9  8) 547-C(  1  3  8) 548-C(  1  9  4)
 549-C( 11  3  4) 550-C(  4  1  4) 551-C(  8 11  4) 552-C(  4 11  8)
 553-C(  8  1  8) 554-C( 11  8  8) 555-C(  1  4  8) 556-C(  1  8  4)
 557-C( 11  4  4) 558-C(  5  1  4) 559-C(  7 11  4) 560-C(  5 11  8)
 561-C(  7  1  8) 562-C( 11  7  8) 563-C(  1  5  8) 564-C(  1  7  4)
 565-C( 11  5  4) 566-C(  6  1  4) 567-C(  6 11  4) 568-C( 11  6  8)
 569-C(  1  6  8) 570-C(  2  2  4) 571-C( 10 10  4) 572-C(  2 10  8)
 573-C( 10  2  8) 574-C(  3  2  4) 575-C(  9 10  4) 576-C(  3 10  8)
 577-C(  9  2  8) 578-C( 10  9  8) 579-C(  2  3  8) 580-C(  2  9  4)
 581-C( 10  3  4) 582-C(  4  2  4) 583-C(  8 10  4) 584-C(  4 10  8)
 585-C(  8  2  8) 586-C( 10  8  8) 587-C(  2  4  8) 588-C(  2  8  4)
 589-C( 10  4  4) 590-C(  5  2  4) 591-C(  7 10  4) 592-C(  5 10  8)
 593-C(  7  2  8) 594-C( 10  7  8) 595-C(  2  5  8) 596-C(  2  7  4)
 597-C( 10  5  4) 598-C(  6  2  4) 599-C(  6 10  4) 600-C( 10  6  8)
 601-C(  2  6  8) 602-C(  3  3  4) 603-C(  9  9  4) 604-C(  3  9  8)
 605-C(  9  3  8) 606-C(  4  3  4) 607-C(  8  9  4) 608-C(  4  9  8)
 609-C(  8  3  8) 610-C(  9  8  8) 611-C(  3  4  8) 612-C(  3  8  4)
 613-C(  9  4  4) 614-C(  5  3  4) 615-C(  7  9  4) 616-C(  5  9  8)
 617-C(  7  3  8) 618-C(  9  7  8) 619-C(  3  5  8) 620-C(  3  7  4)
 621-C(  9  5  4) 622-C(  6  3  4) 623-C(  6  9  4) 624-C(  9  6  8)
 625-C(  3  6  8) 626-C(  4  4  4) 627-C(  8  8  4) 628-C(  4  8  8)
 629-C(  8  4  8) 630-C(  5  4  4) 631-C(  7  8  4) 632-C(  5  8  8)
 633-C(  7  4  8) 634-C(  8  7  8) 635-C(  4  5  8) 636-C(  4  7  4)
 637-C(  8  5  4) 638-C(  6  4  4) 639-C(  6  8  4) 640-C(  8  6  8)
 641-C(  4  6  8) 642-C(  5  5  4) 643-C(  7  7  4) 644-C(  5  7  8)
 645-C(  7  5  8) 646-C(  6  5  4) 647-C(  6  7  4) 648-C(  7  6  8)
 649-C(  5  6  8) 650-C(  6  6  4) 651-C(  0  0  5) 652-C(  1  0  5)
 653-C( 11  0  5) 654-C(  0 11  7) 655-C(  0  1  7) 656-C(  2  0  5)
 657-C( 10  0  5) 658-C(  0 10  7) 659-C(  0  2  7) 660-C(  3  0  5)
 661-C(  9  0  5) 662-C(  0  9  7) 663-C(  0  3  7) 664-C(  4  0  5)
 665-C(  8  0  5) 666-C(  0  8  7) 667-C(  0  4  7) 668-C(  5  0  5)
 669-C(  7  0  5) 670-C(  0  7  7) 671-C(  0  5  7) 672-C(  6  0  5)
 673-C(  0  6  7) 674-C(  1  1  5) 675-C( 11 11  5) 676-C(  1 11  7)
 677-C( 11  1  7) 678-C(  2  1  5) 679-C( 10 11  5) 680-C(  2 11  7)
 681-C( 10  1  7) 682-C( 11 10  7) 683-C(  1  2  7) 684-C(  1 10  5)
 685-C( 11  2  5) 686-C(  3  1  5) 687-C(  9 11  5) 688-C(  3 11  7)
 689-C(  9  1  7) 690-C( 11  9  7) 691-C(  1  3  7) 692-C(  1  9  5)
 693-C( 11  3  5) 694-C(  4  1  5) 695-C(  8 11  5) 696-C(  4 11  7)
 697-C(  8  1  7) 698-C( 11  8  7) 699-C(  1  4  7) 700-C(  1  8  5)
 701-C( 11  4  5) 702-C(  5  1  5) 703-C(  7 11  5) 704-C(  5 11  7)
 705-C(  7  1  7) 706-C( 11  7  7) 707-C(  1  5  7) 708-C(  1  7  5)
 709-C( 11  5  5) 710-C(  6  1  5) 711-C(  6 11  5) 712-C( 11  6  7)
 713-C(  1  6  7) 714-C(  2  2  5) 715-C( 10 10  5) 716-C(  2 10  7)
 717-C( 10  2  7) 718-C(  3  2  5) 719-C(  9 10  5) 720-C(  3 10  7)
 721-C(  9  2  7) 722-C( 10  9  7) 723-C(  2  3  7) 724-C(  2  9  5)
 725-C( 10  3  5) 726-C(  4  2  5) 727-C(  8 10  5) 728-C(  4 10  7)
 729-C(  8  2  7) 730-C( 10  8  7) 731-C(  2  4  7) 732-C(  2  8  5)
 733-C( 10  4  5) 734-C(  5  2  5) 735-C(  7 10  5) 736-C(  5 10  7)
 737-C(  7  2  7) 738-C( 10  7  7) 739-C(  2  5  7) 740-C(  2  7  5)
 741-C( 10  5  5) 742-C(  6  2  5) 743-C(  6 10  5) 744-C( 10  6  7)
 745-C(  2  6  7) 746-C(  3  3  5) 747-C(  9  9  5) 748-C(  3  9  7)
 749-C(  9  3  7) 750-C(  4  3  5) 751-C(  8  9  5) 752-C(  4  9  7)
 753-C(  8  3  7) 754-C(  9  8  7) 755-C(  3  4  7) 756-C(  3  8  5)
 757-C(  9  4  5) 758-C(  5  3  5) 759-C(  7  9  5) 760-C(  5  9  7)
 761-C(  7  3  7) 762-C(  9  7  7) 763-C(  3  5  7) 764-C(  3  7  5)
 765-C(  9  5  5) 766-C(  6  3  5) 767-C(  6  9  5) 768-C(  9  6  7)
 769-C(  3  6  7) 770-C(  4  4  5) 771-C(  8  8  5) 772-C(  4  8  7)
 773-C(  8  4  7) 774-C(  5  4  5) 775-C(  7  8  5) 776-C(  5  8  7)
 777-C(  7  4  7) 778-C(  8  7  7) 779-C(  4  5  7) 780-C(  4  7  5)
 781-C(  8  5  5) 782-C(  6  4  5) 783-C(  6  8  5) 784-C(  8  6  7)
 785-C(  4  6  7) 786-C(  5  5  5) 787-C(  7  7  5) 788-C(  5  7  7)
 789-C(  7  5  7) 790-C(  6  5  5) 791-C(  6  7  5) 792-C(  7  6  7)
 793-C(  5  6  7) 794-C(  6  6  5) 795-R(  0  0  6) 796-C(  1  0  6)
 797-C(  0 11  6) 798-C(  2  0  6) 799-C(  0 10  6) 800-C(  3  0  6)
 801-C(  0  9  6) 802-C(  4  0  6) 803-C(  0  8  6) 804-C(  5  0  6)
 805-C(  0  7  6) 806-R(  6  0  6) 807-R(  0  6  6) 808-C(  1  1  6)
 809-C(  1 11  6) 810-C(  2  1  6) 811-C(  2 11  6) 812-C( 11 10  6)
 813-C(  1 10  6) 814-C(  3  1  6) 815-C(  3 11  6) 816-C( 11  9  6)
 817-C(  1  9  6) 818-C(  4  1  6) 819-C(  4 11  6) 820-C( 11  8  6)
 821-C(  1  8  6) 822-C(  5  1  6) 823-C(  5 11  6) 824-C( 11  7  6)
 825-C(  1  7  6) 826-C(  6  1  6) 827-C( 11  6  6) 828-C(  2  2  6)
 829-C(  2 10  6) 830-C(  3  2  6) 831-C(  3 10  6) 832-C( 10  9  6)
 833-C(  2  9  6) 834-C(  4  2  6) 835-C(  4 10  6) 836-C( 10  8  6)
 837-C(  2  8  6) 838-C(  5  2  6) 839-C(  5 10  6) 840-C( 10  7  6)
 841-C(  2  7  6) 842-C(  6  2  6) 843-C( 10  6  6) 844-C(  3  3  6)
 845-C(  3  9  6) 846-C(  4  3  6) 847-C(  4  9  6) 848-C(  9  8  6)
 849-C(  3  8  6) 850-C(  5  3  6) 851-C(  5  9  6) 852-C(  9  7  6)
 853-C(  3  7  6) 854-C(  6  3  6) 855-C(  9  6  6) 856-C(  4  4  6)
 857-C(  4  8  6) 858-C(  5  4  6) 859-C(  5  8  6) 860-C(  8  7  6)
 861-C(  4  7  6) 862-C(  6  4  6) 863-C(  8  6  6) 864-C(  5  5  6)
 865-C(  5  7  6) 866-C(  6  5  6) 867-C(  7  6  6) 868-R(  6  6  6)
 TTTTTTTTTTTTTTTTTTTTTTTTTTTTTT gordsh1     TELAPSE      423.09 TCPU      422.96

 MATRIX SIZE: P(G)  105032, F(G)   53020, P(G) IRR   54347, F(G) IRR   54347
 MAX G-VECTOR INDEX FOR 1- AND 2-ELECTRON INTEGRALS 105

 TTTTTTTTTTTTTTTTTTTTTTTTTTTTTT INPUT       TELAPSE      423.13 TCPU      423.00
 TTTTTTTTTTTTTTTTTTTTTTTTTTTTTT SYMM        TELAPSE      423.13 TCPU      423.00

 ***** NEW REFERENCE GEOMETRY *****
 TTTTTTTTTTTTTTTTTTTTTTTTTTTTTT INT_SCREEN  TELAPSE      423.13 TCPU      423.00
 INFORMATION **** EXCBUF **** EXCH. BIPO BUFFER: WORDS USED =           0

 DFT PARAMETERS

     ATOM       ELECTRONS   NET CHARGE   R(ANGSTROM)
   1   9  F       9.0000      0.0000     0.72000000
   5  11  NA     11.0000      0.0000     1.91000000
   6 239  Y      11.0000      0.0000     1.82000000

 SIZE OF GRID=     134972
 TTTTTTTTTTTTTTTTTTTTTTTTTTTTTT MAKE_GRID2  TELAPSE      426.86 TCPU      426.74
 BECKE WEIGHT FUNCTION
 RADSAFE =     2.00
 TOLERANCES - DENSITY:10**- 6; POTENTIAL:10**- 9; GRID WGT:10**-14

 RADIAL INTEGRATION  - INTERVALS (POINTS,UPPER LIMIT):            1( 75,  4.0*R)

 ANGULAR INTEGRATION - INTERVALS (ACCURACY LEVEL [N. POINTS] UPPER LIMIT):
  1(  4[  86]   0.2)  2(  8[ 194]   0.5)  3( 12[ 350]   0.9)  4( 16[ 974]   3.5)
  5( 12[ 350]9999.0)
 TTTTTTTTTTTTTTTTTTTTTTTTTTTTTT INT_CALC    TELAPSE      426.89 TCPU      426.76
 TTTTTTTTTTTTTTTTTTTTTTTTTTTTTT MOQGAD      TELAPSE      432.34 TCPU      432.21
 NUMERICALLY INTEGRATED DENSITY     58.0002180829
 TTTTTTTTTTTTTTTTTTTTTTTTTTTTTT CP_MONMON   TELAPSE      433.43 TCPU      433.30
 CYCLE   0  PSEUDO-ENERGY DERIVATIVE        3.451802E+00  DELTA    3.4518E+00
 TTTTTTTTTTTTTTTTTTTTTTTTTTTTTT MOQGAD      TELAPSE      438.28 TCPU      438.15
 TTTTTTTTTTTTTTTTTTTTTTTTTTTTTT CP_MONMON   TELAPSE      439.36 TCPU      439.24
 CYCLE   1  PSEUDO-ENERGY DERIVATIVE        5.808848E+01  DELTA    5.4637E+01
 TTTTTTTTTTTTTTTTTTTTTTTTTTTTTT MOQGAD      TELAPSE      444.21 TCPU      444.08
 TTTTTTTTTTTTTTTTTTTTTTTTTTTTTT CP_MONMON   TELAPSE      445.30 TCPU      445.17
 DIIS TEST: 0.54161E+01 AT CPHF2 CYCLE   2 - DIIS ACTIVE - HISTORY:     1 CYCLES
 CYCLE   2  PSEUDO-ENERGY DERIVATIVE        3.737844E+01  DELTA   -2.0710E+01
 TTTTTTTTTTTTTTTTTTTTTTTTTTTTTT MOQGAD      TELAPSE      450.15 TCPU      450.02
 TTTTTTTTTTTTTTTTTTTTTTTTTTTTTT CP_MONMON   TELAPSE      451.25 TCPU      451.12
 DIIS TEST: 0.97869E-01 AT CPHF2 CYCLE   3 - DIIS ACTIVE - HISTORY:     2 CYCLES
 CYCLE   3  PSEUDO-ENERGY DERIVATIVE        4.296399E+01  DELTA    5.5855E+00
 TTTTTTTTTTTTTTTTTTTTTTTTTTTTTT MOQGAD      TELAPSE      456.10 TCPU      455.97
 TTTTTTTTTTTTTTTTTTTTTTTTTTTTTT CP_MONMON   TELAPSE      457.19 TCPU      457.06
 DIIS TEST: 0.32799E-01 AT CPHF2 CYCLE   4 - DIIS ACTIVE - HISTORY:     3 CYCLES
 CYCLE   4  PSEUDO-ENERGY DERIVATIVE        4.053648E+01  DELTA   -2.4275E+00
 TTTTTTTTTTTTTTTTTTTTTTTTTTTTTT MOQGAD      TELAPSE      462.04 TCPU      461.91
 TTTTTTTTTTTTTTTTTTTTTTTTTTTTTT CP_MONMON   TELAPSE      463.12 TCPU      462.99
 DIIS TEST: 0.13007E-04 AT CPHF2 CYCLE   5 - DIIS ACTIVE - HISTORY:     4 CYCLES
 CYCLE   5  PSEUDO-ENERGY DERIVATIVE        4.135113E+01  DELTA    8.1465E-01
 TTTTTTTTTTTTTTTTTTTTTTTTTTTTTT MOQGAD      TELAPSE      467.98 TCPU      467.85
 TTTTTTTTTTTTTTTTTTTTTTTTTTTTTT CP_MONMON   TELAPSE      469.06 TCPU      468.93
 DIIS TEST: 0.85507E-07 AT CPHF2 CYCLE   6 - DIIS ACTIVE - HISTORY:     5 CYCLES
 CYCLE   6  PSEUDO-ENERGY DERIVATIVE        4.137003E+01  DELTA    1.8898E-02
 TTTTTTTTTTTTTTTTTTTTTTTTTTTTTT MOQGAD      TELAPSE      473.92 TCPU      473.78
 TTTTTTTTTTTTTTTTTTTTTTTTTTTTTT CP_MONMON   TELAPSE      475.00 TCPU      474.87
 DIIS TEST: 0.11276E-07 AT CPHF2 CYCLE   7 - DIIS ACTIVE - HISTORY:     6 CYCLES
 CYCLE   7  PSEUDO-ENERGY DERIVATIVE        4.137136E+01  DELTA    1.3285E-03
 TTTTTTTTTTTTTTTTTTTTTTTTTTTTTT MOQGAD      TELAPSE      479.86 TCPU      479.72
 TTTTTTTTTTTTTTTTTTTTTTTTTTTTTT CP_MONMON   TELAPSE      480.94 TCPU      480.81
 DIIS TEST: 0.64318E-09 AT CPHF2 CYCLE   8 - DIIS ACTIVE - HISTORY:     7 CYCLES
 CYCLE   8  PSEUDO-ENERGY DERIVATIVE        4.137146E+01  DELTA    9.7649E-05
 TTTTTTTTTTTTTTTTTTTTTTTTTTTTTT CP2_SC      TELAPSE      481.72 TCPU      481.59

 *******************************************************************************

 ELECTRIC FIELD APPLIED ALONG CARTESIAN DIRECTIONS ZZ

 *******************************************************************************
 NEW GRID IN RECIPROCAL SPACE
 *******************************************************************************
 POINTS IN THE IBZ                 868 SHRINKING FACTORS              12 12 12
 *******************************************************************************
 *** K POINTS COORDINATES (OBLIQUE COORDINATES IN UNITS OF SHRINK FAC. )
   1-R(  0  0  0)   2-C(  1  0  0)   3-C(  0 11  0)   4-C(  2  0  0)
   5-C(  0 10  0)   6-C(  3  0  0)   7-C(  0  9  0)   8-C(  4  0  0)
   9-C(  0  8  0)  10-C(  5  0  0)  11-C(  0  7  0)  12-R(  6  0  0)
  13-R(  0  6  0)  14-C(  1  1  0)  15-C(  1 11  0)  16-C(  2  1  0)
  17-C(  2 11  0)  18-C( 11 10  0)  19-C(  1 10  0)  20-C(  3  1  0)
  21-C(  3 11  0)  22-C( 11  9  0)  23-C(  1  9  0)  24-C(  4  1  0)
  25-C(  4 11  0)  26-C( 11  8  0)  27-C(  1  8  0)  28-C(  5  1  0)
  29-C(  5 11  0)  30-C( 11  7  0)  31-C(  1  7  0)  32-C(  6  1  0)
  33-C( 11  6  0)  34-C(  2  2  0)  35-C(  2 10  0)  36-C(  3  2  0)
  37-C(  3 10  0)  38-C( 10  9  0)  39-C(  2  9  0)  40-C(  4  2  0)
  41-C(  4 10  0)  42-C( 10  8  0)  43-C(  2  8  0)  44-C(  5  2  0)
  45-C(  5 10  0)  46-C( 10  7  0)  47-C(  2  7  0)  48-C(  6  2  0)
  49-C( 10  6  0)  50-C(  3  3  0)  51-C(  3  9  0)  52-C(  4  3  0)
  53-C(  4  9  0)  54-C(  9  8  0)  55-C(  3  8  0)  56-C(  5  3  0)
  57-C(  5  9  0)  58-C(  9  7  0)  59-C(  3  7  0)  60-C(  6  3  0)
  61-C(  9  6  0)  62-C(  4  4  0)  63-C(  4  8  0)  64-C(  5  4  0)
  65-C(  5  8  0)  66-C(  8  7  0)  67-C(  4  7  0)  68-C(  6  4  0)
  69-C(  8  6  0)  70-C(  5  5  0)  71-C(  5  7  0)  72-C(  6  5  0)
  73-C(  7  6  0)  74-R(  6  6  0)  75-C(  0  0  1)  76-C(  1  0  1)
  77-C( 11  0  1)  78-C(  0 11 11)  79-C(  0  1 11)  80-C(  2  0  1)
  81-C( 10  0  1)  82-C(  0 10 11)  83-C(  0  2 11)  84-C(  3  0  1)
  85-C(  9  0  1)  86-C(  0  9 11)  87-C(  0  3 11)  88-C(  4  0  1)
  89-C(  8  0  1)  90-C(  0  8 11)  91-C(  0  4 11)  92-C(  5  0  1)
  93-C(  7  0  1)  94-C(  0  7 11)  95-C(  0  5 11)  96-C(  6  0  1)
  97-C(  0  6 11)  98-C(  1  1  1)  99-C( 11 11  1) 100-C(  1 11 11)
 101-C( 11  1 11) 102-C(  2  1  1) 103-C( 10 11  1) 104-C(  2 11 11)
 105-C( 10  1 11) 106-C( 11 10 11) 107-C(  1  2 11) 108-C(  1 10  1)
 109-C( 11  2  1) 110-C(  3  1  1) 111-C(  9 11  1) 112-C(  3 11 11)
 113-C(  9  1 11) 114-C( 11  9 11) 115-C(  1  3 11) 116-C(  1  9  1)
 117-C( 11  3  1) 118-C(  4  1  1) 119-C(  8 11  1) 120-C(  4 11 11)
 121-C(  8  1 11) 122-C( 11  8 11) 123-C(  1  4 11) 124-C(  1  8  1)
 125-C( 11  4  1) 126-C(  5  1  1) 127-C(  7 11  1) 128-C(  5 11 11)
 129-C(  7  1 11) 130-C( 11  7 11) 131-C(  1  5 11) 132-C(  1  7  1)
 133-C( 11  5  1) 134-C(  6  1  1) 135-C(  6 11  1) 136-C( 11  6 11)
 137-C(  1  6 11) 138-C(  2  2  1) 139-C( 10 10  1) 140-C(  2 10 11)
 141-C( 10  2 11) 142-C(  3  2  1) 143-C(  9 10  1) 144-C(  3 10 11)
 145-C(  9  2 11) 146-C( 10  9 11) 147-C(  2  3 11) 148-C(  2  9  1)
 149-C( 10  3  1) 150-C(  4  2  1) 151-C(  8 10  1) 152-C(  4 10 11)
 153-C(  8  2 11) 154-C( 10  8 11) 155-C(  2  4 11) 156-C(  2  8  1)
 157-C( 10  4  1) 158-C(  5  2  1) 159-C(  7 10  1) 160-C(  5 10 11)
 161-C(  7  2 11) 162-C( 10  7 11) 163-C(  2  5 11) 164-C(  2  7  1)
 165-C( 10  5  1) 166-C(  6  2  1) 167-C(  6 10  1) 168-C( 10  6 11)
 169-C(  2  6 11) 170-C(  3  3  1) 171-C(  9  9  1) 172-C(  3  9 11)
 173-C(  9  3 11) 174-C(  4  3  1) 175-C(  8  9  1) 176-C(  4  9 11)
 177-C(  8  3 11) 178-C(  9  8 11) 179-C(  3  4 11) 180-C(  3  8  1)
 181-C(  9  4  1) 182-C(  5  3  1) 183-C(  7  9  1) 184-C(  5  9 11)
 185-C(  7  3 11) 186-C(  9  7 11) 187-C(  3  5 11) 188-C(  3  7  1)
 189-C(  9  5  1) 190-C(  6  3  1) 191-C(  6  9  1) 192-C(  9  6 11)
 193-C(  3  6 11) 194-C(  4  4  1) 195-C(  8  8  1) 196-C(  4  8 11)
 197-C(  8  4 11) 198-C(  5  4  1) 199-C(  7  8  1) 200-C(  5  8 11)
 201-C(  7  4 11) 202-C(  8  7 11) 203-C(  4  5 11) 204-C(  4  7  1)
 205-C(  8  5  1) 206-C(  6  4  1) 207-C(  6  8  1) 208-C(  8  6 11)
 209-C(  4  6 11) 210-C(  5  5  1) 211-C(  7  7  1) 212-C(  5  7 11)
 213-C(  7  5 11) 214-C(  6  5  1) 215-C(  6  7  1) 216-C(  7  6 11)
 217-C(  5  6 11) 218-C(  6  6  1) 219-C(  0  0  2) 220-C(  1  0  2)
 221-C( 11  0  2) 222-C(  0 11 10) 223-C(  0  1 10) 224-C(  2  0  2)
 225-C( 10  0  2) 226-C(  0 10 10) 227-C(  0  2 10) 228-C(  3  0  2)
 229-C(  9  0  2) 230-C(  0  9 10) 231-C(  0  3 10) 232-C(  4  0  2)
 233-C(  8  0  2) 234-C(  0  8 10) 235-C(  0  4 10) 236-C(  5  0  2)
 237-C(  7  0  2) 238-C(  0  7 10) 239-C(  0  5 10) 240-C(  6  0  2)
 241-C(  0  6 10) 242-C(  1  1  2) 243-C( 11 11  2) 244-C(  1 11 10)
 245-C( 11  1 10) 246-C(  2  1  2) 247-C( 10 11  2) 248-C(  2 11 10)
 249-C( 10  1 10) 250-C( 11 10 10) 251-C(  1  2 10) 252-C(  1 10  2)
 253-C( 11  2  2) 254-C(  3  1  2) 255-C(  9 11  2) 256-C(  3 11 10)
 257-C(  9  1 10) 258-C( 11  9 10) 259-C(  1  3 10) 260-C(  1  9  2)
 261-C( 11  3  2) 262-C(  4  1  2) 263-C(  8 11  2) 264-C(  4 11 10)
 265-C(  8  1 10) 266-C( 11  8 10) 267-C(  1  4 10) 268-C(  1  8  2)
 269-C( 11  4  2) 270-C(  5  1  2) 271-C(  7 11  2) 272-C(  5 11 10)
 273-C(  7  1 10) 274-C( 11  7 10) 275-C(  1  5 10) 276-C(  1  7  2)
 277-C( 11  5  2) 278-C(  6  1  2) 279-C(  6 11  2) 280-C( 11  6 10)
 281-C(  1  6 10) 282-C(  2  2  2) 283-C( 10 10  2) 284-C(  2 10 10)
 285-C( 10  2 10) 286-C(  3  2  2) 287-C(  9 10  2) 288-C(  3 10 10)
 289-C(  9  2 10) 290-C( 10  9 10) 291-C(  2  3 10) 292-C(  2  9  2)
 293-C( 10  3  2) 294-C(  4  2  2) 295-C(  8 10  2) 296-C(  4 10 10)
 297-C(  8  2 10) 298-C( 10  8 10) 299-C(  2  4 10) 300-C(  2  8  2)
 301-C( 10  4  2) 302-C(  5  2  2) 303-C(  7 10  2) 304-C(  5 10 10)
 305-C(  7  2 10) 306-C( 10  7 10) 307-C(  2  5 10) 308-C(  2  7  2)
 309-C( 10  5  2) 310-C(  6  2  2) 311-C(  6 10  2) 312-C( 10  6 10)
 313-C(  2  6 10) 314-C(  3  3  2) 315-C(  9  9  2) 316-C(  3  9 10)
 317-C(  9  3 10) 318-C(  4  3  2) 319-C(  8  9  2) 320-C(  4  9 10)
 321-C(  8  3 10) 322-C(  9  8 10) 323-C(  3  4 10) 324-C(  3  8  2)
 325-C(  9  4  2) 326-C(  5  3  2) 327-C(  7  9  2) 328-C(  5  9 10)
 329-C(  7  3 10) 330-C(  9  7 10) 331-C(  3  5 10) 332-C(  3  7  2)
 333-C(  9  5  2) 334-C(  6  3  2) 335-C(  6  9  2) 336-C(  9  6 10)
 337-C(  3  6 10) 338-C(  4  4  2) 339-C(  8  8  2) 340-C(  4  8 10)
 341-C(  8  4 10) 342-C(  5  4  2) 343-C(  7  8  2) 344-C(  5  8 10)
 345-C(  7  4 10) 346-C(  8  7 10) 347-C(  4  5 10) 348-C(  4  7  2)
 349-C(  8  5  2) 350-C(  6  4  2) 351-C(  6  8  2) 352-C(  8  6 10)
 353-C(  4  6 10) 354-C(  5  5  2) 355-C(  7  7  2) 356-C(  5  7 10)
 357-C(  7  5 10) 358-C(  6  5  2) 359-C(  6  7  2) 360-C(  7  6 10)
 361-C(  5  6 10) 362-C(  6  6  2) 363-C(  0  0  3) 364-C(  1  0  3)
 365-C( 11  0  3) 366-C(  0 11  9) 367-C(  0  1  9) 368-C(  2  0  3)
 369-C( 10  0  3) 370-C(  0 10  9) 371-C(  0  2  9) 372-C(  3  0  3)
 373-C(  9  0  3) 374-C(  0  9  9) 375-C(  0  3  9) 376-C(  4  0  3)
 377-C(  8  0  3) 378-C(  0  8  9) 379-C(  0  4  9) 380-C(  5  0  3)
 381-C(  7  0  3) 382-C(  0  7  9) 383-C(  0  5  9) 384-C(  6  0  3)
 385-C(  0  6  9) 386-C(  1  1  3) 387-C( 11 11  3) 388-C(  1 11  9)
 389-C( 11  1  9) 390-C(  2  1  3) 391-C( 10 11  3) 392-C(  2 11  9)
 393-C( 10  1  9) 394-C( 11 10  9) 395-C(  1  2  9) 396-C(  1 10  3)
 397-C( 11  2  3) 398-C(  3  1  3) 399-C(  9 11  3) 400-C(  3 11  9)
 401-C(  9  1  9) 402-C( 11  9  9) 403-C(  1  3  9) 404-C(  1  9  3)
 405-C( 11  3  3) 406-C(  4  1  3) 407-C(  8 11  3) 408-C(  4 11  9)
 409-C(  8  1  9) 410-C( 11  8  9) 411-C(  1  4  9) 412-C(  1  8  3)
 413-C( 11  4  3) 414-C(  5  1  3) 415-C(  7 11  3) 416-C(  5 11  9)
 417-C(  7  1  9) 418-C( 11  7  9) 419-C(  1  5  9) 420-C(  1  7  3)
 421-C( 11  5  3) 422-C(  6  1  3) 423-C(  6 11  3) 424-C( 11  6  9)
 425-C(  1  6  9) 426-C(  2  2  3) 427-C( 10 10  3) 428-C(  2 10  9)
 429-C( 10  2  9) 430-C(  3  2  3) 431-C(  9 10  3) 432-C(  3 10  9)
 433-C(  9  2  9) 434-C( 10  9  9) 435-C(  2  3  9) 436-C(  2  9  3)
 437-C( 10  3  3) 438-C(  4  2  3) 439-C(  8 10  3) 440-C(  4 10  9)
 441-C(  8  2  9) 442-C( 10  8  9) 443-C(  2  4  9) 444-C(  2  8  3)
 445-C( 10  4  3) 446-C(  5  2  3) 447-C(  7 10  3) 448-C(  5 10  9)
 449-C(  7  2  9) 450-C( 10  7  9) 451-C(  2  5  9) 452-C(  2  7  3)
 453-C( 10  5  3) 454-C(  6  2  3) 455-C(  6 10  3) 456-C( 10  6  9)
 457-C(  2  6  9) 458-C(  3  3  3) 459-C(  9  9  3) 460-C(  3  9  9)
 461-C(  9  3  9) 462-C(  4  3  3) 463-C(  8  9  3) 464-C(  4  9  9)
 465-C(  8  3  9) 466-C(  9  8  9) 467-C(  3  4  9) 468-C(  3  8  3)
 469-C(  9  4  3) 470-C(  5  3  3) 471-C(  7  9  3) 472-C(  5  9  9)
 473-C(  7  3  9) 474-C(  9  7  9) 475-C(  3  5  9) 476-C(  3  7  3)
 477-C(  9  5  3) 478-C(  6  3  3) 479-C(  6  9  3) 480-C(  9  6  9)
 481-C(  3  6  9) 482-C(  4  4  3) 483-C(  8  8  3) 484-C(  4  8  9)
 485-C(  8  4  9) 486-C(  5  4  3) 487-C(  7  8  3) 488-C(  5  8  9)
 489-C(  7  4  9) 490-C(  8  7  9) 491-C(  4  5  9) 492-C(  4  7  3)
 493-C(  8  5  3) 494-C(  6  4  3) 495-C(  6  8  3) 496-C(  8  6  9)
 497-C(  4  6  9) 498-C(  5  5  3) 499-C(  7  7  3) 500-C(  5  7  9)
 501-C(  7  5  9) 502-C(  6  5  3) 503-C(  6  7  3) 504-C(  7  6  9)
 505-C(  5  6  9) 506-C(  6  6  3) 507-C(  0  0  4) 508-C(  1  0  4)
 509-C( 11  0  4) 510-C(  0 11  8) 511-C(  0  1  8) 512-C(  2  0  4)
 513-C( 10  0  4) 514-C(  0 10  8) 515-C(  0  2  8) 516-C(  3  0  4)
 517-C(  9  0  4) 518-C(  0  9  8) 519-C(  0  3  8) 520-C(  4  0  4)
 521-C(  8  0  4) 522-C(  0  8  8) 523-C(  0  4  8) 524-C(  5  0  4)
 525-C(  7  0  4) 526-C(  0  7  8) 527-C(  0  5  8) 528-C(  6  0  4)
 529-C(  0  6  8) 530-C(  1  1  4) 531-C( 11 11  4) 532-C(  1 11  8)
 533-C( 11  1  8) 534-C(  2  1  4) 535-C( 10 11  4) 536-C(  2 11  8)
 537-C( 10  1  8) 538-C( 11 10  8) 539-C(  1  2  8) 540-C(  1 10  4)
 541-C( 11  2  4) 542-C(  3  1  4) 543-C(  9 11  4) 544-C(  3 11  8)
 545-C(  9  1  8) 546-C( 11  9  8) 547-C(  1  3  8) 548-C(  1  9  4)
 549-C( 11  3  4) 550-C(  4  1  4) 551-C(  8 11  4) 552-C(  4 11  8)
 553-C(  8  1  8) 554-C( 11  8  8) 555-C(  1  4  8) 556-C(  1  8  4)
 557-C( 11  4  4) 558-C(  5  1  4) 559-C(  7 11  4) 560-C(  5 11  8)
 561-C(  7  1  8) 562-C( 11  7  8) 563-C(  1  5  8) 564-C(  1  7  4)
 565-C( 11  5  4) 566-C(  6  1  4) 567-C(  6 11  4) 568-C( 11  6  8)
 569-C(  1  6  8) 570-C(  2  2  4) 571-C( 10 10  4) 572-C(  2 10  8)
 573-C( 10  2  8) 574-C(  3  2  4) 575-C(  9 10  4) 576-C(  3 10  8)
 577-C(  9  2  8) 578-C( 10  9  8) 579-C(  2  3  8) 580-C(  2  9  4)
 581-C( 10  3  4) 582-C(  4  2  4) 583-C(  8 10  4) 584-C(  4 10  8)
 585-C(  8  2  8) 586-C( 10  8  8) 587-C(  2  4  8) 588-C(  2  8  4)
 589-C( 10  4  4) 590-C(  5  2  4) 591-C(  7 10  4) 592-C(  5 10  8)
 593-C(  7  2  8) 594-C( 10  7  8) 595-C(  2  5  8) 596-C(  2  7  4)
 597-C( 10  5  4) 598-C(  6  2  4) 599-C(  6 10  4) 600-C( 10  6  8)
 601-C(  2  6  8) 602-C(  3  3  4) 603-C(  9  9  4) 604-C(  3  9  8)
 605-C(  9  3  8) 606-C(  4  3  4) 607-C(  8  9  4) 608-C(  4  9  8)
 609-C(  8  3  8) 610-C(  9  8  8) 611-C(  3  4  8) 612-C(  3  8  4)
 613-C(  9  4  4) 614-C(  5  3  4) 615-C(  7  9  4) 616-C(  5  9  8)
 617-C(  7  3  8) 618-C(  9  7  8) 619-C(  3  5  8) 620-C(  3  7  4)
 621-C(  9  5  4) 622-C(  6  3  4) 623-C(  6  9  4) 624-C(  9  6  8)
 625-C(  3  6  8) 626-C(  4  4  4) 627-C(  8  8  4) 628-C(  4  8  8)
 629-C(  8  4  8) 630-C(  5  4  4) 631-C(  7  8  4) 632-C(  5  8  8)
 633-C(  7  4  8) 634-C(  8  7  8) 635-C(  4  5  8) 636-C(  4  7  4)
 637-C(  8  5  4) 638-C(  6  4  4) 639-C(  6  8  4) 640-C(  8  6  8)
 641-C(  4  6  8) 642-C(  5  5  4) 643-C(  7  7  4) 644-C(  5  7  8)
 645-C(  7  5  8) 646-C(  6  5  4) 647-C(  6  7  4) 648-C(  7  6  8)
 649-C(  5  6  8) 650-C(  6  6  4) 651-C(  0  0  5) 652-C(  1  0  5)
 653-C( 11  0  5) 654-C(  0 11  7) 655-C(  0  1  7) 656-C(  2  0  5)
 657-C( 10  0  5) 658-C(  0 10  7) 659-C(  0  2  7) 660-C(  3  0  5)
 661-C(  9  0  5) 662-C(  0  9  7) 663-C(  0  3  7) 664-C(  4  0  5)
 665-C(  8  0  5) 666-C(  0  8  7) 667-C(  0  4  7) 668-C(  5  0  5)
 669-C(  7  0  5) 670-C(  0  7  7) 671-C(  0  5  7) 672-C(  6  0  5)
 673-C(  0  6  7) 674-C(  1  1  5) 675-C( 11 11  5) 676-C(  1 11  7)
 677-C( 11  1  7) 678-C(  2  1  5) 679-C( 10 11  5) 680-C(  2 11  7)
 681-C( 10  1  7) 682-C( 11 10  7) 683-C(  1  2  7) 684-C(  1 10  5)
 685-C( 11  2  5) 686-C(  3  1  5) 687-C(  9 11  5) 688-C(  3 11  7)
 689-C(  9  1  7) 690-C( 11  9  7) 691-C(  1  3  7) 692-C(  1  9  5)
 693-C( 11  3  5) 694-C(  4  1  5) 695-C(  8 11  5) 696-C(  4 11  7)
 697-C(  8  1  7) 698-C( 11  8  7) 699-C(  1  4  7) 700-C(  1  8  5)
 701-C( 11  4  5) 702-C(  5  1  5) 703-C(  7 11  5) 704-C(  5 11  7)
 705-C(  7  1  7) 706-C( 11  7  7) 707-C(  1  5  7) 708-C(  1  7  5)
 709-C( 11  5  5) 710-C(  6  1  5) 711-C(  6 11  5) 712-C( 11  6  7)
 713-C(  1  6  7) 714-C(  2  2  5) 715-C( 10 10  5) 716-C(  2 10  7)
 717-C( 10  2  7) 718-C(  3  2  5) 719-C(  9 10  5) 720-C(  3 10  7)
 721-C(  9  2  7) 722-C( 10  9  7) 723-C(  2  3  7) 724-C(  2  9  5)
 725-C( 10  3  5) 726-C(  4  2  5) 727-C(  8 10  5) 728-C(  4 10  7)
 729-C(  8  2  7) 730-C( 10  8  7) 731-C(  2  4  7) 732-C(  2  8  5)
 733-C( 10  4  5) 734-C(  5  2  5) 735-C(  7 10  5) 736-C(  5 10  7)
 737-C(  7  2  7) 738-C( 10  7  7) 739-C(  2  5  7) 740-C(  2  7  5)
 741-C( 10  5  5) 742-C(  6  2  5) 743-C(  6 10  5) 744-C( 10  6  7)
 745-C(  2  6  7) 746-C(  3  3  5) 747-C(  9  9  5) 748-C(  3  9  7)
 749-C(  9  3  7) 750-C(  4  3  5) 751-C(  8  9  5) 752-C(  4  9  7)
 753-C(  8  3  7) 754-C(  9  8  7) 755-C(  3  4  7) 756-C(  3  8  5)
 757-C(  9  4  5) 758-C(  5  3  5) 759-C(  7  9  5) 760-C(  5  9  7)
 761-C(  7  3  7) 762-C(  9  7  7) 763-C(  3  5  7) 764-C(  3  7  5)
 765-C(  9  5  5) 766-C(  6  3  5) 767-C(  6  9  5) 768-C(  9  6  7)
 769-C(  3  6  7) 770-C(  4  4  5) 771-C(  8  8  5) 772-C(  4  8  7)
 773-C(  8  4  7) 774-C(  5  4  5) 775-C(  7  8  5) 776-C(  5  8  7)
 777-C(  7  4  7) 778-C(  8  7  7) 779-C(  4  5  7) 780-C(  4  7  5)
 781-C(  8  5  5) 782-C(  6  4  5) 783-C(  6  8  5) 784-C(  8  6  7)
 785-C(  4  6  7) 786-C(  5  5  5) 787-C(  7  7  5) 788-C(  5  7  7)
 789-C(  7  5  7) 790-C(  6  5  5) 791-C(  6  7  5) 792-C(  7  6  7)
 793-C(  5  6  7) 794-C(  6  6  5) 795-R(  0  0  6) 796-C(  1  0  6)
 797-C(  0 11  6) 798-C(  2  0  6) 799-C(  0 10  6) 800-C(  3  0  6)
 801-C(  0  9  6) 802-C(  4  0  6) 803-C(  0  8  6) 804-C(  5  0  6)
 805-C(  0  7  6) 806-R(  6  0  6) 807-R(  0  6  6) 808-C(  1  1  6)
 809-C(  1 11  6) 810-C(  2  1  6) 811-C(  2 11  6) 812-C( 11 10  6)
 813-C(  1 10  6) 814-C(  3  1  6) 815-C(  3 11  6) 816-C( 11  9  6)
 817-C(  1  9  6) 818-C(  4  1  6) 819-C(  4 11  6) 820-C( 11  8  6)
 821-C(  1  8  6) 822-C(  5  1  6) 823-C(  5 11  6) 824-C( 11  7  6)
 825-C(  1  7  6) 826-C(  6  1  6) 827-C( 11  6  6) 828-C(  2  2  6)
 829-C(  2 10  6) 830-C(  3  2  6) 831-C(  3 10  6) 832-C( 10  9  6)
 833-C(  2  9  6) 834-C(  4  2  6) 835-C(  4 10  6) 836-C( 10  8  6)
 837-C(  2  8  6) 838-C(  5  2  6) 839-C(  5 10  6) 840-C( 10  7  6)
 841-C(  2  7  6) 842-C(  6  2  6) 843-C( 10  6  6) 844-C(  3  3  6)
 845-C(  3  9  6) 846-C(  4  3  6) 847-C(  4  9  6) 848-C(  9  8  6)
 849-C(  3  8  6) 850-C(  5  3  6) 851-C(  5  9  6) 852-C(  9  7  6)
 853-C(  3  7  6) 854-C(  6  3  6) 855-C(  9  6  6) 856-C(  4  4  6)
 857-C(  4  8  6) 858-C(  5  4  6) 859-C(  5  8  6) 860-C(  8  7  6)
 861-C(  4  7  6) 862-C(  6  4  6) 863-C(  8  6  6) 864-C(  5  5  6)
 865-C(  5  7  6) 866-C(  6  5  6) 867-C(  7  6  6) 868-R(  6  6  6)
 TTTTTTTTTTTTTTTTTTTTTTTTTTTTTT gordsh1     TELAPSE      482.86 TCPU      482.72

 MATRIX SIZE: P(G)  105032, F(G)   53020, P(G) IRR   54347, F(G) IRR   54347
 MAX G-VECTOR INDEX FOR 1- AND 2-ELECTRON INTEGRALS 105

 TTTTTTTTTTTTTTTTTTTTTTTTTTTTTT INPUT       TELAPSE      482.90 TCPU      482.76
 TTTTTTTTTTTTTTTTTTTTTTTTTTTTTT SYMM        TELAPSE      482.90 TCPU      482.76

 ***** NEW REFERENCE GEOMETRY *****
 TTTTTTTTTTTTTTTTTTTTTTTTTTTTTT INT_SCREEN  TELAPSE      482.90 TCPU      482.77
 INFORMATION **** EXCBUF **** EXCH. BIPO BUFFER: WORDS USED =           0

 DFT PARAMETERS

     ATOM       ELECTRONS   NET CHARGE   R(ANGSTROM)
   1   9  F       9.0000      0.0000     0.72000000
   5  11  NA     11.0000      0.0000     1.91000000
   6 239  Y      11.0000      0.0000     1.82000000

 SIZE OF GRID=     134972
 TTTTTTTTTTTTTTTTTTTTTTTTTTTTTT MAKE_GRID2  TELAPSE      486.41 TCPU      486.27
 BECKE WEIGHT FUNCTION
 RADSAFE =     2.00
 TOLERANCES - DENSITY:10**- 6; POTENTIAL:10**- 9; GRID WGT:10**-14

 RADIAL INTEGRATION  - INTERVALS (POINTS,UPPER LIMIT):            1( 75,  4.0*R)

 ANGULAR INTEGRATION - INTERVALS (ACCURACY LEVEL [N. POINTS] UPPER LIMIT):
  1(  4[  86]   0.2)  2(  8[ 194]   0.5)  3( 12[ 350]   0.9)  4( 16[ 974]   3.5)
  5( 12[ 350]9999.0)
 TTTTTTTTTTTTTTTTTTTTTTTTTTTTTT INT_CALC    TELAPSE      486.43 TCPU      486.30
 TTTTTTTTTTTTTTTTTTTTTTTTTTTTTT MOQGAD      TELAPSE      491.84 TCPU      491.70
 NUMERICALLY INTEGRATED DENSITY     58.0002180829
 TTTTTTTTTTTTTTTTTTTTTTTTTTTTTT CP_MONMON   TELAPSE      492.92 TCPU      492.79
 CYCLE   0  PSEUDO-ENERGY DERIVATIVE       -1.471151E+02  DELTA   -1.4712E+02
 TTTTTTTTTTTTTTTTTTTTTTTTTTTTTT MOQGAD      TELAPSE      497.72 TCPU      497.59
 TTTTTTTTTTTTTTTTTTTTTTTTTTTTTT CP_MONMON   TELAPSE      498.81 TCPU      498.67
 CYCLE   1  PSEUDO-ENERGY DERIVATIVE        3.358609E+03  DELTA    3.5057E+03
 TTTTTTTTTTTTTTTTTTTTTTTTTTTTTT MOQGAD      TELAPSE      503.61 TCPU      503.47
 TTTTTTTTTTTTTTTTTTTTTTTTTTTTTT CP_MONMON   TELAPSE      504.69 TCPU      504.56
 DIIS TEST: 0.98913E+04 AT CPHF2 CYCLE   2 - DIIS ACTIVE - HISTORY:     1 CYCLES
 CYCLE   2  PSEUDO-ENERGY DERIVATIVE        3.730835E+03  DELTA    3.7223E+02
 TTTTTTTTTTTTTTTTTTTTTTTTTTTTTT MOQGAD      TELAPSE      509.50 TCPU      509.36
 TTTTTTTTTTTTTTTTTTTTTTTTTTTTTT CP_MONMON   TELAPSE      510.58 TCPU      510.45
 DIIS TEST: 0.33302E+05 AT CPHF2 CYCLE   3 - DIIS ACTIVE - HISTORY:     2 CYCLES
 CYCLE   3  PSEUDO-ENERGY DERIVATIVE        3.244040E+04  DELTA    2.8710E+04
 TTTTTTTTTTTTTTTTTTTTTTTTTTTTTT MOQGAD      TELAPSE      515.39 TCPU      515.25
 TTTTTTTTTTTTTTTTTTTTTTTTTTTTTT CP_MONMON   TELAPSE      516.47 TCPU      516.33
 DIIS TEST: 0.19582E+05 AT CPHF2 CYCLE   4 - DIIS ACTIVE - HISTORY:     3 CYCLES
 CYCLE   4  PSEUDO-ENERGY DERIVATIVE        2.026768E+04  DELTA   -1.2173E+04
 TTTTTTTTTTTTTTTTTTTTTTTTTTTTTT MOQGAD      TELAPSE      521.27 TCPU      521.14
 TTTTTTTTTTTTTTTTTTTTTTTTTTTTTT CP_MONMON   TELAPSE      522.37 TCPU      522.23
 DIIS TEST: 0.21414E+01 AT CPHF2 CYCLE   5 - DIIS ACTIVE - HISTORY:     4 CYCLES
 CYCLE   5  PSEUDO-ENERGY DERIVATIVE        3.811429E+02  DELTA   -1.9887E+04
 TTTTTTTTTTTTTTTTTTTTTTTTTTTTTT MOQGAD      TELAPSE      527.17 TCPU      527.03
 TTTTTTTTTTTTTTTTTTTTTTTTTTTTTT CP_MONMON   TELAPSE      528.25 TCPU      528.12
 DIIS TEST: 0.15368E-02 AT CPHF2 CYCLE   6 - DIIS ACTIVE - HISTORY:     5 CYCLES
 CYCLE   6  PSEUDO-ENERGY DERIVATIVE        3.702840E+02  DELTA   -1.0859E+01
 TTTTTTTTTTTTTTTTTTTTTTTTTTTTTT MOQGAD      TELAPSE      533.06 TCPU      532.92
 TTTTTTTTTTTTTTTTTTTTTTTTTTTTTT CP_MONMON   TELAPSE      534.14 TCPU      534.00
 DIIS TEST: 0.30535E-04 AT CPHF2 CYCLE   7 - DIIS ACTIVE - HISTORY:     6 CYCLES
 CYCLE   7  PSEUDO-ENERGY DERIVATIVE        3.704611E+02  DELTA    1.7711E-01
 TTTTTTTTTTTTTTTTTTTTTTTTTTTTTT MOQGAD      TELAPSE      538.95 TCPU      538.81
 TTTTTTTTTTTTTTTTTTTTTTTTTTTTTT CP_MONMON   TELAPSE      540.03 TCPU      539.89
 DIIS TEST: 0.52641E-06 AT CPHF2 CYCLE   8 - DIIS ACTIVE - HISTORY:     7 CYCLES
 CYCLE   8  PSEUDO-ENERGY DERIVATIVE        3.705524E+02  DELTA    9.1267E-02
 TTTTTTTTTTTTTTTTTTTTTTTTTTTTTT MOQGAD      TELAPSE      544.84 TCPU      544.69
 TTTTTTTTTTTTTTTTTTTTTTTTTTTTTT CP_MONMON   TELAPSE      545.92 TCPU      545.78
 DIIS TEST: 0.15633E-08 AT CPHF2 CYCLE   9 - DIIS ACTIVE - HISTORY:     8 CYCLES
 CYCLE   9  PSEUDO-ENERGY DERIVATIVE        3.705772E+02  DELTA    2.4830E-02
 TTTTTTTTTTTTTTTTTTTTTTTTTTTTTT MOQGAD      TELAPSE      550.73 TCPU      550.58
 TTTTTTTTTTTTTTTTTTTTTTTTTTTTTT CP_MONMON   TELAPSE      551.81 TCPU      551.67
 DIIS TEST: 0.44975E-09 AT CPHF2 CYCLE  10 - DIIS ACTIVE - HISTORY:     8 CYCLES
 CYCLE  10  PSEUDO-ENERGY DERIVATIVE        3.705778E+02  DELTA    5.6545E-04
 TTTTTTTTTTTTTTTTTTTTTTTTTTTTTT CP2_SC      TELAPSE      552.54 TCPU      552.39

 SIZE OF GRID=     134972
 TTTTTTTTTTTTTTTTTTTTTTTTTTTTTT MAKE_GRID2  TELAPSE      566.19 TCPU      566.05
 BECKE WEIGHT FUNCTION
 RADSAFE =     2.00
 TOLERANCES - DENSITY:10**- 6; POTENTIAL:10**- 9; GRID WGT:10**-14

 RADIAL INTEGRATION  - INTERVALS (POINTS,UPPER LIMIT):            1( 75,  4.0*R)

 ANGULAR INTEGRATION - INTERVALS (ACCURACY LEVEL [N. POINTS] UPPER LIMIT):
  1(  4[  86]   0.2)  2(  8[ 194]   0.5)  3( 12[ 350]   0.9)  4( 16[ 974]   3.5)
  5( 12[ 350]9999.0)

 *******************************************************************************

 SECOND HYPERPOLARIZABILITY (GAMMA) AND THIRD ELECTRIC SUSCEPTIBILITY (CHI(3))
 TENSORS

  COMPONENT      GAMMA                       CHI(3)       g(MKS)       g(cgs)
 *******************************************************************************

     XXXX    1.9491E+04 (   1.9491E+04)   7.4626E+01   7.0555E-01   5.0462E-01
     XXXY    0.0000E+00 (  -4.2977E-04)   0.0000E+00   0.0000E+00   0.0000E+00
     XXXZ    0.0000E+00 (   3.1049E-04)   0.0000E+00   0.0000E+00   0.0000E+00
     XXYY    1.9062E+03 (   1.9062E+03)   7.2980E+00   6.9000E-02   4.9349E-02
     XXYZ    0.0000E+00 (  -4.2036E-05)   0.0000E+00   0.0000E+00   0.0000E+00
     XXZZ    5.6379E+03 (   5.6379E+03)   2.1585E+01   2.0408E-01   1.4596E-01
     XYYY    0.0000E+00 (   1.6470E-04)   0.0000E+00   0.0000E+00   0.0000E+00
     XYYZ    0.0000E+00 (  -5.9237E-05)   0.0000E+00   0.0000E+00   0.0000E+00
     XYZZ    0.0000E+00 (  -4.3669E-05)   0.0000E+00   0.0000E+00   0.0000E+00
     XZZZ    0.0000E+00 (  -2.5374E-05)   0.0000E+00   0.0000E+00   0.0000E+00
     YYYY    1.9491E+04 (   1.9491E+04)   7.4626E+01   7.0555E-01   5.0462E-01
     YYYZ    0.0000E+00 (   4.5256E-04)   0.0000E+00   0.0000E+00   0.0000E+00
     YYZZ    5.6379E+03 (   5.6379E+03)   2.1585E+01   2.0408E-01   1.4596E-01
     YZZZ    0.0000E+00 (  -5.1246E-06)   0.0000E+00   0.0000E+00   0.0000E+00
     ZZZZ    1.0258E+04 (   1.0258E+04)   3.9274E+01   3.7131E-01   2.6557E-01

 *******************************************************************************
 SECOND HYPERPOLARIZABILITY (GAMMA) IS RELATED TO THIRD ELECTRIC
         SUSCEPTIBILITY (CHI(3)) AS FOLLOWS:

                             CHI(3)=GAMMA*2PI/(3V)

         IN THE PRESENT CASE 2PI/3V =      0.0038

         GAMMA AND CHI(3) ARE EXPRESSED IN M^(-1)*L^4*T^2 AND IN F^(-2),
         RESPECTIVELY (L=LENGTH, M=MASS, T=TIME, F=FIELD). ATOMIC UNITS
         ARE USED.

         ELECTRIC SUSCEPTIBILITY IN THE THIRD HARMONIC GENERATION ( THG )
         CONVENTION IS CHI(3)(THG)=(1/4)*CHI(3).

              g(MKS)=CHI(3)(THG)*5.14220632^(-2)   (10^(-22) m^2/V^2)

              g(CGS)=CHI(3)(THG)*1.7152535^(-2)   (10^(-14) esu)

         (5.14220632*10^(11))^(-2) AND (4PI*1.7152535*10^7)^(-2) ARE THE CON-
         VERSION FACTORS FOR OBTAINING CHI(3)(THG) IN m^2/V^2 (MKS) AND
         esu (CGS), RESPECTIVELY: A FIELD WITH 1 A.U. MODULUS

                                  F=Q/(4PI*E0*R^2)

         CORRESPONDS TO  0.514220632*10^(11) V/m  (OR 1.7152535*10^7 esu),
         THEREFORE, CHI(3)(THG) IN MKS (OR CGS) CAN BE OBTAINED DIVIDING
         THE A.U. VALUE BY THE SQUARE OF THIS NUMBER.
         BECAUSE OF A SLIGHT DIFFERENCE IN DEFINITION

                             CHI(3)=P/(E0*F^3)   (MKS)

                             CHI(3)=P/F^3        (CGS)

         WHERE P IS  THE  POLARIZATION  VECTOR AND F THE APPLIED ELECTRIC
         FIELD, CONSISTENCY IS  PRESERVED BY MULTIPLYING THE CGS VALUE FOR
         THE CONSTANT PERMITTIVITY OF THE VACUUM, E0=1/(4PI).

         FOR REFERENCES ABOUT UNITS AND CONVERSION FACTORS CONSULT THE WEB
         SITE www.physics.nist.gov/constants.


 GCALCO - MAX INDICES DIRECT LATTICE VECTOR    16    16    11
 NO.OF VECTORS CREATED 6999 STARS  506 RMAX    96.90551 BOHR

 CAPPA:IS1 12;IS2 12;IS3 12; K PTS MONK NET 196; SYMMOPS:K SPACE  16;G SPACE  16

 TTTTTTTTTTTTTTTTTTTTTTTTTTTTTT gordsh1     TELAPSE      566.35 TCPU      566.21

 MATRIX SIZE: P(G)  105032, F(G)   53020, P(G) IRR    7588, F(G) IRR    7588
 MAX G-VECTOR INDEX FOR 1- AND 2-ELECTRON INTEGRALS 105

 TTTTTTTTTTTTTTTTTTTTTTTTTTTTTT INPUT       TELAPSE      566.35 TCPU      566.21

 SYMMETRY ALLOWED INTERNAL DEGREE(S) OF FREEDOM:   1
 TTTTTTTTTTTTTTTTTTTTTTTTTTTTTT SYMM        TELAPSE      566.36 TCPU      566.22
 TTTTTTTTTTTTTTTTTTTTTTTTTTTTTT INT_SCREEN  TELAPSE      566.37 TCPU      566.22
 
 COMPUTING IR TENSOR ALONG DIRECTION X
 COMPUTING IR TENSOR ALONG DIRECTION Y
 COMPUTING IR TENSOR ALONG DIRECTION Z
 
 TTTTTTTTTTTTTTTTTTTTTTTTTTTTTT IR TENSOR   TELAPSE      738.76 TCPU      738.61
 
 COMPUTING RAMAN TENSOR ALONG DIRECTION XX
 COMPUTING RAMAN TENSOR ALONG DIRECTION XY
 COMPUTING RAMAN TENSOR ALONG DIRECTION XZ
 COMPUTING RAMAN TENSOR ALONG DIRECTION YY
 COMPUTING RAMAN TENSOR ALONG DIRECTION YZ
 COMPUTING RAMAN TENSOR ALONG DIRECTION ZZ
 

 GCALCO - MAX INDICES DIRECT LATTICE VECTOR    16    16    11
 NO.OF VECTORS CREATED 6999 STARS  506 RMAX    96.90551 BOHR

 CAPPA:IS1 12;IS2 12;IS3 12; K PTS MONK NET 196; SYMMOPS:K SPACE  16;G SPACE  16

 TTTTTTTTTTTTTTTTTTTTTTTTTTTTTT gordsh1     TELAPSE     1298.21 TCPU     1298.05

 MATRIX SIZE: P(G)  105032, F(G)   53020, P(G) IRR    7588, F(G) IRR    7588
 MAX G-VECTOR INDEX FOR 1- AND 2-ELECTRON INTEGRALS 105

 TTTTTTTTTTTTTTTTTTTTTTTTTTTTTT INPUT       TELAPSE     1298.21 TCPU     1298.05

 SYMMETRY ALLOWED INTERNAL DEGREE(S) OF FREEDOM:   1
 TTTTTTTTTTTTTTTTTTTTTTTTTTTTTT SYMM        TELAPSE     1298.22 TCPU     1298.06
 TTTTTTTTTTTTTTTTTTTTTTTTTTTTTT INT_SCREEN  TELAPSE     1298.22 TCPU     1298.06
 TTTTTTTTTTTTTTTTTTTTTTTTTTTTTT RAMAN       TELAPSE     1298.22 TCPU     1298.06
 

 *******************************************************************************
 *                                                                             *
 *                                                                             *
 *         FFFFF  RRRR   EEEE   QQQ   U   U  EEEE  N   N   CCC  Y   Y          *
 *         F      R   R  E     Q   Q  U   U  E     NN  N  C      Y Y           *
 *         FFF    RRRR   EEEE  Q   Q  U   U  EEEE  N N N  C       Y            *
 *         F      R   R  E     Q  QQ  U   U  E     N  NN  C       Y            *
 *         F      R   R  EEEE   QQ Q   UUU   EEEE  N   N   CCC    Y            *
 *                                                                             *
 *                                                                             *
 * CALCULATION OF PHONON FREQUENCIES AT THE GAMMA POINT.                       *
 *                                                                             *
 * SYMMETRY IS EXPLOITED TO BUILD THE TOTAL HESSIAN MATRIX.                    *
 * (F. PASCALE PHD THESIS TURIN-PARIS 2002)                                    *
 *                                                                             *
 *******************************************************************************


 * INTENSITIES COMPUTED VIA THE CPHF ANALYTICAL APPROACH                       *
 *                                                                             *
 * REFERENCES TO BE QUOTED WHEN USING THIS MODULE:                             *
 *                                                                             *
 * F. Pascale, C.M. Zicovich-Wilson, F. Lopez, B. Civalleri                    *
 * R. Orlando, R. Dovesi                                                       *
 * The calculation of the vibration frequencies of crystalline                 *
 * compounds and its implementation in the CRYSTAL code                        *
 * J. Comput. Chem. 25 (2004) 888-897                                          *
 *                                                                             *
 * C.M. Zicovich-Wilson, F. Pascale, C. Roetti, V.R. Saunders,                 *
 * R. Orlando, R. Dovesi                                                       *
 * The calculation of the vibration frequencies of alpha-quartz:               *
 * the effect of hamiltonian and basis set                                     *
 * J. Comput. Chem. 25 (2004) 1873-1881                                        *
 *******************************************************************************


 *                                                                             *
 * FOR THE ANALYTICAL IR INTENSITIES MODULE PLEASE CITE:                       *
 *                                                                             *
 * L. Maschio, B. Kirtman, R. Orlando, M. Rerat,                               *
 * Ab initio analytical infrared intensities for periodic systems              *
 * through a coupled perturbed Hartree-Fock/Kohn-Sham method                   *
 * J. Chem. Phys. 137, 204113 (2012)                                           *
 *******************************************************************************


 ATOMS ISOTOPIC MASS (AMU) FOR FREQUENCY CALCULATION 

    1 F      18.9984    2 F      18.9984    3 F      18.9984    4 F      18.9984
    5 NA     22.9898    6 Y      89.9054

 INFORMATION CONCERNING THE SCF+GRADIENT CALCULATIONS REQUIRED FOR
 GENERATING FREQUENCIES. IN PRINCIPLE 3N+1 SCF + GRADIENT
 CALCULATIONS  ARE REQUIRED;
 FOR EACH OF THEM THE REMAINING POINT SYMMETRY IS INDICATED.
 POINT SYMMETRY PERMITS TO GENERATE GRADIENTS FOR DISPLACEMENT B 
 STARTING FROM THE GRADIENT GENERATED BY DISPLACEMENT A.

   N   LABEL SYMBOL DISPLACEMENT     SYM. 

   1     EQUILIBRIUM GEOMETRY           16

   2      1   F            DX           2
   3      1   F            DY           2
   4      1   F            DZ           4
   5      5   NA           DX        GENERATED BY TRANSLATIONAL INVARIANCE
   6      5   NA           DY        GENERATED BY TRANSLATIONAL INVARIANCE
   7      5   NA           DZ        GENERATED BY TRANSLATIONAL INVARIANCE
   8      6   Y            DX           4
   9      6   Y            DY        GENERATED FROM LINE X WITH OP   5
  10      6   Y            DZ           8
 USE OF RESIDUAL SYMMETRY AFTER DISPLACEMENT

 NUMERICAL GRADIENT COMPUTED WITH A DOUBLE DISPLACEMENT (+-DX) FOR EACH
 CARTESIAN COORDINATE WITH RESPECT TO THE EQUILIBRIUM CONFIGURATION
 DX=  0.003 ANGSTROM
 NUMBER OF IRREDUCIBLE ATOMS                     3
 NUMBER OF SCF+GRADIENT CALCULATIONS            11

  ATOM  SYMOP  ORDER
    1      4      2
    5     16      4
    6     16      4

 ATOM  : IRREDUCIBLE ATOM
 SYMOP : NUMBER OF SYMMETRY OPERATORS THAT DOESN'T MOVE THE IRREDUCIBLE ATOM
 ORDER : MAXIMUM ORDER AMONG THE OPERATORS OF THE IRREDUCIBLE ATOM

 *******************************************************************************


 GCALCO - MAX INDICES DIRECT LATTICE VECTOR    16    16    11
 NO.OF VECTORS CREATED 6999 STARS  506 RMAX    96.90551 BOHR

 CAPPA:IS1 12;IS2 12;IS3 12; K PTS MONK NET 196; SYMMOPS:K SPACE  16;G SPACE  16

 TTTTTTTTTTTTTTTTTTTTTTTTTTTTTT gordsh1     TELAPSE     1298.22 TCPU     1298.07

 MATRIX SIZE: P(G)  105032, F(G)   53020, P(G) IRR    7588, F(G) IRR    7588
 MAX G-VECTOR INDEX FOR 1- AND 2-ELECTRON INTEGRALS 105

 TTTTTTTTTTTTTTTTTTTTTTTTTTTTTT INPUT       TELAPSE     1298.22 TCPU     1298.07

 SYMMETRY ALLOWED INTERNAL DEGREE(S) OF FREEDOM:   1
 TTTTTTTTTTTTTTTTTTTTTTTTTTTTTT SYMM        TELAPSE     1298.24 TCPU     1298.08
 TTTTTTTTTTTTTTTTTTTTTTTTTTTTTT INT_SCREEN  TELAPSE     1298.24 TCPU     1298.08
 INFORMATION **** EXCBUF **** EXCH. BIPO BUFFER: WORDS USED =           0

 DFT PARAMETERS

     ATOM       ELECTRONS   NET CHARGE   R(ANGSTROM)
   1   9  F       9.0000      0.0000     0.72000000
   5  11  NA     11.0000      0.0000     1.91000000
   6 239  Y      11.0000      0.0000     1.82000000

 SIZE OF GRID=       9814
 TTTTTTTTTTTTTTTTTTTTTTTTTTTTTT MAKE_GRID2  TELAPSE     1299.19 TCPU     1299.03
 BECKE WEIGHT FUNCTION
 RADSAFE =     2.00
 TOLERANCES - DENSITY:10**- 6; POTENTIAL:10**- 9; GRID WGT:10**-14

 RADIAL INTEGRATION  - INTERVALS (POINTS,UPPER LIMIT):            1( 75,  4.0*R)

 ANGULAR INTEGRATION - INTERVALS (ACCURACY LEVEL [N. POINTS] UPPER LIMIT):
  1(  4[  86]   0.2)  2(  8[ 194]   0.5)  3( 12[ 350]   0.9)  4( 16[ 974]   3.5)
  5( 12[ 350]9999.0)
 TTTTTTTTTTTTTTTTTTTTTTTTTTTTTT INT_CALC    TELAPSE     1299.21 TCPU     1299.05

 *******************************************************************************
 nayf4_cell_1x1x1_merged with PBE0SOLXC/TZVP                                     
 CRYSTAL - SCF - TYPE OF CALCULATION :  RESTRICTED CLOSED SHELL
 *******************************************************************************

 CAPPA:IS1 12;IS2 12;IS3 12; K PTS MONK NET 196; SYMMOPS:K SPACE  16;G SPACE  16

 TTTTTTTTTTTTTTTTTTTTTTTTTTTTTT SDIK        TELAPSE     1299.23 TCPU     1299.07

 AAAAAAAAAAAAAAAAAAAAAAAAAAAAAAAAAAAAAAAAAAAAAAAAAAAAAAAAAAAAAAAAAAAAAAAAAAAAAAA
         ATOMIC WAVEFUNCTION(S)


 NUCLEAR CHARGE  9.0  SYMMETRY SPECIES            S    P
 N. ELECTRONS    9.0  NUMBER OF PRIMITIVE GTOS   10    6
                      NUMBER OF CONTRACTED GTOS   4    3
                      NUMBER OF CLOSED SHELLS     2    0
                      OPEN SHELL OCCUPATION       0    5

  ZNUC SCFIT  TOTAL HF ENERGY   KINETIC ENERGY   VIRIAL THEOREM ACCURACY
   9.0  12   -9.939808566E+01  9.942124754E+01 -1.999767033E+00  3.7E-06

 NUCLEAR CHARGE 11.0  SYMMETRY SPECIES            S    P
 N. ELECTRONS   11.0  NUMBER OF PRIMITIVE GTOS   14    7
                      NUMBER OF CONTRACTED GTOS   5    3
                      NUMBER OF CLOSED SHELLS     2    1
                      OPEN SHELL OCCUPATION       1    0

  ZNUC SCFIT  TOTAL HF ENERGY   KINETIC ENERGY   VIRIAL THEOREM ACCURACY
  11.0  11   -1.617861506E+02  1.621735375E+02 -1.997611281E+00  3.2E-06

 NUCLEAR CHARGE 11.0  SYMMETRY SPECIES            S    P    D
 N. ELECTRONS   11.0  NUMBER OF PRIMITIVE GTOS    5    6    5
                      NUMBER OF CONTRACTED GTOS   4    3    3
                      NUMBER OF CLOSED SHELLS     1    1    0
                      OPEN SHELL OCCUPATION       0    0    3

  ZNUC SCFIT  TOTAL HF ENERGY   KINETIC ENERGY   VIRIAL THEOREM ACCURACY
  11.0  73   -3.754828201E+01  1.275713846E+01 -3.943315395E+00  4.8E-06

 AAAAAAAAAAAAAAAAAAAAAAAAAAAAAAAAAAAAAAAAAAAAAAAAAAAAAAAAAAAAAAAAAAAAAAAAAAAAAAA

 TTTTTTTTTTTTTTTTTTTTTTTTTTTTTT MOQGAD      TELAPSE     1299.25 TCPU     1299.09
 TTTTTTTTTTTTTTTTTTTTTTTTTTTTTT SHELLXN     TELAPSE     1299.60 TCPU     1299.44
 TTTTTTTTTTTTTTTTTTTTTTTTTTTTTT MONMO3      TELAPSE     1299.96 TCPU     1299.79
 NUMERICALLY INTEGRATED DENSITY     58.0001746854
 TTTTTTTTTTTTTTTTTTTTTTTTTTTTTT NUMDFT      TELAPSE     1300.00 TCPU     1299.84
 CYC   0 ETOT(AU) -5.993806162207E+02 DETOT -5.99E+02 tst  0.00E+00 PX  1.00E+00
 TTTTTTTTTTTTTTTTTTTTTTTTTTTTTT DIIS        TELAPSE     1300.01 TCPU     1299.85
 TTTTTTTTTTTTTTTTTTTTTTTTTTTTTT FDIK        TELAPSE     1300.23 TCPU     1300.07
 INSULATING STATE
 TOP OF VALENCE BANDS -    BAND     29; K   28; EIG -3.7462170E-01 AU
 TOP OF VALENCE BANDS -    BAND     29; K    1; EIG -3.8128388E-01 AU
 BOTTOM OF VIRTUAL BANDS - BAND     30; K    1; EIG -5.9038548E-03 AU
 INDIRECT ENERGY BAND GAP:  10.0333 eV
 TTTTTTTTTTTTTTTTTTTTTTTTTTTTTT PDIG        TELAPSE     1300.29 TCPU     1300.13
 TTTTTTTTTTTTTTTTTTTTTTTTTTTTTT MOQGAD      TELAPSE     1300.29 TCPU     1300.13
 TTTTTTTTTTTTTTTTTTTTTTTTTTTTTT SHELLXN     TELAPSE     1300.73 TCPU     1300.57
 TTTTTTTTTTTTTTTTTTTTTTTTTTTTTT MONMO3      TELAPSE     1301.14 TCPU     1300.98
 NUMERICALLY INTEGRATED DENSITY     58.0002106356
 TTTTTTTTTTTTTTTTTTTTTTTTTTTTTT NUMDFT      TELAPSE     1301.26 TCPU     1301.10
 CYC   1 ETOT(AU) -5.998440224734E+02 DETOT -4.63E-01 tst  0.00E+00 PX  1.00E+00
 TTTTTTTTTTTTTTTTTTTTTTTTTTTTTT DIIS        TELAPSE     1301.27 TCPU     1301.11
 DIIS TEST: 0.24958E+01 AT SCF   CYCLE   1 - MIX   30 %
 TTTTTTTTTTTTTTTTTTTTTTTTTTTTTT FDIK        TELAPSE     1301.38 TCPU     1301.22
 INSULATING STATE
 TOP OF VALENCE BANDS -    BAND     29; K   28; EIG -1.3185334E-01 AU
 TOP OF VALENCE BANDS -    BAND     29; K    1; EIG -1.4326497E-01 AU
 BOTTOM OF VIRTUAL BANDS - BAND     30; K    7; EIG  2.7677214E-02 AU
 INDIRECT ENERGY BAND GAP:   4.3410 eV
 BOTTOM OF VIRTUAL BANDS - BAND     30; K    1; EIG  3.2732862E-02 AU
 TTTTTTTTTTTTTTTTTTTTTTTTTTTTTT PDIG        TELAPSE     1301.44 TCPU     1301.28
 TTTTTTTTTTTTTTTTTTTTTTTTTTTTTT MOQGAD      TELAPSE     1301.44 TCPU     1301.28
 TTTTTTTTTTTTTTTTTTTTTTTTTTTTTT SHELLXN     TELAPSE     1301.88 TCPU     1301.72
 TTTTTTTTTTTTTTTTTTTTTTTTTTTTTT MONMO3      TELAPSE     1302.29 TCPU     1302.13
 NUMERICALLY INTEGRATED DENSITY     58.0002251372
 TTTTTTTTTTTTTTTTTTTTTTTTTTTTTT NUMDFT      TELAPSE     1302.40 TCPU     1302.24
 CYC   2 ETOT(AU) -5.997632303488E+02 DETOT  8.08E-02 tst  2.22E-02 PX  3.52E-01
 TTTTTTTTTTTTTTTTTTTTTTTTTTTTTT DIIS        TELAPSE     1302.42 TCPU     1302.25
 DIIS TEST: 0.38435E+01 AT SCF   CYCLE   2 - DIIS ACTIVE - HISTORY:     2 CYCLES
 TTTTTTTTTTTTTTTTTTTTTTTTTTTTTT FDIK        TELAPSE     1302.51 TCPU     1302.35
 INSULATING STATE
 TOP OF VALENCE BANDS -    BAND     29; K   28; EIG -2.2120756E-01 AU
 TOP OF VALENCE BANDS -    BAND     29; K    1; EIG -2.3223791E-01 AU
 BOTTOM OF VIRTUAL BANDS - BAND     30; K   28; EIG  3.1390837E-02 AU
 DIRECT ENERGY BAND GAP:   6.8736 eV
 BOTTOM OF VIRTUAL BANDS - BAND     30; K    1; EIG  3.2056211E-02 AU
 TTTTTTTTTTTTTTTTTTTTTTTTTTTTTT PDIG        TELAPSE     1302.58 TCPU     1302.41
 TTTTTTTTTTTTTTTTTTTTTTTTTTTTTT MOQGAD      TELAPSE     1302.58 TCPU     1302.42
 TTTTTTTTTTTTTTTTTTTTTTTTTTTTTT SHELLXN     TELAPSE     1303.02 TCPU     1302.86
 TTTTTTTTTTTTTTTTTTTTTTTTTTTTTT MONMO3      TELAPSE     1303.43 TCPU     1303.24
 NUMERICALLY INTEGRATED DENSITY     58.0002181513
 TTTTTTTTTTTTTTTTTTTTTTTTTTTTTT NUMDFT      TELAPSE     1303.54 TCPU     1303.36
 CYC   3 ETOT(AU) -6.001012918865E+02 DETOT -3.38E-01 tst  4.86E-03 PX  1.29E-01
 TTTTTTTTTTTTTTTTTTTTTTTTTTTTTT DIIS        TELAPSE     1303.55 TCPU     1303.37
 DIIS TEST: 0.75708E-02 AT SCF   CYCLE   3 - DIIS ACTIVE - HISTORY:     3 CYCLES
 TTTTTTTTTTTTTTTTTTTTTTTTTTTTTT FDIK        TELAPSE     1303.65 TCPU     1303.47
 INSULATING STATE
 TOP OF VALENCE BANDS -    BAND     29; K   28; EIG -2.2143983E-01 AU
 TOP OF VALENCE BANDS -    BAND     29; K    1; EIG -2.3247828E-01 AU
 BOTTOM OF VIRTUAL BANDS - BAND     30; K   28; EIG  3.7750046E-02 AU
 DIRECT ENERGY BAND GAP:   7.0529 eV
 BOTTOM OF VIRTUAL BANDS - BAND     30; K    1; EIG  3.8826940E-02 AU
 TTTTTTTTTTTTTTTTTTTTTTTTTTTTTT PDIG        TELAPSE     1303.71 TCPU     1303.53
 TTTTTTTTTTTTTTTTTTTTTTTTTTTTTT MOQGAD      TELAPSE     1303.72 TCPU     1303.53
 TTTTTTTTTTTTTTTTTTTTTTTTTTTTTT SHELLXN     TELAPSE     1304.15 TCPU     1303.97
 TTTTTTTTTTTTTTTTTTTTTTTTTTTTTT MONMO3      TELAPSE     1304.56 TCPU     1304.38
 NUMERICALLY INTEGRATED DENSITY     58.0002181665
 TTTTTTTTTTTTTTTTTTTTTTTTTTTTTT NUMDFT      TELAPSE     1304.68 TCPU     1304.49
 CYC   4 ETOT(AU) -6.001020857944E+02 DETOT -7.94E-04 tst  2.34E-05 PX  2.53E-02
 TTTTTTTTTTTTTTTTTTTTTTTTTTTTTT DIIS        TELAPSE     1304.69 TCPU     1304.50
 DIIS TEST: 0.61157E-03 AT SCF   CYCLE   4 - DIIS ACTIVE - HISTORY:     4 CYCLES
 TTTTTTTTTTTTTTTTTTTTTTTTTTTTTT FDIK        TELAPSE     1304.79 TCPU     1304.60
 INSULATING STATE
 TOP OF VALENCE BANDS -    BAND     29; K   28; EIG -2.2272527E-01 AU
 TOP OF VALENCE BANDS -    BAND     29; K    1; EIG -2.3374458E-01 AU
 BOTTOM OF VIRTUAL BANDS - BAND     30; K   28; EIG  3.6556335E-02 AU
 DIRECT ENERGY BAND GAP:   7.0554 eV
 BOTTOM OF VIRTUAL BANDS - BAND     30; K    1; EIG  3.7918460E-02 AU
 TTTTTTTTTTTTTTTTTTTTTTTTTTTTTT PDIG        TELAPSE     1304.85 TCPU     1304.66
 TTTTTTTTTTTTTTTTTTTTTTTTTTTTTT MOQGAD      TELAPSE     1304.85 TCPU     1304.67
 TTTTTTTTTTTTTTTTTTTTTTTTTTTTTT SHELLXN     TELAPSE     1305.29 TCPU     1305.11
 TTTTTTTTTTTTTTTTTTTTTTTTTTTTTT MONMO3      TELAPSE     1305.70 TCPU     1305.51
 NUMERICALLY INTEGRATED DENSITY     58.0002180463
 TTTTTTTTTTTTTTTTTTTTTTTTTTTTTT NUMDFT      TELAPSE     1305.81 TCPU     1305.63
 CYC   5 ETOT(AU) -6.001021617655E+02 DETOT -7.60E-05 tst  1.99E-06 PX  3.92E-03
 TTTTTTTTTTTTTTTTTTTTTTTTTTTTTT DIIS        TELAPSE     1305.82 TCPU     1305.64
 DIIS TEST: 0.58172E-05 AT SCF   CYCLE   5 - DIIS ACTIVE - HISTORY:     5 CYCLES
 TTTTTTTTTTTTTTTTTTTTTTTTTTTTTT FDIK        TELAPSE     1305.92 TCPU     1305.74
 INSULATING STATE
 TOP OF VALENCE BANDS -    BAND     29; K   28; EIG -2.2287624E-01 AU
 TOP OF VALENCE BANDS -    BAND     29; K    1; EIG -2.3389866E-01 AU
 BOTTOM OF VIRTUAL BANDS - BAND     30; K   28; EIG  3.6344475E-02 AU
 DIRECT ENERGY BAND GAP:   7.0538 eV
 BOTTOM OF VIRTUAL BANDS - BAND     30; K    1; EIG  3.7619075E-02 AU
 TTTTTTTTTTTTTTTTTTTTTTTTTTTTTT PDIG        TELAPSE     1305.98 TCPU     1305.80
 TTTTTTTTTTTTTTTTTTTTTTTTTTTTTT MOQGAD      TELAPSE     1305.99 TCPU     1305.80
 TTTTTTTTTTTTTTTTTTTTTTTTTTTTTT SHELLXN     TELAPSE     1306.43 TCPU     1306.24
 TTTTTTTTTTTTTTTTTTTTTTTTTTTTTT MONMO3      TELAPSE     1306.83 TCPU     1306.65
 NUMERICALLY INTEGRATED DENSITY     58.0002180334
 TTTTTTTTTTTTTTTTTTTTTTTTTTTTTT NUMDFT      TELAPSE     1306.95 TCPU     1306.76
 CYC   6 ETOT(AU) -6.001021626189E+02 DETOT -8.53E-07 tst  3.25E-08 PX  1.01E-03
 TTTTTTTTTTTTTTTTTTTTTTTTTTTTTT DIIS        TELAPSE     1306.96 TCPU     1306.77
 DIIS TEST: 0.45066E-06 AT SCF   CYCLE   6 - DIIS ACTIVE - HISTORY:     6 CYCLES
 TTTTTTTTTTTTTTTTTTTTTTTTTTTTTT FDIK        TELAPSE     1307.05 TCPU     1306.87
 INSULATING STATE
 TOP OF VALENCE BANDS -    BAND     29; K   28; EIG -2.2285863E-01 AU
 TOP OF VALENCE BANDS -    BAND     29; K    1; EIG -2.3388067E-01 AU
 BOTTOM OF VIRTUAL BANDS - BAND     30; K   28; EIG  3.6439402E-02 AU
 DIRECT ENERGY BAND GAP:   7.0559 eV
 BOTTOM OF VIRTUAL BANDS - BAND     30; K    1; EIG  3.7716074E-02 AU
 TTTTTTTTTTTTTTTTTTTTTTTTTTTTTT PDIG        TELAPSE     1307.12 TCPU     1306.93
 TTTTTTTTTTTTTTTTTTTTTTTTTTTTTT MOQGAD      TELAPSE     1307.12 TCPU     1306.94
 TTTTTTTTTTTTTTTTTTTTTTTTTTTTTT SHELLXN     TELAPSE     1307.56 TCPU     1307.37
 TTTTTTTTTTTTTTTTTTTTTTTTTTTTTT MONMO3      TELAPSE     1307.97 TCPU     1307.78
 NUMERICALLY INTEGRATED DENSITY     58.0002180365
 TTTTTTTTTTTTTTTTTTTTTTTTTTTTTT NUMDFT      TELAPSE     1308.08 TCPU     1307.90
 CYC   7 ETOT(AU) -6.001021627347E+02 DETOT -1.16E-07 tst  3.09E-09 PX  3.11E-04
 TTTTTTTTTTTTTTTTTTTTTTTTTTTTTT DIIS        TELAPSE     1308.09 TCPU     1307.91
 DIIS TEST: 0.23644E-07 AT SCF   CYCLE   7 - DIIS ACTIVE - HISTORY:     7 CYCLES
 TTTTTTTTTTTTTTTTTTTTTTTTTTTTTT FDIK        TELAPSE     1308.19 TCPU     1308.01
 INSULATING STATE
 TOP OF VALENCE BANDS -    BAND     29; K   28; EIG -2.2286147E-01 AU
 TOP OF VALENCE BANDS -    BAND     29; K    1; EIG -2.3388317E-01 AU
 BOTTOM OF VIRTUAL BANDS - BAND     30; K   28; EIG  3.6431937E-02 AU
 DIRECT ENERGY BAND GAP:   7.0557 eV
 BOTTOM OF VIRTUAL BANDS - BAND     30; K    1; EIG  3.7714602E-02 AU
 TTTTTTTTTTTTTTTTTTTTTTTTTTTTTT PDIG        TELAPSE     1308.25 TCPU     1308.07
 TTTTTTTTTTTTTTTTTTTTTTTTTTTTTT MOQGAD      TELAPSE     1308.26 TCPU     1308.07
 TTTTTTTTTTTTTTTTTTTTTTTTTTTTTT SHELLXN     TELAPSE     1308.70 TCPU     1308.51
 TTTTTTTTTTTTTTTTTTTTTTTTTTTTTT MONMO3      TELAPSE     1309.10 TCPU     1308.92
 NUMERICALLY INTEGRATED DENSITY     58.0002180372
 TTTTTTTTTTTTTTTTTTTTTTTTTTTTTT NUMDFT      TELAPSE     1309.22 TCPU     1309.03
 CYC   8 ETOT(AU) -6.001021627353E+02 DETOT -5.43E-10 tst  4.19E-11 PX  1.70E-05
 TTTTTTTTTTTTTTTTTTTTTTTTTTTTTT DIIS        TELAPSE     1309.23 TCPU     1309.04
 DIIS TEST: 0.11120E-09 AT SCF   CYCLE   8 - DIIS ACTIVE - HISTORY:     8 CYCLES
 TTTTTTTTTTTTTTTTTTTTTTTTTTTTTT FDIK        TELAPSE     1309.32 TCPU     1309.14
 INSULATING STATE
 TOP OF VALENCE BANDS -    BAND     29; K   28; EIG -2.2286024E-01 AU
 TOP OF VALENCE BANDS -    BAND     29; K    1; EIG -2.3388201E-01 AU
 BOTTOM OF VIRTUAL BANDS - BAND     30; K   28; EIG  3.6432506E-02 AU
 DIRECT ENERGY BAND GAP:   7.0557 eV
 BOTTOM OF VIRTUAL BANDS - BAND     30; K    1; EIG  3.7715118E-02 AU
 TTTTTTTTTTTTTTTTTTTTTTTTTTTTTT PDIG        TELAPSE     1309.38 TCPU     1309.20
 TTTTTTTTTTTTTTTTTTTTTTTTTTTTTT MOQGAD      TELAPSE     1309.39 TCPU     1309.20
 TTTTTTTTTTTTTTTTTTTTTTTTTTTTTT SHELLXN     TELAPSE     1309.83 TCPU     1309.64
 TTTTTTTTTTTTTTTTTTTTTTTTTTTTTT MONMO3      TELAPSE     1310.24 TCPU     1310.05
 NUMERICALLY INTEGRATED DENSITY     58.0002180373
 TTTTTTTTTTTTTTTTTTTTTTTTTTTTTT NUMDFT      TELAPSE     1310.35 TCPU     1310.16
 CYC   9 ETOT(AU) -6.001021627360E+02 DETOT -7.07E-10 tst  2.30E-13 PX  5.60E-07
 TTTTTTTTTTTTTTTTTTTTTTTTTTTTTT DIIS        TELAPSE     1310.36 TCPU     1310.17
 DIIS TEST: 0.15766E-11 AT SCF   CYCLE   9 - DIIS ACTIVE - HISTORY:     9 CYCLES
 TTTTTTTTTTTTTTTTTTTTTTTTTTTTTT FDIK        TELAPSE     1310.43 TCPU     1310.24
 INSULATING STATE
 TOP OF VALENCE BANDS -    BAND     29; K   28; EIG -2.2286027E-01 AU
 TOP OF VALENCE BANDS -    BAND     29; K    1; EIG -2.3388204E-01 AU
 BOTTOM OF VIRTUAL BANDS - BAND     30; K   28; EIG  3.6432607E-02 AU
 DIRECT ENERGY BAND GAP:   7.0557 eV
 BOTTOM OF VIRTUAL BANDS - BAND     30; K    1; EIG  3.7715123E-02 AU
 TTTTTTTTTTTTTTTTTTTTTTTTTTTTTT PDIG        TELAPSE     1310.49 TCPU     1310.30
 TTTTTTTTTTTTTTTTTTTTTTTTTTTTTT MOQGAD      TELAPSE     1310.50 TCPU     1310.31
 TTTTTTTTTTTTTTTTTTTTTTTTTTTTTT SHELLXN     TELAPSE     1310.94 TCPU     1310.74
 TTTTTTTTTTTTTTTTTTTTTTTTTTTTTT MONMO3      TELAPSE     1311.34 TCPU     1311.15
 NUMERICALLY INTEGRATED DENSITY     58.0002180372
 TTTTTTTTTTTTTTTTTTTTTTTTTTTTTT NUMDFT      TELAPSE     1311.46 TCPU     1311.27
 CYC  10 ETOT(AU) -6.001021627359E+02 DETOT  1.13E-10 tst  1.43E-14 PX  6.24E-08
 TTTTTTTTTTTTTTTTTTTTTTTTTTTTTT DIIS        TELAPSE     1311.47 TCPU     1311.28
 DIIS TEST: 0.36094E-12 AT SCF   CYCLE  10 - DIIS ACTIVE - HISTORY:    10 CYCLES
 TTTTTTTTTTTTTTTTTTTTTTTTTTTTTT FDIK        TELAPSE     1311.53 TCPU     1311.34
 INSULATING STATE
 TOP OF VALENCE BANDS -    BAND     29; K   28; EIG -2.2286028E-01 AU
 TOP OF VALENCE BANDS -    BAND     29; K    1; EIG -2.3388204E-01 AU
 BOTTOM OF VIRTUAL BANDS - BAND     30; K   28; EIG  3.6432593E-02 AU
 DIRECT ENERGY BAND GAP:   7.0557 eV
 BOTTOM OF VIRTUAL BANDS - BAND     30; K    1; EIG  3.7715115E-02 AU
 TTTTTTTTTTTTTTTTTTTTTTTTTTTTTT PDIG        TELAPSE     1311.59 TCPU     1311.40
 TTTTTTTTTTTTTTTTTTTTTTTTTTTTTT MOQGAD      TELAPSE     1311.60 TCPU     1311.41
 TTTTTTTTTTTTTTTTTTTTTTTTTTTTTT SHELLXN     TELAPSE     1312.04 TCPU     1311.84
 TTTTTTTTTTTTTTTTTTTTTTTTTTTTTT MONMO3      TELAPSE     1312.44 TCPU     1312.25
 NUMERICALLY INTEGRATED DENSITY     58.0002180372
 TTTTTTTTTTTTTTTTTTTTTTTTTTTTTT NUMDFT      TELAPSE     1312.56 TCPU     1312.37
 CYC  11 ETOT(AU) -6.001021627359E+02 DETOT -9.09E-13 tst  2.87E-15 PX  2.05E-08
 TTTTTTTTTTTTTTTTTTTTTTTTTTTTTT DIIS        TELAPSE     1312.57 TCPU     1312.38
 DIIS TEST: 0.35905E-12 AT SCF   CYCLE  11 - DIIS ACTIVE - HISTORY:    11 CYCLES
 TTTTTTTTTTTTTTTTTTTTTTTTTTTTTT FDIK        TELAPSE     1312.63 TCPU     1312.44
 INSULATING STATE
 TOP OF VALENCE BANDS -    BAND     29; K   28; EIG -2.2286027E-01 AU
 TOP OF VALENCE BANDS -    BAND     29; K    1; EIG -2.3388204E-01 AU
 BOTTOM OF VIRTUAL BANDS - BAND     30; K   28; EIG  3.6432583E-02 AU
 DIRECT ENERGY BAND GAP:   7.0557 eV
 BOTTOM OF VIRTUAL BANDS - BAND     30; K    1; EIG  3.7715127E-02 AU
 TTTTTTTTTTTTTTTTTTTTTTTTTTTTTT PDIG        TELAPSE     1312.69 TCPU     1312.50
 TTTTTTTTTTTTTTTTTTTTTTTTTTTTTT MOQGAD      TELAPSE     1312.70 TCPU     1312.51
 TTTTTTTTTTTTTTTTTTTTTTTTTTTTTT SHELLXN     TELAPSE     1313.14 TCPU     1312.95
 ::: PSEUDO TOTAL   ENERGY                        -5.3887943216366E+02
 ::: VIRIAL COEFFICIENT                            1.0297994457308E+00
 TTTTTTTTTTTTTTTTTTTTTTTTTTTTTT MONMO3      TELAPSE     1313.54 TCPU     1313.35
 NUMERICALLY INTEGRATED DENSITY     58.0002180372
 TTTTTTTTTTTTTTTTTTTTTTTTTTTTTT NUMDFT      TELAPSE     1313.66 TCPU     1313.47
 CYC  12 ETOT(AU) -6.001021627359E+02 DETOT -3.12E-11 tst  2.71E-15 PX  2.05E-08

 == SCF ENDED - CONVERGENCE ON ENERGY      E(AU) -6.0010216273589E+02 CYCLES  12


 ENERGY EXPRESSION=HARTREE+FOCK EXCH*0.00000+(PBE        EXCH)*1.00000+PBE        CORR


 TOTAL ENERGY(DFT)(AU)( 12) -6.0010216273589E+02 DE-3.1E-11 tester 2.7E-15
 TTTTTTTTTTTTTTTTTTTTTTTTTTTTTT EDFT        TELAPSE     1313.66 TCPU     1313.47

 *******************************************************************************
 *                             FORCE CALCULATION                               *
 *******************************************************************************

 TTTTTTTTTTTTTTTTTTTTTTTTTTTTTT NUMDFG      TELAPSE     1314.29 TCPU     1314.10
 INFORMATION **** EXCPOG **** EXCH. BIPO BUFFER LENGTH (WORDS) =           0
 INFORMATION **** GENPOG **** BIPO BUFFER LENGTH (WORDS) =      723000
 TTTTTTTTTTTTTTTTTTTTTTTTTTTTTT SHELXG      TELAPSE     1316.29 TCPU     1316.09

 CARTESIAN FORCES IN HARTREE/BOHR (ANALYTICAL)
   ATOM                     X                   Y                   Z
   1   9             4.367275847987E-16 -3.808902841155E-16  1.065951632517E-05
   2   9             4.849640249817E-16 -4.234038132735E-16 -1.065951632517E-05
   3   9            -3.757967040791E-16  6.091840752545E-16 -1.065951632517E-05
   4   9            -3.712698200170E-16  5.293880893696E-16  1.065951632739E-05
   5  11             2.455466779522E-16  3.056283149062E-16  3.808104303392E-16
   6 239            -4.132328697326E-16 -6.381716586653E-16 -2.157167269739E-15

 RESULTANT FORCE     6.938893903907E-18  1.734723475977E-18  4.440892098501E-16

 SYMMETRY ALLOWED FORCES (ANALYTICAL) (DIRECTION, FORCE)

    1  2.1319033E-05
 TTTTTTTTTTTTTTTTTTTTTTTTTTTTTT TOTGRA      TELAPSE     1318.43 TCPU     1318.23

 HHHHHHHHHHHHHHHHHHHHHHHHHHHHHHHHHHHHHHHHHHHHHHHHHHHHHHHHHHHHHHHHHHHHHHHHHHHHHHH
                   FORCE CONSTANT MATRIX - NUMERICAL ESTIMATE
 HHHHHHHHHHHHHHHHHHHHHHHHHHHHHHHHHHHHHHHHHHHHHHHHHHHHHHHHHHHHHHHHHHHHHHHHHHHHHHH
 MAX ABS(DGRAD): MAXIMUM ABSOLUTE GRADIENT DIFFERENCE WITH RESPECT TO
                 THE CENTRAL POINT
 DE:             ENERGY DIFFERENCE WITH RESPECT TO THE CENTRAL POINT
                 (DE IS EXPECTED TO BE POSITIVE FOR ALL DISPLACEMENTS)

   ATOM      MAX ABS(DGRAD)       TOTAL ENERGY (AU)  N.CYC      DE       SYM
    CENTRAL POINT             -6.001021627359E+02    12     0.0000E+00    16
    1 F  DX   3.6584E-04      -6.001021618403E+02     5     8.9561E-07     2
    1 F  DX   3.6562E-04      -6.001021618416E+02     5     8.9433E-07     2
    1 F  DY   2.2060E-04      -6.001021622170E+02     5     5.1894E-07     2
    1 F  DY   2.2058E-04      -6.001021622171E+02     5     5.1879E-07     2
    1 F  DZ   3.7802E-04      -6.001021618679E+02     8     8.6802E-07     4
    1 F  DZ   3.7600E-04      -6.001021615221E+02     8     1.2138E-06     4
    5 NA                      GENERATED BY TRANSLATIONAL INVARIANCE
    6 Y  DX   4.0943E-04      -6.001021616494E+02     5     1.0865E-06     4
    6 Y  DX   4.0945E-04      -6.001021616492E+02     5     1.0867E-06     4
    6 Y  DY                   GENERATED FROM A PREVIOUS LINE
    6 Y  DZ   1.0210E-03      -6.001021598230E+02     7     2.9129E-06     8
    6 Y  DZ   1.0210E-03      -6.001021598229E+02     7     2.9130E-06     8

 GCALCO - MAX INDICES DIRECT LATTICE VECTOR    16    16    11
 NO.OF VECTORS CREATED 6999 STARS  506 RMAX    96.90551 BOHR

 CAPPA:IS1 12;IS2 12;IS3 12; K PTS MONK NET 196; SYMMOPS:K SPACE  16;G SPACE  16

 TTTTTTTTTTTTTTTTTTTTTTTTTTTTTT gordsh1     TELAPSE     1685.31 TCPU     1684.62

 MATRIX SIZE: P(G)  105032, F(G)   53020, P(G) IRR    7588, F(G) IRR    7588
 MAX G-VECTOR INDEX FOR 1- AND 2-ELECTRON INTEGRALS 105

 TTTTTTTTTTTTTTTTTTTTTTTTTTTTTT INPUT       TELAPSE     1685.31 TCPU     1684.62

 SYMMETRY ALLOWED INTERNAL DEGREE(S) OF FREEDOM:   1
 TTTTTTTTTTTTTTTTTTTTTTTTTTTTTT SYMM        TELAPSE     1685.32 TCPU     1684.63
 TTTTTTTTTTTTTTTTTTTTTTTTTTTTTT INT_SCREEN  TELAPSE     1685.32 TCPU     1684.63

 ATOMIC BORN CHARGE TENSOR (UNITS OF e, ELECTRON CHARGE).
 DYNAMIC CHARGE = 1/3 * TRACE .

 ATOM   1 F  DYNAMIC CHARGE    -1.164958

              1           2           3
   1    -1.6349E+00  0.0000E+00  0.0000E+00
   2     0.0000E+00 -8.3309E-01  0.0000E+00
   3     0.0000E+00  0.0000E+00 -1.0269E+00

 ATOM   2 F  DYNAMIC CHARGE    -1.164958

              1           2           3
   1    -1.6349E+00  0.0000E+00  0.0000E+00
   2     0.0000E+00 -8.3309E-01  0.0000E+00
   3     0.0000E+00  0.0000E+00 -1.0269E+00

 ATOM   3 F  DYNAMIC CHARGE    -1.164958

              1           2           3
   1    -8.3309E-01  0.0000E+00  0.0000E+00
   2     0.0000E+00 -1.6349E+00  0.0000E+00
   3     0.0000E+00  0.0000E+00 -1.0269E+00

 ATOM   4 F  DYNAMIC CHARGE    -1.164958

              1           2           3
   1    -8.3309E-01  0.0000E+00  0.0000E+00
   2     0.0000E+00 -1.6349E+00  0.0000E+00
   3     0.0000E+00  0.0000E+00 -1.0269E+00

 ATOM   5 NA DYNAMIC CHARGE     1.075620

              1           2           3
   1     9.8492E-01  0.0000E+00  0.0000E+00
   2     0.0000E+00  9.8492E-01  0.0000E+00
   3     0.0000E+00  0.0000E+00  1.2570E+00

 ATOM   6 Y  DYNAMIC CHARGE     3.584214

              1           2           3
   1     3.9511E+00  0.0000E+00  0.0000E+00
   2     0.0000E+00  3.9511E+00  0.0000E+00
   3     0.0000E+00  0.0000E+00  2.8504E+00

 +++ SYMMETRY ADAPTION OF VIBRATIONAL MODES +++

 SYMMETRY INFORMATION:
 K-LITTLE GROUP: CLASS TABLE, CHARACTER TABLE.
 IRREP-(DIMENSION, NO. IRREDUCIBLE SETS)
 [WARNINGS: (1) ONLY ACTIVE IRREPS ARE GENERATED AND LISTED.
            (2) ONLY RELEVANT CLASSES ARE CONSIDERED IN THE CHARACTER TABLE
            (3) SYMBOLS MAY NOT FULLY COINCIDE WITH THOSE FROM TEXT BOOKS.]

 (P, D, RP, RD, STAND FOR PAIRING, DOUBLING, REAL PAIRING AND REAL DOUBLING 
 OF THE IRREPS (SEE MANUAL))

 CLASS  | GROUP OPERATORS (SEE SYMMOPS KEYWORD)
 --------------------------------------------------------------------
 C2     |   2;
 C2'    |   3;   4;
 C2''   |   5;   6;
 C4     |   7;   8;
 I      |   9;
 SGH    |  10;
 SGV    |  11;  12;
 SGV'   |  13;  14;
 S4     |  15;  16;

 IRREP/CLA      E     C2    C2'   C2''     C4      I    SGH    SGV   SGV'     S4
 -------------------------------------------------------------------------------
  MULTIP |      1      1      2      2      2      1      1      2      2      2
 -------------------------------------------------------------------------------
    A1g  |   1.00   1.00   1.00   1.00   1.00   1.00   1.00   1.00   1.00   1.00
    B1g  |   1.00   1.00   1.00  -1.00  -1.00   1.00   1.00   1.00  -1.00  -1.00
    Eg   |   2.00  -2.00   0.00   0.00   0.00   2.00  -2.00   0.00   0.00   0.00
    A2u  |   1.00   1.00  -1.00  -1.00   1.00  -1.00  -1.00   1.00   1.00  -1.00
    B2u  |   1.00   1.00  -1.00   1.00  -1.00  -1.00  -1.00   1.00  -1.00   1.00
    Eu   |   2.00  -2.00   0.00   0.00   0.00  -2.00   2.00   0.00   0.00   0.00
 
 A1g-(1,   1); B1g-(1,   1); Eg -(2,   2);
 A2u-(1,   3); B2u-(1,   1); Eu -(2,   4);

 BORN CHARGE VECTOR IN THE BASIS OF NORMAL MODES (UNITS OF e*M_E**(-1/2) ).
 e AND M_E ARE UNITS OF ELECTRON CHARGE AND MASS, RESPECTIVELY.

 MODE         X              Y              Z
   1    0.00000E+00    0.00000E+00   -0.18249E-13
   2    0.00000E+00   -0.22553E-07    0.00000E+00
   3    0.22553E-07    0.00000E+00    0.00000E+00
   4    0.00000E+00    0.00000E+00    0.00000E+00
   5    0.00000E+00    0.00000E+00    0.00000E+00
   6    0.00000E+00    0.00000E+00    0.00000E+00
   7   -0.67420E-02    0.00000E+00    0.00000E+00
   8    0.00000E+00    0.67420E-02    0.00000E+00
   9    0.00000E+00    0.00000E+00    0.10146E-01
  10    0.00000E+00    0.14293E-01    0.00000E+00
  11   -0.14293E-01    0.00000E+00    0.00000E+00
  12    0.00000E+00    0.00000E+00    0.10302E-01
  13    0.00000E+00    0.79430E-02    0.00000E+00
  14   -0.79430E-02    0.00000E+00    0.00000E+00
  15    0.00000E+00    0.00000E+00    0.00000E+00
  16    0.00000E+00    0.00000E+00    0.00000E+00
  17    0.00000E+00    0.00000E+00    0.00000E+00
  18    0.00000E+00    0.00000E+00    0.00000E+00

 HHHHHHHHHHHHHHHHHHHHHHHHHHHHHHHHHHHHHHHHHHHHHHHHHHHHHHHHHHHHHHHHHHHHHHHHHHHHHH
 VIBRATIONAL CONTRIBUTIONS TO THE STATIC DIELECTRIC TENSOR (OSCILLATOR
 STRENGTHS) ARE PURE NUMBERS. THEY ARE COMPUTED FOR EACH nth MODE AS:

   f_(n,ij) = 1 / (4 * pi * eps0) * 4 * pi / V * Z_(n,i) * Z_(n,j) / nu_n**2

 WHERE:
  1/(4*pi*eps0)  1 A.U. [M*L**3*T**(-4)*C**(-2)]
  V              CELL VOLUME (BOHR**3) [L**3]
  Z_(n,i)        ith COMPONENT OF BORN CHARGE VECTOR IN THE BASIS
                 OF NORMAL MODES ( e*M_E**(-1/2) ) [C*T*M**(-1/2)]
  nu_n           FREQUENCY (HARTREE) [T**(-1)]
  e, M_E         UNITS OF ELECTRON CHARGE AND MASS, RESPECTIVELY
  M, L, T, C     MASS, LENGTH, TIME, CURRENT, RESPECTIVELY

 HHHHHHHHHHHHHHHHHHHHHHHHHHHHHHHHHHHHHHHHHHHHHHHHHHHHHHHHHHHHHHHHHHHHHHHHHHHHHH

 MODE      CARTESIAN AXES SYSTEM

   7       1.51732    0.00000    0.00000
           0.00000    0.00000    0.00000
           0.00000    0.00000    0.00000

   8       0.00000    0.00000    0.00000
           0.00000    1.51732    0.00000
           0.00000    0.00000    0.00000

   9       0.00000    0.00000    0.00000
           0.00000    0.00000    0.00000
           0.00000    0.00000    2.16805

  10       0.00000    0.00000    0.00000
           0.00000    3.96904    0.00000
           0.00000    0.00000    0.00000

  11       3.96904    0.00000    0.00000
           0.00000    0.00000    0.00000
           0.00000    0.00000    0.00000

  12       0.00000    0.00000    0.00000
           0.00000    0.00000    0.00000
           0.00000    0.00000    1.16084

  13       0.00000    0.00000    0.00000
           0.00000    0.62237    0.00000
           0.00000    0.00000    0.00000

  14       0.62237    0.00000    0.00000
           0.00000    0.00000    0.00000
           0.00000    0.00000    0.00000

 SUM TENSOR OF THE VIBRATIONAL CONTRIBUTIONS TO THE' STATIC DIELECTRIC     TENSOR

           6.10874    0.00000    0.00000
           0.00000    6.10874    0.00000
           0.00000    0.00000    3.32889

 INTEGRATED IR INTENSITIES, IN UNITS OF KM/MOL, ARE COMPUTED UNDER THE
 HYPOTHESIS OF ISOTROPIC RESPONSE (I.E. POWDER SAMPLE):

   INTENS_n = 1 / (4 * pi * eps0) * pi * N_AV / 3 / c**2 *
                             * d_n * ( Z_(n,x)**2 + Z_(n,y)**2 + Z_(n,z)**2 )
            = 0.17770712E+07 * d_n * ( Z_(n,x)**2 + Z_(n,y)**2 + Z_(n,z)**2 )

 WHERE:
  1/(4*pi*eps0)  1 A.U. [M*L**3*T**(-4)*C**(-2)]
  N_AV           AVOGADRO'S NUMBER [QM**(-1)]
  c              SPEED OF LIGHT [L*T**(-1)]
  d_n            DEGENERACY OF THE MODE
  Z_(n,x)        xth COMPONENT OF BORN CHARGE VECTOR IN THE BASIS
                 OF NORMAL MODES ( e*M_E**(-1/2) ) [C*T*M**(-1/2)]
  M,L,T,C,QM     MASS, LENGTH, TIME, CURRENT, QUANTITY OF MATTER, RESPECTIVELY

 HHHHHHHHHHHHHHHHHHHHHHHHHHHHHHHHHHHHHHHHHHHHHHHHHHHHHHHHHHHHHHHHHHHHHHHHHHHHHH
 EIGENVALUES (EIGV) OF THE MASS WEIGHTED HESSIAN MATRIX AND HARMONIC TRANSVERSE
 OPTICAL (TO) FREQUENCIES. IRREP LABELS REFER TO SYMMETRY REPRESENTATION
 ANALYSIS; A AND I INDICATE WHETHER THE MODE IS ACTIVE OR INACTIVE,
 RESPECTIVELY, FOR IR AND RAMAN; INTEGRATED IR INTENSITIES IN BRACKETS.

 CONVERSION FACTORS FOR FREQUENCIES:
      1 CM**(-1) =   0.4556335E-05 HARTREE
      1 THZ      =   0.3335641E+02 CM**(-1)

 HHHHHHHHHHHHHHHHHHHHHHHHHHHHHHHHHHHHHHHHHHHHHHHHHHHHHHHHHHHHHHHHHHHHHHHHHHHHHH

    MODES         EIGV          FREQUENCIES     IRREP  IR   INTENS    RAMAN
             (HARTREE**2)   (CM**-1)     (THZ)             (KM/MOL)
    1-   1    0.0000E+00      0.0000    0.0000  (A2u)   A (     0.00)   I
    2-   3    0.7714E-17      0.0000    0.0000  (Eu )   A (     0.00)   I
    4-   4    0.5641E-06    164.8341    4.9416  (B2u)   I (     0.00)   I
    5-   6    0.5929E-06    168.9985    5.0664  (Eg )   I (     0.00)   A
    7-   8    0.6882E-06    182.0680    5.4583  (Eu )   A (   161.55)   I
    9-   9    0.1091E-05    229.2155    6.8717  (A2u)   A (   182.94)   I
   10-  11    0.1182E-05    238.6576    7.1548  (Eu )   A (   726.12)   I
   12-  12    0.2100E-05    318.0616    9.5352  (A2u)   A (   188.60)   I
   13-  14    0.2329E-05    334.9193   10.0406  (Eu )   A (   224.23)   I
   15-  16    0.2434E-05    342.4273   10.2657  (Eg )   I (     0.00)   A
   17-  17    0.2528E-05    348.9907   10.4625  (B1g)   I (     0.00)   A
   18-  18    0.3536E-05    412.6817   12.3719  (A1g)   I (     0.00)   A

 <RAMAN><RAMAN><RAMAN><RAMAN><RAMAN><RAMAN><RAMAN><RAMAN><RAMAN><RAMAN><RAMAN>
 <RAMAN><RAMAN><RAMAN><RAMAN><RAMAN><RAMAN><RAMAN><RAMAN><RAMAN><RAMAN><RAMAN>

 RAMAN INTENSITIES UNDER PLACZECK APPROXIMATION ARE COMPUTED AS:

  DIRECTIONAL (SINGLE CRYSTAL) :

     I_ij(n)= VOLUME*X(n,i,j)**2

  ISOTROPIC (POLYCRYSTALLINE POWDERS, GASES) :

     G_0(n) = 1/3*(SUM_i X(n,i,i))**2
     G_1(n) = 1/2*SUM_i,j (X(n,i,j)+X(n,j,i))**2
     G_2(n) = 1/3*SUM_i,j (X(n,i,i)-X(n,j,j))**2

     I_par(n)  = VOLUME*( 15*G_0(n) + 6*(G_1(n) + G_2(n)) )
     I_perp(n) = VOLUME*9/2*( G_1(n) + G_2(n) )
     I_tot(n)  = I_par(n) + I_perp(n)

  WHERE X(n,i,j) IS THE i,j-th COMPONENT OF THE RAMAN TENSOR
  IN THE BASIS OF NORMAL MODE n

  ALL VALUES ARE NORMALIZED TO THE MOST INTENSE PEAK


  INTENSITIES  DO NOT TAKE INTO ACCOUNT TEMPERATURE OR
  FREQUENCY OF THE INCOMING LASER, YOU CAN SET THESE PARAMETERS
  BY INPUT USING THE RAMEXP KEYWORD


 REFERENCES TO BE QUOTED FOR RAMAN INTENSITIES:

 L.MASCHIO, B.KIRTMAN, M.RERAT, R.ORLANDO and R.DOVESI, JCP 139, 164101 (2013)
 L.MASCHIO, B.KIRTMAN, M.RERAT, R.ORLANDO and R.DOVESI, JCP 139, 164102 (2013)

  --
  POLYCRYSTALLINE ISOTROPIC INTENSITIES (ARBITRARY UNITS)

    MODES    FREQUENCIES           I_tot     I_par    I_perp
  ----------------------------------------------------------------
    5-   6      168.9985 (Eg )     51.89     29.65     22.24
   15-  16      342.4273 (Eg )   1000.00    571.43    428.57
   17-  17      348.9907 (B1g)    291.34    166.48    124.86
   18-  18      412.6817 (A1g)    957.66    888.47     69.19

  --
  SINGLE CRYSTAL DIRECTIONAL INTENSITIES (ARBITRARY UNITS)

    MODES    FREQUENCIES          I_xx    I_xy    I_xz    I_yy    I_yz    I_zz
  ----------------------------------------------------------------------------
    5-   6      168.9985 (Eg )    0.00    0.00   22.51    0.00   22.51    0.00
   15-  16      342.4273 (Eg )    0.00    0.00  433.86    0.00  433.84    0.00
   17-  17      348.9907 (B1g)  252.80    0.00    0.00  252.80    0.00    0.00
   18-  18      412.6817 (A1g)  123.70    0.00    0.00  123.70    0.00 1000.00

 <RAMAN><RAMAN><RAMAN><RAMAN><RAMAN><RAMAN><RAMAN><RAMAN><RAMAN><RAMAN><RAMAN>
 <RAMAN><RAMAN><RAMAN><RAMAN><RAMAN><RAMAN><RAMAN><RAMAN><RAMAN><RAMAN><RAMAN>


 ******************************************************************************
 * CALCULATION OF INFRARED ABSORBANCE / REFLECTANCE SPECTRA, REFRACTIVE INDEX *
 * AND DIELECTRIC FUNCTION BASED ON THE CLASSICAL DISPERSION RELATION [1].    *
 *                                                                            *
 * ABSORBANCE SPECTRA ARE AVERAGED OVER THE DIRECTIONS X, Y, Z. THEY REFER TO *
 * ISOTROPIC RESPONSE. REFLECTANCE SPECTRA, REFRACTIVE INDEX AND DIELECTRIC   *
 * FUNCTION ARE COMPUTED FOR  3 SPECIFIC DIRECTION(S):                        *
 *  X                                                                         *
 *  Y                                                                         *
 *  Z                                                                         *
 *                                                                            *
 * ALL THE CURVES HAVE BEEN COMPUTED WITH THE FOLLOWING PARAMETERS:           *
 * FREQUENCY RANGE :  [   0.00,  812.68] CM**(-1)                             *
 * STEP SIZE     :   1.00 CM**(-1)    NUMBER OF POINTS  :    814              *
 * DAMPING FACTOR:   8.00 CM**(-1)    ANGLE OF INCIDENCE:  10.00 DEGREES      *
 * DENSITY       :  3.869 G/CM**3                                             *
 *                                                                            *
 * OUTPUT WRITTEN IN FILE IRSPEC.DAT:                                         *
 * COLUMN  1: FREQ (CM**-1)                                                   *
 * COLUMN  2: WAVELEN (NM)                                                    *
 * COLUMN  3: ABSORB - RAW SPECTRUM WITH I(KM/MOL) AND LORENTZIAN PEAKS       *
 * COLUMN  4: ABSORB - CLASSICAL (CM**2/G)                                    *
 * COLUMN  5: ABSORB - SPHERICAL PARTICLES (CM**2/G) [2]                      *
 * COLUMN  6: ABSORB - CDE ELLIPSOIDAL PARTICLES (CM**2/G) [2]                *
 * COLUMN  7: REFLEC - CLASSICAL                                              *
 * COLUMN  7 IS REPEATED FOR EACH DIRECTION.                                  *
 *                                                                            *
 * BIBLIOGRAPHY FOR THE METHOD:                                               *
 * [1] J. Decius, R. Hexter, Molecular Vibrations in Crystals.                *
 *     1977, McGraw-Hill, New York.                                           *
 * [2] C.F. Bohren, D. Huffman, Absorption and Scattering of Light by Small   *
 *     Particles. 1983, Wiley-Interscience Publication, New York, p. 356.     *
 * BIBLIOGRAPHY FOR APPLICATIONS:                                             *
 * [3] A.M. Ferrari, L. Valenzano, A. Meyer, R. Orlando, R. Dovesi,           *
 *     Quantum-Mechanical ab Initio Simulation of the Raman and IR Spectra    *
 *     of Fe3Al2Si3O12 Almandine. J. Phys. Chem. A 113, 11289-11294 (2009).   *
 * [4] R. Dovesi, M. De La Pierre, A.M. Ferrari, F. Pascale, L. Maschio,      *
 *     C.M. Zicovich-Wilson, The IR vibrational properties of six members     *
 *     of the garnet family: A quantum mechanical ab initio study.            *
 *     Am. Miner. 96, 1787-1798 (2011).                                       *
 * [5] R. Demichelis, H. Suto, Y. Noel et al., The infrared spectrum of       *
 *     ortho-enstatite from reflectance experiments and first-principle       *
 *     simulations. Mon. Not. R. Astron. Soc. 420, 147-154 (2012).            *
 ******************************************************************************

 ******************************************************************************
 *                      CALCULATION OF THE RAMAN SPECTRA                      *
 *               OF POLYCRYSTALLINE POWDERS AND SINGLE CRYSTALS               *
 *                                                                            *
 * TRANSVERSE OPTICAL MODES HAVE BEEN USED.                                   *
 * ALL THE CURVES HAVE BEEN COMPUTED BY DESCRIBING EACH PEAK WITH A           *
 * PSEUDO-VOIGT FUNCTION PV:                                                  *
 *                          PV = ETA*LOR + (1-ETA)*GAU                        *
 *                                                                            *
 * NOTE THAT: ETA=1 GIVES THE PURE LORENTZIAN PEAK                            *
 *            ETA=0 GIVES THE PURE GAUSSIAN PEAK                              *
 *                                                                            *
 * THE FOLLOWING PARAMETERS HAVE BEEN USED:                                   *
 * FREQUENCY RANGE :  [   0.00,  536.49] CM**(-1)                             *
 * STEP SIZE     :   1.00 CM**(-1)    NUMBER OF POINTS  :    538              *
 * DAMPING FACTOR:   8.00 CM**(-1)    ETA FACTOR        :   0.50              *
 *                                                                            *
 * OUTPUT WRITTEN IN FILE RAMSPEC.DAT:                                        *
 *                                                                            *
 * COLUMN  1: FREQ (CM**-1)                                                   *
 * COLUMN  2: POLYCRYSTALLINE - total                                         *
 * COLUMN  3: POLYCRYSTALLINE - parallel polarisation                         *
 * COLUMN  4: POLYCRYSTALLINE - perpendicular polarisation                    *
 * COLUMNS  5-10: SINGLE CRYSTAL - xx, xy, xz, yy, yz, zz polarisations       *
 *                                                                            *
 ******************************************************************************

 NORMAL MODES NORMALIZED TO CLASSICAL AMPLITUDES (IN BOHR)

 FREQ(CM**-1)      0.00      0.00      0.00    164.83    169.00    169.00

 AT.   1 F  X     0.0000    0.0000   -0.0728    0.0000    0.0633    0.0000
            Y     0.0000    0.0728    0.0000    0.0000    0.0000    0.1214
            Z     0.0728    0.0000    0.0000    0.0980    0.0000    0.0000
 AT.   2 F  X     0.0000    0.0000   -0.0728    0.0000   -0.0633    0.0000
            Y     0.0000    0.0728    0.0000    0.0000    0.0000   -0.1214
            Z     0.0728    0.0000    0.0000    0.0980    0.0000    0.0000
 AT.   3 F  X     0.0000    0.0000   -0.0728    0.0000   -0.1214    0.0000
            Y     0.0000    0.0728    0.0000    0.0000    0.0000   -0.0633
            Z     0.0728    0.0000    0.0000   -0.0980    0.0000    0.0000
 AT.   4 F  X     0.0000    0.0000   -0.0728    0.0000    0.1214    0.0000
            Y     0.0000    0.0728    0.0000    0.0000    0.0000    0.0633
            Z     0.0728    0.0000    0.0000   -0.0980    0.0000    0.0000
 AT.   5 NA X     0.0000    0.0000   -0.0728    0.0000    0.0000    0.0000
            Y     0.0000    0.0728    0.0000    0.0000    0.0000    0.0000
            Z     0.0728    0.0000    0.0000    0.0000    0.0000    0.0000
 AT.   6 Y  X     0.0000    0.0000   -0.0728    0.0000    0.0000    0.0000
            Y     0.0000    0.0728    0.0000    0.0000    0.0000    0.0000
            Z     0.0728    0.0000    0.0000    0.0000    0.0000    0.0000

 FREQ(CM**-1)    182.07    182.07    229.22    238.66    238.66    318.06

 AT.   1 F  X     0.0168    0.0000    0.0000    0.0000    0.0415    0.0000
            Y     0.0000   -0.0445    0.0000   -0.0692    0.0000    0.0000
            Z     0.0000    0.0000   -0.0372    0.0000    0.0000   -0.0445
 AT.   2 F  X     0.0168    0.0000    0.0000    0.0000    0.0415    0.0000
            Y     0.0000   -0.0445    0.0000   -0.0692    0.0000    0.0000
            Z     0.0000    0.0000   -0.0372    0.0000    0.0000   -0.0445
 AT.   3 F  X     0.0445    0.0000    0.0000    0.0000    0.0692    0.0000
            Y     0.0000   -0.0168    0.0000   -0.0415    0.0000    0.0000
            Z     0.0000    0.0000   -0.0372    0.0000    0.0000   -0.0445
 AT.   4 F  X     0.0445    0.0000    0.0000    0.0000    0.0692    0.0000
            Y     0.0000   -0.0168    0.0000   -0.0415    0.0000    0.0000
            Z     0.0000    0.0000   -0.0372    0.0000    0.0000   -0.0445
 AT.   5 NA X     0.1146    0.0000    0.0000    0.0000   -0.0962    0.0000
            Y     0.0000   -0.1146    0.0000    0.0962    0.0000    0.0000
            Z     0.0000    0.0000    0.1350    0.0000    0.0000   -0.0364
 AT.   6 Y  X    -0.0552    0.0000    0.0000    0.0000   -0.0222    0.0000
            Y     0.0000    0.0552    0.0000    0.0222    0.0000    0.0000
            Z     0.0000    0.0000   -0.0031    0.0000    0.0000    0.0469

 FREQ(CM**-1)    334.92    334.92    342.43    342.43    348.99    412.68

 AT.   1 F  X     0.0000    0.0786    0.0000    0.0853    0.0000    0.0000
            Y     0.0554    0.0000   -0.0445    0.0000    0.0000    0.0000
            Z     0.0000    0.0000    0.0000    0.0000    0.0674    0.0620
 AT.   2 F  X     0.0000    0.0786    0.0000   -0.0853    0.0000    0.0000
            Y     0.0554    0.0000    0.0445    0.0000    0.0000    0.0000
            Z     0.0000    0.0000    0.0000    0.0000   -0.0674   -0.0620
 AT.   3 F  X     0.0000   -0.0554    0.0000    0.0445    0.0000    0.0000
            Y    -0.0786    0.0000   -0.0853    0.0000    0.0000    0.0000
            Z     0.0000    0.0000    0.0000    0.0000    0.0674   -0.0620
 AT.   4 F  X     0.0000   -0.0554    0.0000   -0.0445    0.0000    0.0000
            Y    -0.0786    0.0000    0.0853    0.0000    0.0000    0.0000
            Z     0.0000    0.0000    0.0000    0.0000   -0.0674    0.0620
 AT.   5 NA X     0.0000   -0.0013    0.0000    0.0000    0.0000    0.0000
            Y     0.0013    0.0000    0.0000    0.0000    0.0000    0.0000
            Z     0.0000    0.0000    0.0000    0.0000    0.0000    0.0000
 AT.   6 Y  X     0.0000   -0.0095    0.0000    0.0000    0.0000    0.0000
            Y     0.0095    0.0000    0.0000    0.0000    0.0000    0.0000
            Z     0.0000    0.0000    0.0000    0.0000    0.0000    0.0000

 *******************************************************************************

 VIBRATIONAL TEMPERATURES (K) [MODE NUMBER;IRREP]

 TO MODES
   237.2 [   4;B2u]   243.2 [   5;Eg ]   243.2 [   6;Eg ]   262.0 [   7;Eu ]
   262.0 [   8;Eu ]   329.8 [   9;A2u]   343.4 [  10;Eu ]   343.4 [  11;Eu ]
   457.6 [  12;A2u]   481.9 [  13;Eu ]   481.9 [  14;Eu ]   492.7 [  15;Eg ]
   492.7 [  16;Eg ]   502.1 [  17;B1g]   593.8 [  18;A1g]

 *******************************************************************************

 HARMONIC VIBRATIONAL CONTRIBUTIONS TO THERMODYNAMIC FUNCTIONS AT GIVEN
 TEMPERATURE AND PRESSURE:

 (EL = ELECTRONIC ENERGY
  E0 = ZERO-POINT ENERGY
  ET = THERMAL CONTRIBUTION TO THE VIBRATIONAL ENERGY
  PV = PRESSURE * VOLUME
  TS = TEMPERATURE * ENTROPY)

                          AU/CELL             EV/CELL                 KJ/MOL
 EL            :    -600.102162735894  -16329.610029375608    -1575568.00622529
 E0            :       0.009130724831       0.248459654094          23.97271467


 *******************************************************************************

 THERMODYNAMIC FUNCTIONS WITH VIBRATIONAL CONTRIBUTIONS

 AT (T =  298.15 K, P =   0.10132500E+00 MPA):

                          AU/CELL             EV/CELL                 KJ/MOL
 ET            :       0.007093879903       0.193034285837          18.62497906
 PV            :       0.000001883970       0.000051265432           0.00494636
 TS            :       0.012255540703       0.333490216852          32.17691758
 ET+PV-TS      :      -0.005159776830      -0.140404665584         -13.54699216
 EL+E0+ET+PV-TS:    -600.098191787893  -16329.501974387098    -1575557.58050278

 OTHER THERMODYNAMIC FUNCTIONS:

                      mHARTREE/(CELL*K)     mEV/(CELL*K)              J/(MOL*K)
 ENTROPY       :       0.041105284935       1.118531668128         107.92191039
 HEAT CAPACITY :       0.041093217438       1.118203294852         107.89022718

 *******************************************************************************
 TTTTTTTTTTTTTTTTTTTTTTTTTTTTTT END         TELAPSE     1685.35 TCPU     1684.66
 EEEEEEEEEE TERMINATION  DATE 06 11 2023 TIME 13:59:48.9
NODE    0 CPU TIME =      1684.655
NODE    1 CPU TIME =      1685.152
NODE    2 CPU TIME =      1685.237
NODE    3 CPU TIME =      1684.478
NODE    4 CPU TIME =      1685.240
NODE    5 CPU TIME =      1685.273
NODE    6 CPU TIME =      1685.124
NODE    7 CPU TIME =      1685.273
NODE    8 CPU TIME =      1685.114
NODE    9 CPU TIME =      1685.283
NODE   10 CPU TIME =      1685.189
NODE   11 CPU TIME =      1685.274
NODE   12 CPU TIME =      1685.258
NODE   13 CPU TIME =      1685.264
NODE   14 CPU TIME =      1685.096
NODE   15 CPU TIME =      1683.853
NODE   16 CPU TIME =      1685.275
NODE   17 CPU TIME =      1685.252
NODE   18 CPU TIME =      1684.901
NODE   19 CPU TIME =      1685.144
NODE   20 CPU TIME =      1685.198
NODE   21 CPU TIME =      1684.979
NODE   22 CPU TIME =      1685.226
NODE   23 CPU TIME =      1685.168
    TOTAL CPU TIME =     40441.906
Mon  6 Nov 13:59:49 EET 2023
Contents of temporary directory in master node compute50.iochem.jyu.fi:
total 5260152
-rw-rw-r-- 1 jaolmoil jaolmoil      900 Nov  6 13:59 BORN.DAT
-rw-rw-r-- 1 jaolmoil jaolmoil        0 Nov  6 13:31 dffit3.dat
-rw-rw-r-- 1 jaolmoil jaolmoil        0 Nov  6 13:31 diis_err1.pe00
-rw-rw-r-- 1 jaolmoil jaolmoil        0 Nov  6 13:31 diis_err1.pe01
-rw-rw-r-- 1 jaolmoil jaolmoil        0 Nov  6 13:31 diis_err1.pe02
-rw-rw-r-- 1 jaolmoil jaolmoil        0 Nov  6 13:31 diis_err1.pe03
-rw-rw-r-- 1 jaolmoil jaolmoil        0 Nov  6 13:31 diis_err1.pe04
-rw-rw-r-- 1 jaolmoil jaolmoil        0 Nov  6 13:31 diis_err1.pe05
-rw-rw-r-- 1 jaolmoil jaolmoil        0 Nov  6 13:31 diis_err1.pe06
-rw-rw-r-- 1 jaolmoil jaolmoil        0 Nov  6 13:31 diis_err1.pe07
-rw-rw-r-- 1 jaolmoil jaolmoil        0 Nov  6 13:31 diis_err1.pe08
-rw-rw-r-- 1 jaolmoil jaolmoil        0 Nov  6 13:31 diis_err1.pe09
-rw-rw-r-- 1 jaolmoil jaolmoil        0 Nov  6 13:31 diis_err1.pe10
-rw-rw-r-- 1 jaolmoil jaolmoil        0 Nov  6 13:31 diis_err1.pe11
-rw-rw-r-- 1 jaolmoil jaolmoil        0 Nov  6 13:31 diis_err1.pe12
-rw-rw-r-- 1 jaolmoil jaolmoil        0 Nov  6 13:31 diis_err1.pe13
-rw-rw-r-- 1 jaolmoil jaolmoil      160 Nov  6 13:53 diis_err1.pe14
-rw-rw-r-- 1 jaolmoil jaolmoil      400 Nov  6 13:53 diis_err1.pe15
-rw-rw-r-- 1 jaolmoil jaolmoil     2080 Nov  6 13:53 diis_err1.pe16
-rw-rw-r-- 1 jaolmoil jaolmoil      160 Nov  6 13:53 diis_err1.pe17
-rw-rw-r-- 1 jaolmoil jaolmoil    20560 Nov  6 13:53 diis_err1.pe18
-rw-rw-r-- 1 jaolmoil jaolmoil     2000 Nov  6 13:59 diis_err1.pe19
-rw-rw-r-- 1 jaolmoil jaolmoil      200 Nov  6 13:59 diis_err1.pe20
-rw-rw-r-- 1 jaolmoil jaolmoil    31400 Nov  6 13:59 diis_err1.pe21
-rw-rw-r-- 1 jaolmoil jaolmoil    21200 Nov  6 13:59 diis_err1.pe22
-rw-rw-r-- 1 jaolmoil jaolmoil    57800 Nov  6 13:59 diis_err1.pe23
-rw-rw-r-- 1 jaolmoil jaolmoil        0 Nov  6 13:31 diis_err2.pe00
-rw-rw-r-- 1 jaolmoil jaolmoil        0 Nov  6 13:31 diis_err2.pe01
-rw-rw-r-- 1 jaolmoil jaolmoil        0 Nov  6 13:31 diis_err2.pe02
-rw-rw-r-- 1 jaolmoil jaolmoil        0 Nov  6 13:31 diis_err2.pe03
-rw-rw-r-- 1 jaolmoil jaolmoil        0 Nov  6 13:31 diis_err2.pe04
-rw-rw-r-- 1 jaolmoil jaolmoil        0 Nov  6 13:31 diis_err2.pe05
-rw-rw-r-- 1 jaolmoil jaolmoil        0 Nov  6 13:31 diis_err2.pe06
-rw-rw-r-- 1 jaolmoil jaolmoil        0 Nov  6 13:31 diis_err2.pe07
-rw-rw-r-- 1 jaolmoil jaolmoil        0 Nov  6 13:31 diis_err2.pe08
-rw-rw-r-- 1 jaolmoil jaolmoil        0 Nov  6 13:31 diis_err2.pe09
-rw-rw-r-- 1 jaolmoil jaolmoil        0 Nov  6 13:31 diis_err2.pe10
-rw-rw-r-- 1 jaolmoil jaolmoil        0 Nov  6 13:31 diis_err2.pe11
-rw-rw-r-- 1 jaolmoil jaolmoil        0 Nov  6 13:31 diis_err2.pe12
-rw-rw-r-- 1 jaolmoil jaolmoil        0 Nov  6 13:31 diis_err2.pe13
-rw-rw-r-- 1 jaolmoil jaolmoil      176 Nov  6 13:53 diis_err2.pe14
-rw-rw-r-- 1 jaolmoil jaolmoil      440 Nov  6 13:53 diis_err2.pe15
-rw-rw-r-- 1 jaolmoil jaolmoil     2288 Nov  6 13:53 diis_err2.pe16
-rw-rw-r-- 1 jaolmoil jaolmoil      176 Nov  6 13:53 diis_err2.pe17
-rw-rw-r-- 1 jaolmoil jaolmoil    22616 Nov  6 13:53 diis_err2.pe18
-rw-rw-r-- 1 jaolmoil jaolmoil     2400 Nov  6 13:59 diis_err2.pe19
-rw-rw-r-- 1 jaolmoil jaolmoil      240 Nov  6 13:59 diis_err2.pe20
-rw-rw-r-- 1 jaolmoil jaolmoil    37680 Nov  6 13:59 diis_err2.pe21
-rw-rw-r-- 1 jaolmoil jaolmoil    25440 Nov  6 13:59 diis_err2.pe22
-rw-rw-r-- 1 jaolmoil jaolmoil    69360 Nov  6 13:59 diis_err2.pe23
-rw-rw-r-- 1 jaolmoil jaolmoil   711088 Nov  6 13:59 diis_Fg
-rw-rw-r-- 1 jaolmoil jaolmoil        0 Nov  6 13:31 diis_Sk.pe00
-rw-rw-r-- 1 jaolmoil jaolmoil        0 Nov  6 13:31 diis_Sk.pe01
-rw-rw-r-- 1 jaolmoil jaolmoil        0 Nov  6 13:31 diis_Sk.pe02
-rw-rw-r-- 1 jaolmoil jaolmoil        0 Nov  6 13:31 diis_Sk.pe03
-rw-rw-r-- 1 jaolmoil jaolmoil        0 Nov  6 13:31 diis_Sk.pe04
-rw-rw-r-- 1 jaolmoil jaolmoil        0 Nov  6 13:31 diis_Sk.pe05
-rw-rw-r-- 1 jaolmoil jaolmoil        0 Nov  6 13:31 diis_Sk.pe06
-rw-rw-r-- 1 jaolmoil jaolmoil        0 Nov  6 13:31 diis_Sk.pe07
-rw-rw-r-- 1 jaolmoil jaolmoil        0 Nov  6 13:31 diis_Sk.pe08
-rw-rw-r-- 1 jaolmoil jaolmoil        0 Nov  6 13:31 diis_Sk.pe09
-rw-rw-r-- 1 jaolmoil jaolmoil        0 Nov  6 13:31 diis_Sk.pe10
-rw-rw-r-- 1 jaolmoil jaolmoil        0 Nov  6 13:31 diis_Sk.pe11
-rw-rw-r-- 1 jaolmoil jaolmoil        0 Nov  6 13:31 diis_Sk.pe12
-rw-rw-r-- 1 jaolmoil jaolmoil        0 Nov  6 13:31 diis_Sk.pe13
-rw-rw-r-- 1 jaolmoil jaolmoil        0 Nov  6 13:31 diis_Sk.pe14
-rw-rw-r-- 1 jaolmoil jaolmoil        0 Nov  6 13:31 diis_Sk.pe15
-rw-rw-r-- 1 jaolmoil jaolmoil        0 Nov  6 13:31 diis_Sk.pe16
-rw-rw-r-- 1 jaolmoil jaolmoil        0 Nov  6 13:31 diis_Sk.pe17
-rw-rw-r-- 1 jaolmoil jaolmoil        0 Nov  6 13:31 diis_Sk.pe18
-rw-rw-r-- 1 jaolmoil jaolmoil        0 Nov  6 13:31 diis_Sk.pe19
-rw-rw-r-- 1 jaolmoil jaolmoil        0 Nov  6 13:31 diis_Sk.pe20
-rw-rw-r-- 1 jaolmoil jaolmoil        0 Nov  6 13:31 diis_Sk.pe21
-rw-rw-r-- 1 jaolmoil jaolmoil        0 Nov  6 13:31 diis_Sk.pe22
-rw-rw-r-- 1 jaolmoil jaolmoil        0 Nov  6 13:31 diis_Sk.pe23
-rw-rw-r-- 1 jaolmoil jaolmoil      304 Nov  6 13:59 fort.10.pe00
-rw-rw-r-- 1 jaolmoil jaolmoil  1094728 Nov  6 13:59 fort.10.pe01
-rw-rw-r-- 1 jaolmoil jaolmoil  1348632 Nov  6 13:59 fort.10.pe02
-rw-rw-r-- 1 jaolmoil jaolmoil   635096 Nov  6 13:59 fort.10.pe03
-rw-rw-r-- 1 jaolmoil jaolmoil  1903016 Nov  6 13:59 fort.10.pe04
-rw-rw-r-- 1 jaolmoil jaolmoil  1963152 Nov  6 13:59 fort.10.pe05
-rw-rw-r-- 1 jaolmoil jaolmoil  1527776 Nov  6 13:59 fort.10.pe06
-rw-rw-r-- 1 jaolmoil jaolmoil   825560 Nov  6 13:59 fort.10.pe07
-rw-rw-r-- 1 jaolmoil jaolmoil  1082696 Nov  6 13:59 fort.10.pe08
-rw-rw-r-- 1 jaolmoil jaolmoil   597584 Nov  6 13:59 fort.10.pe09
-rw-rw-r-- 1 jaolmoil jaolmoil  1830184 Nov  6 13:59 fort.10.pe10
-rw-rw-r-- 1 jaolmoil jaolmoil  2037360 Nov  6 13:59 fort.10.pe11
-rw-rw-r-- 1 jaolmoil jaolmoil  1798960 Nov  6 13:59 fort.10.pe12
-rw-rw-r-- 1 jaolmoil jaolmoil  1024096 Nov  6 13:59 fort.10.pe13
-rw-rw-r-- 1 jaolmoil jaolmoil  1344512 Nov  6 13:59 fort.10.pe14
-rw-rw-r-- 1 jaolmoil jaolmoil   632080 Nov  6 13:59 fort.10.pe15
-rw-rw-r-- 1 jaolmoil jaolmoil  1608624 Nov  6 13:59 fort.10.pe16
-rw-rw-r-- 1 jaolmoil jaolmoil  2029896 Nov  6 13:59 fort.10.pe17
-rw-rw-r-- 1 jaolmoil jaolmoil  1671616 Nov  6 13:59 fort.10.pe18
-rw-rw-r-- 1 jaolmoil jaolmoil  1017352 Nov  6 13:59 fort.10.pe19
-rw-rw-r-- 1 jaolmoil jaolmoil  1229704 Nov  6 13:59 fort.10.pe20
-rw-rw-r-- 1 jaolmoil jaolmoil   624656 Nov  6 13:59 fort.10.pe21
-rw-rw-r-- 1 jaolmoil jaolmoil  1596200 Nov  6 13:59 fort.10.pe22
-rw-rw-r-- 1 jaolmoil jaolmoil  2021232 Nov  6 13:59 fort.10.pe23
-rw-rw-r-- 1 jaolmoil jaolmoil   101584 Nov  6 13:59 fort.11.pe00
-rw-rw-r-- 1 jaolmoil jaolmoil   101584 Nov  6 13:59 fort.11.pe01
-rw-rw-r-- 1 jaolmoil jaolmoil   101584 Nov  6 13:59 fort.11.pe02
-rw-rw-r-- 1 jaolmoil jaolmoil   101584 Nov  6 13:59 fort.11.pe03
-rw-rw-r-- 1 jaolmoil jaolmoil   101584 Nov  6 13:59 fort.11.pe04
-rw-rw-r-- 1 jaolmoil jaolmoil   101584 Nov  6 13:59 fort.11.pe05
-rw-rw-r-- 1 jaolmoil jaolmoil   101584 Nov  6 13:59 fort.11.pe06
-rw-rw-r-- 1 jaolmoil jaolmoil   101584 Nov  6 13:59 fort.11.pe07
-rw-rw-r-- 1 jaolmoil jaolmoil   101584 Nov  6 13:59 fort.11.pe08
-rw-rw-r-- 1 jaolmoil jaolmoil   101584 Nov  6 13:59 fort.11.pe09
-rw-rw-r-- 1 jaolmoil jaolmoil   101584 Nov  6 13:59 fort.11.pe10
-rw-rw-r-- 1 jaolmoil jaolmoil   101584 Nov  6 13:59 fort.11.pe11
-rw-rw-r-- 1 jaolmoil jaolmoil   101584 Nov  6 13:59 fort.11.pe12
-rw-rw-r-- 1 jaolmoil jaolmoil   101584 Nov  6 13:59 fort.11.pe13
-rw-rw-r-- 1 jaolmoil jaolmoil   101584 Nov  6 13:59 fort.11.pe14
-rw-rw-r-- 1 jaolmoil jaolmoil   101584 Nov  6 13:59 fort.11.pe15
-rw-rw-r-- 1 jaolmoil jaolmoil   101584 Nov  6 13:59 fort.11.pe16
-rw-rw-r-- 1 jaolmoil jaolmoil   101584 Nov  6 13:59 fort.11.pe17
-rw-rw-r-- 1 jaolmoil jaolmoil   101584 Nov  6 13:59 fort.11.pe18
-rw-rw-r-- 1 jaolmoil jaolmoil   101584 Nov  6 13:59 fort.11.pe19
-rw-rw-r-- 1 jaolmoil jaolmoil   101584 Nov  6 13:59 fort.11.pe20
-rw-rw-r-- 1 jaolmoil jaolmoil   101584 Nov  6 13:59 fort.11.pe21
-rw-rw-r-- 1 jaolmoil jaolmoil   101584 Nov  6 13:59 fort.11.pe22
-rw-rw-r-- 1 jaolmoil jaolmoil   101584 Nov  6 13:59 fort.11.pe23
-rw-rw-r-- 1 jaolmoil jaolmoil    15852 Nov  6 13:59 fort.12
-rw-rw-r-- 1 jaolmoil jaolmoil   840264 Nov  6 13:53 fort.13
-rw-rw-r-- 1 jaolmoil jaolmoil 11249856 Nov  6 13:35 fort.14.pe00
-rw-rw-r-- 1 jaolmoil jaolmoil 11249856 Nov  6 13:35 fort.14.pe01
-rw-rw-r-- 1 jaolmoil jaolmoil 11249856 Nov  6 13:35 fort.14.pe02
-rw-rw-r-- 1 jaolmoil jaolmoil 11249856 Nov  6 13:35 fort.14.pe03
-rw-rw-r-- 1 jaolmoil jaolmoil 11249856 Nov  6 13:35 fort.14.pe04
-rw-rw-r-- 1 jaolmoil jaolmoil 11249856 Nov  6 13:35 fort.14.pe05
-rw-rw-r-- 1 jaolmoil jaolmoil 11249856 Nov  6 13:35 fort.14.pe06
-rw-rw-r-- 1 jaolmoil jaolmoil 11249856 Nov  6 13:35 fort.14.pe07
-rw-rw-r-- 1 jaolmoil jaolmoil 11249856 Nov  6 13:35 fort.14.pe08
-rw-rw-r-- 1 jaolmoil jaolmoil 11093616 Nov  6 13:35 fort.14.pe09
-rw-rw-r-- 1 jaolmoil jaolmoil 11093616 Nov  6 13:35 fort.14.pe10
-rw-rw-r-- 1 jaolmoil jaolmoil 11093616 Nov  6 13:35 fort.14.pe11
-rw-rw-r-- 1 jaolmoil jaolmoil 11093616 Nov  6 13:35 fort.14.pe12
-rw-rw-r-- 1 jaolmoil jaolmoil 11249856 Nov  6 13:35 fort.14.pe13
-rw-rw-r-- 1 jaolmoil jaolmoil 11249856 Nov  6 13:35 fort.14.pe14
-rw-rw-r-- 1 jaolmoil jaolmoil 11249856 Nov  6 13:35 fort.14.pe15
-rw-rw-r-- 1 jaolmoil jaolmoil 11249856 Nov  6 13:35 fort.14.pe16
-rw-rw-r-- 1 jaolmoil jaolmoil 11249856 Nov  6 13:35 fort.14.pe17
-rw-rw-r-- 1 jaolmoil jaolmoil 11249856 Nov  6 13:35 fort.14.pe18
-rw-rw-r-- 1 jaolmoil jaolmoil 11249856 Nov  6 13:35 fort.14.pe19
-rw-rw-r-- 1 jaolmoil jaolmoil 11406112 Nov  6 13:35 fort.14.pe20
-rw-rw-r-- 1 jaolmoil jaolmoil 11406112 Nov  6 13:35 fort.14.pe21
-rw-rw-r-- 1 jaolmoil jaolmoil 11406112 Nov  6 13:35 fort.14.pe22
-rw-rw-r-- 1 jaolmoil jaolmoil 11406112 Nov  6 13:35 fort.14.pe23
-rw-rw-r-- 1 jaolmoil jaolmoil 11249856 Nov  6 13:36 fort.15.pe00
-rw-rw-r-- 1 jaolmoil jaolmoil 11249856 Nov  6 13:36 fort.15.pe01
-rw-rw-r-- 1 jaolmoil jaolmoil 11249856 Nov  6 13:36 fort.15.pe02
-rw-rw-r-- 1 jaolmoil jaolmoil 11249856 Nov  6 13:36 fort.15.pe03
-rw-rw-r-- 1 jaolmoil jaolmoil 11249856 Nov  6 13:36 fort.15.pe04
-rw-rw-r-- 1 jaolmoil jaolmoil 11249856 Nov  6 13:36 fort.15.pe05
-rw-rw-r-- 1 jaolmoil jaolmoil 11249856 Nov  6 13:36 fort.15.pe06
-rw-rw-r-- 1 jaolmoil jaolmoil 11249856 Nov  6 13:36 fort.15.pe07
-rw-rw-r-- 1 jaolmoil jaolmoil 11249856 Nov  6 13:36 fort.15.pe08
-rw-rw-r-- 1 jaolmoil jaolmoil 11093616 Nov  6 13:36 fort.15.pe09
-rw-rw-r-- 1 jaolmoil jaolmoil 11093616 Nov  6 13:36 fort.15.pe10
-rw-rw-r-- 1 jaolmoil jaolmoil 11093616 Nov  6 13:36 fort.15.pe11
-rw-rw-r-- 1 jaolmoil jaolmoil 11093616 Nov  6 13:36 fort.15.pe12
-rw-rw-r-- 1 jaolmoil jaolmoil 11249856 Nov  6 13:36 fort.15.pe13
-rw-rw-r-- 1 jaolmoil jaolmoil 11249856 Nov  6 13:36 fort.15.pe14
-rw-rw-r-- 1 jaolmoil jaolmoil 11249856 Nov  6 13:36 fort.15.pe15
-rw-rw-r-- 1 jaolmoil jaolmoil 11249856 Nov  6 13:36 fort.15.pe16
-rw-rw-r-- 1 jaolmoil jaolmoil 11249856 Nov  6 13:36 fort.15.pe17
-rw-rw-r-- 1 jaolmoil jaolmoil 11249856 Nov  6 13:36 fort.15.pe18
-rw-rw-r-- 1 jaolmoil jaolmoil 11249856 Nov  6 13:36 fort.15.pe19
-rw-rw-r-- 1 jaolmoil jaolmoil 11406112 Nov  6 13:36 fort.15.pe20
-rw-rw-r-- 1 jaolmoil jaolmoil 11406112 Nov  6 13:36 fort.15.pe21
-rw-rw-r-- 1 jaolmoil jaolmoil 11406112 Nov  6 13:36 fort.15.pe22
-rw-rw-r-- 1 jaolmoil jaolmoil 11406112 Nov  6 13:36 fort.15.pe23
-rw-rw-r-- 1 jaolmoil jaolmoil        0 Nov  6 13:31 fort.17.pe01
-rw-rw-r-- 1 jaolmoil jaolmoil        0 Nov  6 13:31 fort.17.pe02
-rw-rw-r-- 1 jaolmoil jaolmoil        0 Nov  6 13:31 fort.17.pe03
-rw-rw-r-- 1 jaolmoil jaolmoil        0 Nov  6 13:31 fort.17.pe04
-rw-rw-r-- 1 jaolmoil jaolmoil        0 Nov  6 13:31 fort.17.pe05
-rw-rw-r-- 1 jaolmoil jaolmoil        0 Nov  6 13:31 fort.17.pe06
-rw-rw-r-- 1 jaolmoil jaolmoil        0 Nov  6 13:31 fort.17.pe07
-rw-rw-r-- 1 jaolmoil jaolmoil        0 Nov  6 13:31 fort.17.pe08
-rw-rw-r-- 1 jaolmoil jaolmoil        0 Nov  6 13:31 fort.17.pe09
-rw-rw-r-- 1 jaolmoil jaolmoil        0 Nov  6 13:31 fort.17.pe10
-rw-rw-r-- 1 jaolmoil jaolmoil        0 Nov  6 13:31 fort.17.pe11
-rw-rw-r-- 1 jaolmoil jaolmoil        0 Nov  6 13:31 fort.17.pe12
-rw-rw-r-- 1 jaolmoil jaolmoil        0 Nov  6 13:31 fort.17.pe13
-rw-rw-r-- 1 jaolmoil jaolmoil        0 Nov  6 13:31 fort.17.pe14
-rw-rw-r-- 1 jaolmoil jaolmoil        0 Nov  6 13:31 fort.17.pe15
-rw-rw-r-- 1 jaolmoil jaolmoil        0 Nov  6 13:31 fort.17.pe16
-rw-rw-r-- 1 jaolmoil jaolmoil        0 Nov  6 13:31 fort.17.pe17
-rw-rw-r-- 1 jaolmoil jaolmoil        0 Nov  6 13:31 fort.17.pe18
-rw-rw-r-- 1 jaolmoil jaolmoil        0 Nov  6 13:31 fort.17.pe19
-rw-rw-r-- 1 jaolmoil jaolmoil        0 Nov  6 13:31 fort.17.pe20
-rw-rw-r-- 1 jaolmoil jaolmoil        0 Nov  6 13:31 fort.17.pe21
-rw-rw-r-- 1 jaolmoil jaolmoil        0 Nov  6 13:31 fort.17.pe22
-rw-rw-r-- 1 jaolmoil jaolmoil        0 Nov  6 13:31 fort.17.pe23
-rw-rw-r-- 1 jaolmoil jaolmoil        0 Nov  6 13:31 fort.18.pe00
-rw-rw-r-- 1 jaolmoil jaolmoil        0 Nov  6 13:31 fort.18.pe01
-rw-rw-r-- 1 jaolmoil jaolmoil        0 Nov  6 13:31 fort.18.pe02
-rw-rw-r-- 1 jaolmoil jaolmoil        0 Nov  6 13:31 fort.18.pe03
-rw-rw-r-- 1 jaolmoil jaolmoil        0 Nov  6 13:31 fort.18.pe04
-rw-rw-r-- 1 jaolmoil jaolmoil        0 Nov  6 13:31 fort.18.pe05
-rw-rw-r-- 1 jaolmoil jaolmoil        0 Nov  6 13:31 fort.18.pe06
-rw-rw-r-- 1 jaolmoil jaolmoil        0 Nov  6 13:31 fort.18.pe07
-rw-rw-r-- 1 jaolmoil jaolmoil        0 Nov  6 13:31 fort.18.pe08
-rw-rw-r-- 1 jaolmoil jaolmoil        0 Nov  6 13:31 fort.18.pe09
-rw-rw-r-- 1 jaolmoil jaolmoil        0 Nov  6 13:31 fort.18.pe10
-rw-rw-r-- 1 jaolmoil jaolmoil        0 Nov  6 13:31 fort.18.pe11
-rw-rw-r-- 1 jaolmoil jaolmoil        0 Nov  6 13:31 fort.18.pe12
-rw-rw-r-- 1 jaolmoil jaolmoil        0 Nov  6 13:31 fort.18.pe13
-rw-rw-r-- 1 jaolmoil jaolmoil        0 Nov  6 13:31 fort.18.pe14
-rw-rw-r-- 1 jaolmoil jaolmoil        0 Nov  6 13:31 fort.18.pe15
-rw-rw-r-- 1 jaolmoil jaolmoil        0 Nov  6 13:31 fort.18.pe16
-rw-rw-r-- 1 jaolmoil jaolmoil        0 Nov  6 13:31 fort.18.pe17
-rw-rw-r-- 1 jaolmoil jaolmoil        0 Nov  6 13:31 fort.18.pe18
-rw-rw-r-- 1 jaolmoil jaolmoil        0 Nov  6 13:31 fort.18.pe19
-rw-rw-r-- 1 jaolmoil jaolmoil        0 Nov  6 13:31 fort.18.pe20
-rw-rw-r-- 1 jaolmoil jaolmoil        0 Nov  6 13:31 fort.18.pe21
-rw-rw-r-- 1 jaolmoil jaolmoil        0 Nov  6 13:31 fort.18.pe22
-rw-rw-r-- 1 jaolmoil jaolmoil        0 Nov  6 13:31 fort.18.pe23
-rw-rw-r-- 1 jaolmoil jaolmoil      720 Nov  6 13:59 fort.19.pe00
-rw-rw-r-- 1 jaolmoil jaolmoil        0 Nov  6 13:31 fort.19.pe01
-rw-rw-r-- 1 jaolmoil jaolmoil        0 Nov  6 13:31 fort.19.pe02
-rw-rw-r-- 1 jaolmoil jaolmoil        0 Nov  6 13:31 fort.19.pe03
-rw-rw-r-- 1 jaolmoil jaolmoil        0 Nov  6 13:31 fort.19.pe04
-rw-rw-r-- 1 jaolmoil jaolmoil        0 Nov  6 13:31 fort.19.pe05
-rw-rw-r-- 1 jaolmoil jaolmoil        0 Nov  6 13:31 fort.19.pe06
-rw-rw-r-- 1 jaolmoil jaolmoil        0 Nov  6 13:31 fort.19.pe07
-rw-rw-r-- 1 jaolmoil jaolmoil        0 Nov  6 13:31 fort.19.pe08
-rw-rw-r-- 1 jaolmoil jaolmoil        0 Nov  6 13:31 fort.19.pe09
-rw-rw-r-- 1 jaolmoil jaolmoil        0 Nov  6 13:31 fort.19.pe10
-rw-rw-r-- 1 jaolmoil jaolmoil        0 Nov  6 13:31 fort.19.pe11
-rw-rw-r-- 1 jaolmoil jaolmoil        0 Nov  6 13:31 fort.19.pe12
-rw-rw-r-- 1 jaolmoil jaolmoil        0 Nov  6 13:31 fort.19.pe13
-rw-rw-r-- 1 jaolmoil jaolmoil        0 Nov  6 13:31 fort.19.pe14
-rw-rw-r-- 1 jaolmoil jaolmoil        0 Nov  6 13:31 fort.19.pe15
-rw-rw-r-- 1 jaolmoil jaolmoil        0 Nov  6 13:31 fort.19.pe16
-rw-rw-r-- 1 jaolmoil jaolmoil        0 Nov  6 13:31 fort.19.pe17
-rw-rw-r-- 1 jaolmoil jaolmoil        0 Nov  6 13:31 fort.19.pe18
-rw-rw-r-- 1 jaolmoil jaolmoil        0 Nov  6 13:31 fort.19.pe19
-rw-rw-r-- 1 jaolmoil jaolmoil        0 Nov  6 13:31 fort.19.pe20
-rw-rw-r-- 1 jaolmoil jaolmoil        0 Nov  6 13:31 fort.19.pe21
-rw-rw-r-- 1 jaolmoil jaolmoil        0 Nov  6 13:31 fort.19.pe22
-rw-rw-r-- 1 jaolmoil jaolmoil        0 Nov  6 13:31 fort.19.pe23
-rw-rw-r-- 1 jaolmoil jaolmoil        0 Nov  6 13:31 fort.1.pe00
-rw-rw-r-- 1 jaolmoil jaolmoil        0 Nov  6 13:31 fort.1.pe01
-rw-rw-r-- 1 jaolmoil jaolmoil        0 Nov  6 13:31 fort.1.pe02
-rw-rw-r-- 1 jaolmoil jaolmoil        0 Nov  6 13:31 fort.1.pe03
-rw-rw-r-- 1 jaolmoil jaolmoil        0 Nov  6 13:31 fort.1.pe04
-rw-rw-r-- 1 jaolmoil jaolmoil        0 Nov  6 13:31 fort.1.pe05
-rw-rw-r-- 1 jaolmoil jaolmoil        0 Nov  6 13:31 fort.1.pe06
-rw-rw-r-- 1 jaolmoil jaolmoil        0 Nov  6 13:31 fort.1.pe07
-rw-rw-r-- 1 jaolmoil jaolmoil        0 Nov  6 13:31 fort.1.pe08
-rw-rw-r-- 1 jaolmoil jaolmoil        0 Nov  6 13:31 fort.1.pe09
-rw-rw-r-- 1 jaolmoil jaolmoil        0 Nov  6 13:31 fort.1.pe10
-rw-rw-r-- 1 jaolmoil jaolmoil        0 Nov  6 13:31 fort.1.pe11
-rw-rw-r-- 1 jaolmoil jaolmoil        0 Nov  6 13:31 fort.1.pe12
-rw-rw-r-- 1 jaolmoil jaolmoil        0 Nov  6 13:31 fort.1.pe13
-rw-rw-r-- 1 jaolmoil jaolmoil        0 Nov  6 13:31 fort.1.pe14
-rw-rw-r-- 1 jaolmoil jaolmoil        0 Nov  6 13:31 fort.1.pe15
-rw-rw-r-- 1 jaolmoil jaolmoil        0 Nov  6 13:31 fort.1.pe16
-rw-rw-r-- 1 jaolmoil jaolmoil        0 Nov  6 13:31 fort.1.pe17
-rw-rw-r-- 1 jaolmoil jaolmoil        0 Nov  6 13:31 fort.1.pe18
-rw-rw-r-- 1 jaolmoil jaolmoil        0 Nov  6 13:31 fort.1.pe19
-rw-rw-r-- 1 jaolmoil jaolmoil        0 Nov  6 13:31 fort.1.pe20
-rw-rw-r-- 1 jaolmoil jaolmoil        0 Nov  6 13:31 fort.1.pe21
-rw-rw-r-- 1 jaolmoil jaolmoil        0 Nov  6 13:31 fort.1.pe22
-rw-rw-r-- 1 jaolmoil jaolmoil        0 Nov  6 13:31 fort.1.pe23
-rw-rw-r-- 1 jaolmoil jaolmoil   276752 Nov  6 13:53 fort.20
-rw-rw-r-- 1 jaolmoil jaolmoil 11249856 Nov  6 13:37 fort.22.pe00
-rw-rw-r-- 1 jaolmoil jaolmoil 11249856 Nov  6 13:37 fort.22.pe01
-rw-rw-r-- 1 jaolmoil jaolmoil 11249856 Nov  6 13:37 fort.22.pe02
-rw-rw-r-- 1 jaolmoil jaolmoil 11249856 Nov  6 13:37 fort.22.pe03
-rw-rw-r-- 1 jaolmoil jaolmoil 11249856 Nov  6 13:37 fort.22.pe04
-rw-rw-r-- 1 jaolmoil jaolmoil 11249856 Nov  6 13:37 fort.22.pe05
-rw-rw-r-- 1 jaolmoil jaolmoil 11249856 Nov  6 13:37 fort.22.pe06
-rw-rw-r-- 1 jaolmoil jaolmoil 11249856 Nov  6 13:37 fort.22.pe07
-rw-rw-r-- 1 jaolmoil jaolmoil 11249856 Nov  6 13:37 fort.22.pe08
-rw-rw-r-- 1 jaolmoil jaolmoil 11093616 Nov  6 13:37 fort.22.pe09
-rw-rw-r-- 1 jaolmoil jaolmoil 11093616 Nov  6 13:37 fort.22.pe10
-rw-rw-r-- 1 jaolmoil jaolmoil 11093616 Nov  6 13:37 fort.22.pe11
-rw-rw-r-- 1 jaolmoil jaolmoil 11093616 Nov  6 13:37 fort.22.pe12
-rw-rw-r-- 1 jaolmoil jaolmoil 11249856 Nov  6 13:37 fort.22.pe13
-rw-rw-r-- 1 jaolmoil jaolmoil 11249856 Nov  6 13:37 fort.22.pe14
-rw-rw-r-- 1 jaolmoil jaolmoil 11249856 Nov  6 13:37 fort.22.pe15
-rw-rw-r-- 1 jaolmoil jaolmoil 11249856 Nov  6 13:37 fort.22.pe16
-rw-rw-r-- 1 jaolmoil jaolmoil 11249856 Nov  6 13:37 fort.22.pe17
-rw-rw-r-- 1 jaolmoil jaolmoil 11249856 Nov  6 13:37 fort.22.pe18
-rw-rw-r-- 1 jaolmoil jaolmoil 11249856 Nov  6 13:37 fort.22.pe19
-rw-rw-r-- 1 jaolmoil jaolmoil 11406112 Nov  6 13:37 fort.22.pe20
-rw-rw-r-- 1 jaolmoil jaolmoil 11406112 Nov  6 13:37 fort.22.pe21
-rw-rw-r-- 1 jaolmoil jaolmoil 11406112 Nov  6 13:37 fort.22.pe22
-rw-rw-r-- 1 jaolmoil jaolmoil 11406112 Nov  6 13:37 fort.22.pe23
-rw-rw-r-- 1 jaolmoil jaolmoil      243 Nov  6 13:34 fort.24
-rw-rw-r-- 1 jaolmoil jaolmoil 18289728 Nov  6 13:33 fort.26.pe00
-rw-rw-r-- 1 jaolmoil jaolmoil 18289728 Nov  6 13:33 fort.26.pe01
-rw-rw-r-- 1 jaolmoil jaolmoil 18289728 Nov  6 13:33 fort.26.pe02
-rw-rw-r-- 1 jaolmoil jaolmoil 18289728 Nov  6 13:33 fort.26.pe03
-rw-rw-r-- 1 jaolmoil jaolmoil 18289728 Nov  6 13:33 fort.26.pe04
-rw-rw-r-- 1 jaolmoil jaolmoil 18289728 Nov  6 13:33 fort.26.pe05
-rw-rw-r-- 1 jaolmoil jaolmoil 18289728 Nov  6 13:33 fort.26.pe06
-rw-rw-r-- 1 jaolmoil jaolmoil 18289728 Nov  6 13:33 fort.26.pe07
-rw-rw-r-- 1 jaolmoil jaolmoil 18289728 Nov  6 13:33 fort.26.pe08
-rw-rw-r-- 1 jaolmoil jaolmoil 18035712 Nov  6 13:33 fort.26.pe09
-rw-rw-r-- 1 jaolmoil jaolmoil 18035712 Nov  6 13:33 fort.26.pe10
-rw-rw-r-- 1 jaolmoil jaolmoil 18035712 Nov  6 13:33 fort.26.pe11
-rw-rw-r-- 1 jaolmoil jaolmoil 18035712 Nov  6 13:33 fort.26.pe12
-rw-rw-r-- 1 jaolmoil jaolmoil 18289728 Nov  6 13:33 fort.26.pe13
-rw-rw-r-- 1 jaolmoil jaolmoil 18289728 Nov  6 13:33 fort.26.pe14
-rw-rw-r-- 1 jaolmoil jaolmoil 18289728 Nov  6 13:33 fort.26.pe15
-rw-rw-r-- 1 jaolmoil jaolmoil 18289728 Nov  6 13:33 fort.26.pe16
-rw-rw-r-- 1 jaolmoil jaolmoil 18289728 Nov  6 13:33 fort.26.pe17
-rw-rw-r-- 1 jaolmoil jaolmoil 18289728 Nov  6 13:33 fort.26.pe18
-rw-rw-r-- 1 jaolmoil jaolmoil 18289728 Nov  6 13:33 fort.26.pe19
-rw-rw-r-- 1 jaolmoil jaolmoil 18543760 Nov  6 13:33 fort.26.pe20
-rw-rw-r-- 1 jaolmoil jaolmoil 18543760 Nov  6 13:33 fort.26.pe21
-rw-rw-r-- 1 jaolmoil jaolmoil 18543760 Nov  6 13:33 fort.26.pe22
-rw-rw-r-- 1 jaolmoil jaolmoil 18543760 Nov  6 13:33 fort.26.pe23
-rw-rw-r-- 1 jaolmoil jaolmoil  1620576 Nov  6 13:32 fort.27.pe00
-rw-rw-r-- 1 jaolmoil jaolmoil  1620576 Nov  6 13:32 fort.27.pe01
-rw-rw-r-- 1 jaolmoil jaolmoil  1620576 Nov  6 13:32 fort.27.pe02
-rw-rw-r-- 1 jaolmoil jaolmoil  1620576 Nov  6 13:32 fort.27.pe03
-rw-rw-r-- 1 jaolmoil jaolmoil  1620576 Nov  6 13:32 fort.27.pe04
-rw-rw-r-- 1 jaolmoil jaolmoil  1620576 Nov  6 13:32 fort.27.pe05
-rw-rw-r-- 1 jaolmoil jaolmoil  1620576 Nov  6 13:32 fort.27.pe06
-rw-rw-r-- 1 jaolmoil jaolmoil  1620576 Nov  6 13:32 fort.27.pe07
-rw-rw-r-- 1 jaolmoil jaolmoil  1620576 Nov  6 13:32 fort.27.pe08
-rw-rw-r-- 1 jaolmoil jaolmoil  1598072 Nov  6 13:32 fort.27.pe09
-rw-rw-r-- 1 jaolmoil jaolmoil  1598072 Nov  6 13:32 fort.27.pe10
-rw-rw-r-- 1 jaolmoil jaolmoil  1598072 Nov  6 13:32 fort.27.pe11
-rw-rw-r-- 1 jaolmoil jaolmoil  1598072 Nov  6 13:32 fort.27.pe12
-rw-rw-r-- 1 jaolmoil jaolmoil  1620576 Nov  6 13:32 fort.27.pe13
-rw-rw-r-- 1 jaolmoil jaolmoil  1620576 Nov  6 13:32 fort.27.pe14
-rw-rw-r-- 1 jaolmoil jaolmoil  1620576 Nov  6 13:32 fort.27.pe15
-rw-rw-r-- 1 jaolmoil jaolmoil  1620576 Nov  6 13:32 fort.27.pe16
-rw-rw-r-- 1 jaolmoil jaolmoil  1620576 Nov  6 13:32 fort.27.pe17
-rw-rw-r-- 1 jaolmoil jaolmoil  1620576 Nov  6 13:32 fort.27.pe18
-rw-rw-r-- 1 jaolmoil jaolmoil  1620576 Nov  6 13:32 fort.27.pe19
-rw-rw-r-- 1 jaolmoil jaolmoil  1643088 Nov  6 13:32 fort.27.pe20
-rw-rw-r-- 1 jaolmoil jaolmoil  1643088 Nov  6 13:32 fort.27.pe21
-rw-rw-r-- 1 jaolmoil jaolmoil  1643088 Nov  6 13:32 fort.27.pe22
-rw-rw-r-- 1 jaolmoil jaolmoil  1643088 Nov  6 13:32 fort.27.pe23
-rw-rw-r-- 1 jaolmoil jaolmoil  1620576 Nov  6 13:33 fort.28.pe00
-rw-rw-r-- 1 jaolmoil jaolmoil  1620576 Nov  6 13:33 fort.28.pe01
-rw-rw-r-- 1 jaolmoil jaolmoil  1620576 Nov  6 13:33 fort.28.pe02
-rw-rw-r-- 1 jaolmoil jaolmoil  1620576 Nov  6 13:33 fort.28.pe03
-rw-rw-r-- 1 jaolmoil jaolmoil  1620576 Nov  6 13:33 fort.28.pe04
-rw-rw-r-- 1 jaolmoil jaolmoil  1620576 Nov  6 13:33 fort.28.pe05
-rw-rw-r-- 1 jaolmoil jaolmoil  1620576 Nov  6 13:33 fort.28.pe06
-rw-rw-r-- 1 jaolmoil jaolmoil  1620576 Nov  6 13:33 fort.28.pe07
-rw-rw-r-- 1 jaolmoil jaolmoil  1620576 Nov  6 13:33 fort.28.pe08
-rw-rw-r-- 1 jaolmoil jaolmoil  1598072 Nov  6 13:33 fort.28.pe09
-rw-rw-r-- 1 jaolmoil jaolmoil  1598072 Nov  6 13:33 fort.28.pe10
-rw-rw-r-- 1 jaolmoil jaolmoil  1598072 Nov  6 13:33 fort.28.pe11
-rw-rw-r-- 1 jaolmoil jaolmoil  1598072 Nov  6 13:33 fort.28.pe12
-rw-rw-r-- 1 jaolmoil jaolmoil  1620576 Nov  6 13:33 fort.28.pe13
-rw-rw-r-- 1 jaolmoil jaolmoil  1620576 Nov  6 13:33 fort.28.pe14
-rw-rw-r-- 1 jaolmoil jaolmoil  1620576 Nov  6 13:33 fort.28.pe15
-rw-rw-r-- 1 jaolmoil jaolmoil  1620576 Nov  6 13:33 fort.28.pe16
-rw-rw-r-- 1 jaolmoil jaolmoil  1620576 Nov  6 13:33 fort.28.pe17
-rw-rw-r-- 1 jaolmoil jaolmoil  1620576 Nov  6 13:33 fort.28.pe18
-rw-rw-r-- 1 jaolmoil jaolmoil  1620576 Nov  6 13:33 fort.28.pe19
-rw-rw-r-- 1 jaolmoil jaolmoil  1643088 Nov  6 13:33 fort.28.pe20
-rw-rw-r-- 1 jaolmoil jaolmoil  1643088 Nov  6 13:33 fort.28.pe21
-rw-rw-r-- 1 jaolmoil jaolmoil  1643088 Nov  6 13:33 fort.28.pe22
-rw-rw-r-- 1 jaolmoil jaolmoil  1643088 Nov  6 13:33 fort.28.pe23
-rw-rw-r-- 1 jaolmoil jaolmoil  1620576 Nov  6 13:34 fort.29.pe00
-rw-rw-r-- 1 jaolmoil jaolmoil  1620576 Nov  6 13:34 fort.29.pe01
-rw-rw-r-- 1 jaolmoil jaolmoil  1620576 Nov  6 13:34 fort.29.pe02
-rw-rw-r-- 1 jaolmoil jaolmoil  1620576 Nov  6 13:34 fort.29.pe03
-rw-rw-r-- 1 jaolmoil jaolmoil  1620576 Nov  6 13:34 fort.29.pe04
-rw-rw-r-- 1 jaolmoil jaolmoil  1620576 Nov  6 13:34 fort.29.pe05
-rw-rw-r-- 1 jaolmoil jaolmoil  1620576 Nov  6 13:34 fort.29.pe06
-rw-rw-r-- 1 jaolmoil jaolmoil  1620576 Nov  6 13:34 fort.29.pe07
-rw-rw-r-- 1 jaolmoil jaolmoil  1620576 Nov  6 13:34 fort.29.pe08
-rw-rw-r-- 1 jaolmoil jaolmoil  1598072 Nov  6 13:34 fort.29.pe09
-rw-rw-r-- 1 jaolmoil jaolmoil  1598072 Nov  6 13:34 fort.29.pe10
-rw-rw-r-- 1 jaolmoil jaolmoil  1598072 Nov  6 13:34 fort.29.pe11
-rw-rw-r-- 1 jaolmoil jaolmoil  1598072 Nov  6 13:34 fort.29.pe12
-rw-rw-r-- 1 jaolmoil jaolmoil  1620576 Nov  6 13:34 fort.29.pe13
-rw-rw-r-- 1 jaolmoil jaolmoil  1620576 Nov  6 13:34 fort.29.pe14
-rw-rw-r-- 1 jaolmoil jaolmoil  1620576 Nov  6 13:34 fort.29.pe15
-rw-rw-r-- 1 jaolmoil jaolmoil  1620576 Nov  6 13:34 fort.29.pe16
-rw-rw-r-- 1 jaolmoil jaolmoil  1620576 Nov  6 13:34 fort.29.pe17
-rw-rw-r-- 1 jaolmoil jaolmoil  1620576 Nov  6 13:34 fort.29.pe18
-rw-rw-r-- 1 jaolmoil jaolmoil  1620576 Nov  6 13:34 fort.29.pe19
-rw-rw-r-- 1 jaolmoil jaolmoil  1643088 Nov  6 13:34 fort.29.pe20
-rw-rw-r-- 1 jaolmoil jaolmoil  1643088 Nov  6 13:34 fort.29.pe21
-rw-rw-r-- 1 jaolmoil jaolmoil  1643088 Nov  6 13:34 fort.29.pe22
-rw-rw-r-- 1 jaolmoil jaolmoil  1643088 Nov  6 13:34 fort.29.pe23
-rw-rw-r-- 1 jaolmoil jaolmoil   180128 Nov  6 13:39 fort.2.pe00
-rw-rw-r-- 1 jaolmoil jaolmoil   180064 Nov  6 13:39 fort.2.pe01
-rw-rw-r-- 1 jaolmoil jaolmoil   181032 Nov  6 13:39 fort.2.pe02
-rw-rw-r-- 1 jaolmoil jaolmoil   179976 Nov  6 13:39 fort.2.pe03
-rw-rw-r-- 1 jaolmoil jaolmoil   181096 Nov  6 13:39 fort.2.pe04
-rw-rw-r-- 1 jaolmoil jaolmoil   180968 Nov  6 13:39 fort.2.pe05
-rw-rw-r-- 1 jaolmoil jaolmoil   180200 Nov  6 13:39 fort.2.pe06
-rw-rw-r-- 1 jaolmoil jaolmoil   180200 Nov  6 13:39 fort.2.pe07
-rw-rw-r-- 1 jaolmoil jaolmoil   181136 Nov  6 13:39 fort.2.pe08
-rw-rw-r-- 1 jaolmoil jaolmoil   181104 Nov  6 13:39 fort.2.pe09
-rw-rw-r-- 1 jaolmoil jaolmoil   180144 Nov  6 13:39 fort.2.pe10
-rw-rw-r-- 1 jaolmoil jaolmoil   180144 Nov  6 13:39 fort.2.pe11
-rw-rw-r-- 1 jaolmoil jaolmoil   180080 Nov  6 13:39 fort.2.pe12
-rw-rw-r-- 1 jaolmoil jaolmoil   180080 Nov  6 13:39 fort.2.pe13
-rw-rw-r-- 1 jaolmoil jaolmoil   180632 Nov  6 13:39 fort.2.pe14
-rw-rw-r-- 1 jaolmoil jaolmoil   180832 Nov  6 13:39 fort.2.pe15
-rw-rw-r-- 1 jaolmoil jaolmoil   180216 Nov  6 13:39 fort.2.pe16
-rw-rw-r-- 1 jaolmoil jaolmoil   180152 Nov  6 13:39 fort.2.pe17
-rw-rw-r-- 1 jaolmoil jaolmoil   181088 Nov  6 13:39 fort.2.pe18
-rw-rw-r-- 1 jaolmoil jaolmoil   180936 Nov  6 13:39 fort.2.pe19
-rw-rw-r-- 1 jaolmoil jaolmoil   180064 Nov  6 13:39 fort.2.pe20
-rw-rw-r-- 1 jaolmoil jaolmoil   180064 Nov  6 13:39 fort.2.pe21
-rw-rw-r-- 1 jaolmoil jaolmoil   180680 Nov  6 13:39 fort.2.pe22
-rw-rw-r-- 1 jaolmoil jaolmoil   180072 Nov  6 13:39 fort.2.pe23
-rw-rw-r-- 1 jaolmoil jaolmoil  3913112 Nov  6 13:40 fort.31
-rw-rw-r-- 1 jaolmoil jaolmoil 11249856 Nov  6 13:38 fort.36.pe00
-rw-rw-r-- 1 jaolmoil jaolmoil 11249856 Nov  6 13:38 fort.36.pe01
-rw-rw-r-- 1 jaolmoil jaolmoil 11249856 Nov  6 13:38 fort.36.pe02
-rw-rw-r-- 1 jaolmoil jaolmoil 11249856 Nov  6 13:38 fort.36.pe03
-rw-rw-r-- 1 jaolmoil jaolmoil 11249856 Nov  6 13:38 fort.36.pe04
-rw-rw-r-- 1 jaolmoil jaolmoil 11249856 Nov  6 13:38 fort.36.pe05
-rw-rw-r-- 1 jaolmoil jaolmoil 11249856 Nov  6 13:38 fort.36.pe06
-rw-rw-r-- 1 jaolmoil jaolmoil 11249856 Nov  6 13:38 fort.36.pe07
-rw-rw-r-- 1 jaolmoil jaolmoil 11249856 Nov  6 13:38 fort.36.pe08
-rw-rw-r-- 1 jaolmoil jaolmoil 11093616 Nov  6 13:38 fort.36.pe09
-rw-rw-r-- 1 jaolmoil jaolmoil 11093616 Nov  6 13:38 fort.36.pe10
-rw-rw-r-- 1 jaolmoil jaolmoil 11093616 Nov  6 13:38 fort.36.pe11
-rw-rw-r-- 1 jaolmoil jaolmoil 11093616 Nov  6 13:38 fort.36.pe12
-rw-rw-r-- 1 jaolmoil jaolmoil 11249856 Nov  6 13:38 fort.36.pe13
-rw-rw-r-- 1 jaolmoil jaolmoil 11249856 Nov  6 13:38 fort.36.pe14
-rw-rw-r-- 1 jaolmoil jaolmoil 11249856 Nov  6 13:38 fort.36.pe15
-rw-rw-r-- 1 jaolmoil jaolmoil 11249856 Nov  6 13:38 fort.36.pe16
-rw-rw-r-- 1 jaolmoil jaolmoil 11249856 Nov  6 13:38 fort.36.pe17
-rw-rw-r-- 1 jaolmoil jaolmoil 11249856 Nov  6 13:38 fort.36.pe18
-rw-rw-r-- 1 jaolmoil jaolmoil 11249856 Nov  6 13:38 fort.36.pe19
-rw-rw-r-- 1 jaolmoil jaolmoil 11406112 Nov  6 13:38 fort.36.pe20
-rw-rw-r-- 1 jaolmoil jaolmoil 11406112 Nov  6 13:38 fort.36.pe21
-rw-rw-r-- 1 jaolmoil jaolmoil 11406112 Nov  6 13:38 fort.36.pe22
-rw-rw-r-- 1 jaolmoil jaolmoil 11406112 Nov  6 13:38 fort.36.pe23
-rw-rw-r-- 1 jaolmoil jaolmoil 11249856 Nov  6 13:39 fort.37.pe00
-rw-rw-r-- 1 jaolmoil jaolmoil 11249856 Nov  6 13:39 fort.37.pe01
-rw-rw-r-- 1 jaolmoil jaolmoil 11249856 Nov  6 13:39 fort.37.pe02
-rw-rw-r-- 1 jaolmoil jaolmoil 11249856 Nov  6 13:39 fort.37.pe03
-rw-rw-r-- 1 jaolmoil jaolmoil 11249856 Nov  6 13:39 fort.37.pe04
-rw-rw-r-- 1 jaolmoil jaolmoil 11249856 Nov  6 13:39 fort.37.pe05
-rw-rw-r-- 1 jaolmoil jaolmoil 11249856 Nov  6 13:39 fort.37.pe06
-rw-rw-r-- 1 jaolmoil jaolmoil 11249856 Nov  6 13:39 fort.37.pe07
-rw-rw-r-- 1 jaolmoil jaolmoil 11249856 Nov  6 13:39 fort.37.pe08
-rw-rw-r-- 1 jaolmoil jaolmoil 11093616 Nov  6 13:39 fort.37.pe09
-rw-rw-r-- 1 jaolmoil jaolmoil 11093616 Nov  6 13:39 fort.37.pe10
-rw-rw-r-- 1 jaolmoil jaolmoil 11093616 Nov  6 13:39 fort.37.pe11
-rw-rw-r-- 1 jaolmoil jaolmoil 11093616 Nov  6 13:39 fort.37.pe12
-rw-rw-r-- 1 jaolmoil jaolmoil 11249856 Nov  6 13:39 fort.37.pe13
-rw-rw-r-- 1 jaolmoil jaolmoil 11249856 Nov  6 13:39 fort.37.pe14
-rw-rw-r-- 1 jaolmoil jaolmoil 11249856 Nov  6 13:39 fort.37.pe15
-rw-rw-r-- 1 jaolmoil jaolmoil 11249856 Nov  6 13:39 fort.37.pe16
-rw-rw-r-- 1 jaolmoil jaolmoil 11249856 Nov  6 13:39 fort.37.pe17
-rw-rw-r-- 1 jaolmoil jaolmoil 11249856 Nov  6 13:39 fort.37.pe18
-rw-rw-r-- 1 jaolmoil jaolmoil 11249856 Nov  6 13:39 fort.37.pe19
-rw-rw-r-- 1 jaolmoil jaolmoil 11406112 Nov  6 13:39 fort.37.pe20
-rw-rw-r-- 1 jaolmoil jaolmoil 11406112 Nov  6 13:39 fort.37.pe21
-rw-rw-r-- 1 jaolmoil jaolmoil 11406112 Nov  6 13:39 fort.37.pe22
-rw-rw-r-- 1 jaolmoil jaolmoil 11406112 Nov  6 13:39 fort.37.pe23
-rw-rw-r-- 1 jaolmoil jaolmoil        0 Nov  6 13:31 fort.38.pe00
-rw-rw-r-- 1 jaolmoil jaolmoil        0 Nov  6 13:31 fort.38.pe01
-rw-rw-r-- 1 jaolmoil jaolmoil        0 Nov  6 13:31 fort.38.pe02
-rw-rw-r-- 1 jaolmoil jaolmoil        0 Nov  6 13:31 fort.38.pe03
-rw-rw-r-- 1 jaolmoil jaolmoil        0 Nov  6 13:31 fort.38.pe04
-rw-rw-r-- 1 jaolmoil jaolmoil        0 Nov  6 13:31 fort.38.pe05
-rw-rw-r-- 1 jaolmoil jaolmoil        0 Nov  6 13:31 fort.38.pe06
-rw-rw-r-- 1 jaolmoil jaolmoil        0 Nov  6 13:31 fort.38.pe07
-rw-rw-r-- 1 jaolmoil jaolmoil        0 Nov  6 13:31 fort.38.pe08
-rw-rw-r-- 1 jaolmoil jaolmoil        0 Nov  6 13:31 fort.38.pe09
-rw-rw-r-- 1 jaolmoil jaolmoil        0 Nov  6 13:31 fort.38.pe10
-rw-rw-r-- 1 jaolmoil jaolmoil        0 Nov  6 13:31 fort.38.pe11
-rw-rw-r-- 1 jaolmoil jaolmoil        0 Nov  6 13:31 fort.38.pe12
-rw-rw-r-- 1 jaolmoil jaolmoil        0 Nov  6 13:31 fort.38.pe13
-rw-rw-r-- 1 jaolmoil jaolmoil        0 Nov  6 13:31 fort.38.pe14
-rw-rw-r-- 1 jaolmoil jaolmoil        0 Nov  6 13:31 fort.38.pe15
-rw-rw-r-- 1 jaolmoil jaolmoil        0 Nov  6 13:31 fort.38.pe16
-rw-rw-r-- 1 jaolmoil jaolmoil        0 Nov  6 13:31 fort.38.pe17
-rw-rw-r-- 1 jaolmoil jaolmoil        0 Nov  6 13:31 fort.38.pe18
-rw-rw-r-- 1 jaolmoil jaolmoil        0 Nov  6 13:31 fort.38.pe19
-rw-rw-r-- 1 jaolmoil jaolmoil        0 Nov  6 13:31 fort.38.pe20
-rw-rw-r-- 1 jaolmoil jaolmoil        0 Nov  6 13:31 fort.38.pe21
-rw-rw-r-- 1 jaolmoil jaolmoil        0 Nov  6 13:31 fort.38.pe22
-rw-rw-r-- 1 jaolmoil jaolmoil        0 Nov  6 13:31 fort.38.pe23
-rw-rw-r-- 1 jaolmoil jaolmoil 11249856 Nov  6 13:40 fort.39.pe00
-rw-rw-r-- 1 jaolmoil jaolmoil 11249856 Nov  6 13:40 fort.39.pe01
-rw-rw-r-- 1 jaolmoil jaolmoil 11249856 Nov  6 13:40 fort.39.pe02
-rw-rw-r-- 1 jaolmoil jaolmoil 11249856 Nov  6 13:40 fort.39.pe03
-rw-rw-r-- 1 jaolmoil jaolmoil 11249856 Nov  6 13:40 fort.39.pe04
-rw-rw-r-- 1 jaolmoil jaolmoil 11249856 Nov  6 13:40 fort.39.pe05
-rw-rw-r-- 1 jaolmoil jaolmoil 11249856 Nov  6 13:40 fort.39.pe06
-rw-rw-r-- 1 jaolmoil jaolmoil 11249856 Nov  6 13:40 fort.39.pe07
-rw-rw-r-- 1 jaolmoil jaolmoil 11249856 Nov  6 13:40 fort.39.pe08
-rw-rw-r-- 1 jaolmoil jaolmoil 11093616 Nov  6 13:40 fort.39.pe09
-rw-rw-r-- 1 jaolmoil jaolmoil 11093616 Nov  6 13:40 fort.39.pe10
-rw-rw-r-- 1 jaolmoil jaolmoil 11093616 Nov  6 13:40 fort.39.pe11
-rw-rw-r-- 1 jaolmoil jaolmoil 11093616 Nov  6 13:40 fort.39.pe12
-rw-rw-r-- 1 jaolmoil jaolmoil 11249856 Nov  6 13:40 fort.39.pe13
-rw-rw-r-- 1 jaolmoil jaolmoil 11249856 Nov  6 13:40 fort.39.pe14
-rw-rw-r-- 1 jaolmoil jaolmoil 11249856 Nov  6 13:40 fort.39.pe15
-rw-rw-r-- 1 jaolmoil jaolmoil 11249856 Nov  6 13:40 fort.39.pe16
-rw-rw-r-- 1 jaolmoil jaolmoil 11249856 Nov  6 13:40 fort.39.pe17
-rw-rw-r-- 1 jaolmoil jaolmoil 11249856 Nov  6 13:40 fort.39.pe18
-rw-rw-r-- 1 jaolmoil jaolmoil 11249856 Nov  6 13:40 fort.39.pe19
-rw-rw-r-- 1 jaolmoil jaolmoil 11406112 Nov  6 13:40 fort.39.pe20
-rw-rw-r-- 1 jaolmoil jaolmoil 11406112 Nov  6 13:40 fort.39.pe21
-rw-rw-r-- 1 jaolmoil jaolmoil 11406112 Nov  6 13:40 fort.39.pe22
-rw-rw-r-- 1 jaolmoil jaolmoil 11406112 Nov  6 13:40 fort.39.pe23
-rw-rw-r-- 1 jaolmoil jaolmoil   424168 Nov  6 13:59 fort.3.pe00
-rw-rw-r-- 1 jaolmoil jaolmoil   424168 Nov  6 13:59 fort.3.pe01
-rw-rw-r-- 1 jaolmoil jaolmoil   424168 Nov  6 13:59 fort.3.pe02
-rw-rw-r-- 1 jaolmoil jaolmoil   424168 Nov  6 13:58 fort.3.pe03
-rw-rw-r-- 1 jaolmoil jaolmoil   424168 Nov  6 13:59 fort.3.pe04
-rw-rw-r-- 1 jaolmoil jaolmoil   424168 Nov  6 13:59 fort.3.pe05
-rw-rw-r-- 1 jaolmoil jaolmoil   424168 Nov  6 13:59 fort.3.pe06
-rw-rw-r-- 1 jaolmoil jaolmoil   424168 Nov  6 13:59 fort.3.pe07
-rw-rw-r-- 1 jaolmoil jaolmoil   424168 Nov  6 13:59 fort.3.pe08
-rw-rw-r-- 1 jaolmoil jaolmoil   424168 Nov  6 13:58 fort.3.pe09
-rw-rw-r-- 1 jaolmoil jaolmoil   424168 Nov  6 13:59 fort.3.pe10
-rw-rw-r-- 1 jaolmoil jaolmoil   424168 Nov  6 13:59 fort.3.pe11
-rw-rw-r-- 1 jaolmoil jaolmoil   424168 Nov  6 13:59 fort.3.pe12
-rw-rw-r-- 1 jaolmoil jaolmoil   424168 Nov  6 13:59 fort.3.pe13
-rw-rw-r-- 1 jaolmoil jaolmoil   424168 Nov  6 13:59 fort.3.pe14
-rw-rw-r-- 1 jaolmoil jaolmoil   424168 Nov  6 13:58 fort.3.pe15
-rw-rw-r-- 1 jaolmoil jaolmoil   424168 Nov  6 13:59 fort.3.pe16
-rw-rw-r-- 1 jaolmoil jaolmoil   424168 Nov  6 13:59 fort.3.pe17
-rw-rw-r-- 1 jaolmoil jaolmoil   424168 Nov  6 13:59 fort.3.pe18
-rw-rw-r-- 1 jaolmoil jaolmoil   424168 Nov  6 13:59 fort.3.pe19
-rw-rw-r-- 1 jaolmoil jaolmoil   424168 Nov  6 13:59 fort.3.pe20
-rw-rw-r-- 1 jaolmoil jaolmoil   424168 Nov  6 13:58 fort.3.pe21
-rw-rw-r-- 1 jaolmoil jaolmoil   424168 Nov  6 13:59 fort.3.pe22
-rw-rw-r-- 1 jaolmoil jaolmoil   424168 Nov  6 13:59 fort.3.pe23
-rw-rw-r-- 1 jaolmoil jaolmoil        0 Nov  6 13:31 fort.40.pe00
-rw-rw-r-- 1 jaolmoil jaolmoil        0 Nov  6 13:31 fort.40.pe01
-rw-rw-r-- 1 jaolmoil jaolmoil        0 Nov  6 13:31 fort.40.pe02
-rw-rw-r-- 1 jaolmoil jaolmoil        0 Nov  6 13:31 fort.40.pe03
-rw-rw-r-- 1 jaolmoil jaolmoil        0 Nov  6 13:31 fort.40.pe04
-rw-rw-r-- 1 jaolmoil jaolmoil        0 Nov  6 13:31 fort.40.pe05
-rw-rw-r-- 1 jaolmoil jaolmoil        0 Nov  6 13:31 fort.40.pe06
-rw-rw-r-- 1 jaolmoil jaolmoil        0 Nov  6 13:31 fort.40.pe07
-rw-rw-r-- 1 jaolmoil jaolmoil        0 Nov  6 13:31 fort.40.pe08
-rw-rw-r-- 1 jaolmoil jaolmoil        0 Nov  6 13:31 fort.40.pe09
-rw-rw-r-- 1 jaolmoil jaolmoil        0 Nov  6 13:31 fort.40.pe10
-rw-rw-r-- 1 jaolmoil jaolmoil        0 Nov  6 13:31 fort.40.pe11
-rw-rw-r-- 1 jaolmoil jaolmoil        0 Nov  6 13:31 fort.40.pe12
-rw-rw-r-- 1 jaolmoil jaolmoil        0 Nov  6 13:31 fort.40.pe13
-rw-rw-r-- 1 jaolmoil jaolmoil        0 Nov  6 13:31 fort.40.pe14
-rw-rw-r-- 1 jaolmoil jaolmoil        0 Nov  6 13:31 fort.40.pe15
-rw-rw-r-- 1 jaolmoil jaolmoil        0 Nov  6 13:31 fort.40.pe16
-rw-rw-r-- 1 jaolmoil jaolmoil        0 Nov  6 13:31 fort.40.pe17
-rw-rw-r-- 1 jaolmoil jaolmoil        0 Nov  6 13:31 fort.40.pe18
-rw-rw-r-- 1 jaolmoil jaolmoil        0 Nov  6 13:31 fort.40.pe19
-rw-rw-r-- 1 jaolmoil jaolmoil        0 Nov  6 13:31 fort.40.pe20
-rw-rw-r-- 1 jaolmoil jaolmoil        0 Nov  6 13:31 fort.40.pe21
-rw-rw-r-- 1 jaolmoil jaolmoil        0 Nov  6 13:31 fort.40.pe22
-rw-rw-r-- 1 jaolmoil jaolmoil        0 Nov  6 13:31 fort.40.pe23
-rw-rw-r-- 1 jaolmoil jaolmoil  9144864 Nov  6 13:32 fort.41.pe00
-rw-rw-r-- 1 jaolmoil jaolmoil  9144864 Nov  6 13:32 fort.41.pe01
-rw-rw-r-- 1 jaolmoil jaolmoil  9144864 Nov  6 13:32 fort.41.pe02
-rw-rw-r-- 1 jaolmoil jaolmoil  9144864 Nov  6 13:32 fort.41.pe03
-rw-rw-r-- 1 jaolmoil jaolmoil  9144864 Nov  6 13:32 fort.41.pe04
-rw-rw-r-- 1 jaolmoil jaolmoil  9144864 Nov  6 13:32 fort.41.pe05
-rw-rw-r-- 1 jaolmoil jaolmoil  9144864 Nov  6 13:32 fort.41.pe06
-rw-rw-r-- 1 jaolmoil jaolmoil  9144864 Nov  6 13:32 fort.41.pe07
-rw-rw-r-- 1 jaolmoil jaolmoil  9144864 Nov  6 13:32 fort.41.pe08
-rw-rw-r-- 1 jaolmoil jaolmoil  9017856 Nov  6 13:32 fort.41.pe09
-rw-rw-r-- 1 jaolmoil jaolmoil  9017856 Nov  6 13:32 fort.41.pe10
-rw-rw-r-- 1 jaolmoil jaolmoil  9017856 Nov  6 13:32 fort.41.pe11
-rw-rw-r-- 1 jaolmoil jaolmoil  9017856 Nov  6 13:32 fort.41.pe12
-rw-rw-r-- 1 jaolmoil jaolmoil  9144864 Nov  6 13:32 fort.41.pe13
-rw-rw-r-- 1 jaolmoil jaolmoil  9144864 Nov  6 13:32 fort.41.pe14
-rw-rw-r-- 1 jaolmoil jaolmoil  9144864 Nov  6 13:32 fort.41.pe15
-rw-rw-r-- 1 jaolmoil jaolmoil  9144864 Nov  6 13:32 fort.41.pe16
-rw-rw-r-- 1 jaolmoil jaolmoil  9144864 Nov  6 13:32 fort.41.pe17
-rw-rw-r-- 1 jaolmoil jaolmoil  9144864 Nov  6 13:32 fort.41.pe18
-rw-rw-r-- 1 jaolmoil jaolmoil  9144864 Nov  6 13:32 fort.41.pe19
-rw-rw-r-- 1 jaolmoil jaolmoil  9271880 Nov  6 13:32 fort.41.pe20
-rw-rw-r-- 1 jaolmoil jaolmoil  9271880 Nov  6 13:32 fort.41.pe21
-rw-rw-r-- 1 jaolmoil jaolmoil  9271880 Nov  6 13:32 fort.41.pe22
-rw-rw-r-- 1 jaolmoil jaolmoil  9271880 Nov  6 13:32 fort.41.pe23
-rw-rw-r-- 1 jaolmoil jaolmoil  9144864 Nov  6 13:32 fort.42.pe00
-rw-rw-r-- 1 jaolmoil jaolmoil  9144864 Nov  6 13:32 fort.42.pe01
-rw-rw-r-- 1 jaolmoil jaolmoil  9144864 Nov  6 13:32 fort.42.pe02
-rw-rw-r-- 1 jaolmoil jaolmoil  9144864 Nov  6 13:32 fort.42.pe03
-rw-rw-r-- 1 jaolmoil jaolmoil  9144864 Nov  6 13:32 fort.42.pe04
-rw-rw-r-- 1 jaolmoil jaolmoil  9144864 Nov  6 13:32 fort.42.pe05
-rw-rw-r-- 1 jaolmoil jaolmoil  9144864 Nov  6 13:32 fort.42.pe06
-rw-rw-r-- 1 jaolmoil jaolmoil  9144864 Nov  6 13:32 fort.42.pe07
-rw-rw-r-- 1 jaolmoil jaolmoil  9144864 Nov  6 13:32 fort.42.pe08
-rw-rw-r-- 1 jaolmoil jaolmoil  9017856 Nov  6 13:32 fort.42.pe09
-rw-rw-r-- 1 jaolmoil jaolmoil  9017856 Nov  6 13:32 fort.42.pe10
-rw-rw-r-- 1 jaolmoil jaolmoil  9017856 Nov  6 13:32 fort.42.pe11
-rw-rw-r-- 1 jaolmoil jaolmoil  9017856 Nov  6 13:32 fort.42.pe12
-rw-rw-r-- 1 jaolmoil jaolmoil  9144864 Nov  6 13:32 fort.42.pe13
-rw-rw-r-- 1 jaolmoil jaolmoil  9144864 Nov  6 13:32 fort.42.pe14
-rw-rw-r-- 1 jaolmoil jaolmoil  9144864 Nov  6 13:32 fort.42.pe15
-rw-rw-r-- 1 jaolmoil jaolmoil  9144864 Nov  6 13:32 fort.42.pe16
-rw-rw-r-- 1 jaolmoil jaolmoil  9144864 Nov  6 13:32 fort.42.pe17
-rw-rw-r-- 1 jaolmoil jaolmoil  9144864 Nov  6 13:32 fort.42.pe18
-rw-rw-r-- 1 jaolmoil jaolmoil  9144864 Nov  6 13:32 fort.42.pe19
-rw-rw-r-- 1 jaolmoil jaolmoil  9271880 Nov  6 13:32 fort.42.pe20
-rw-rw-r-- 1 jaolmoil jaolmoil  9271880 Nov  6 13:32 fort.42.pe21
-rw-rw-r-- 1 jaolmoil jaolmoil  9271880 Nov  6 13:32 fort.42.pe22
-rw-rw-r-- 1 jaolmoil jaolmoil  9271880 Nov  6 13:32 fort.42.pe23
-rw-rw-r-- 1 jaolmoil jaolmoil  9144864 Nov  6 13:32 fort.43.pe00
-rw-rw-r-- 1 jaolmoil jaolmoil  9144864 Nov  6 13:32 fort.43.pe01
-rw-rw-r-- 1 jaolmoil jaolmoil  9144864 Nov  6 13:32 fort.43.pe02
-rw-rw-r-- 1 jaolmoil jaolmoil  9144864 Nov  6 13:32 fort.43.pe03
-rw-rw-r-- 1 jaolmoil jaolmoil  9144864 Nov  6 13:32 fort.43.pe04
-rw-rw-r-- 1 jaolmoil jaolmoil  9144864 Nov  6 13:32 fort.43.pe05
-rw-rw-r-- 1 jaolmoil jaolmoil  9144864 Nov  6 13:32 fort.43.pe06
-rw-rw-r-- 1 jaolmoil jaolmoil  9144864 Nov  6 13:32 fort.43.pe07
-rw-rw-r-- 1 jaolmoil jaolmoil  9144864 Nov  6 13:32 fort.43.pe08
-rw-rw-r-- 1 jaolmoil jaolmoil  9017856 Nov  6 13:32 fort.43.pe09
-rw-rw-r-- 1 jaolmoil jaolmoil  9017856 Nov  6 13:32 fort.43.pe10
-rw-rw-r-- 1 jaolmoil jaolmoil  9017856 Nov  6 13:32 fort.43.pe11
-rw-rw-r-- 1 jaolmoil jaolmoil  9017856 Nov  6 13:32 fort.43.pe12
-rw-rw-r-- 1 jaolmoil jaolmoil  9144864 Nov  6 13:32 fort.43.pe13
-rw-rw-r-- 1 jaolmoil jaolmoil  9144864 Nov  6 13:32 fort.43.pe14
-rw-rw-r-- 1 jaolmoil jaolmoil  9144864 Nov  6 13:32 fort.43.pe15
-rw-rw-r-- 1 jaolmoil jaolmoil  9144864 Nov  6 13:32 fort.43.pe16
-rw-rw-r-- 1 jaolmoil jaolmoil  9144864 Nov  6 13:32 fort.43.pe17
-rw-rw-r-- 1 jaolmoil jaolmoil  9144864 Nov  6 13:32 fort.43.pe18
-rw-rw-r-- 1 jaolmoil jaolmoil  9144864 Nov  6 13:32 fort.43.pe19
-rw-rw-r-- 1 jaolmoil jaolmoil  9271880 Nov  6 13:32 fort.43.pe20
-rw-rw-r-- 1 jaolmoil jaolmoil  9271880 Nov  6 13:32 fort.43.pe21
-rw-rw-r-- 1 jaolmoil jaolmoil  9271880 Nov  6 13:32 fort.43.pe22
-rw-rw-r-- 1 jaolmoil jaolmoil  9271880 Nov  6 13:32 fort.43.pe23
-rw-rw-r-- 1 jaolmoil jaolmoil   108924 Nov  6 13:32 fort.4.pe00
-rw-rw-r-- 1 jaolmoil jaolmoil   108924 Nov  6 13:32 fort.4.pe01
-rw-rw-r-- 1 jaolmoil jaolmoil   108924 Nov  6 13:32 fort.4.pe02
-rw-rw-r-- 1 jaolmoil jaolmoil   108924 Nov  6 13:32 fort.4.pe03
-rw-rw-r-- 1 jaolmoil jaolmoil   108924 Nov  6 13:32 fort.4.pe04
-rw-rw-r-- 1 jaolmoil jaolmoil   108924 Nov  6 13:32 fort.4.pe05
-rw-rw-r-- 1 jaolmoil jaolmoil   108924 Nov  6 13:32 fort.4.pe06
-rw-rw-r-- 1 jaolmoil jaolmoil   108924 Nov  6 13:32 fort.4.pe07
-rw-rw-r-- 1 jaolmoil jaolmoil   108924 Nov  6 13:32 fort.4.pe08
-rw-rw-r-- 1 jaolmoil jaolmoil   105900 Nov  6 13:32 fort.4.pe09
-rw-rw-r-- 1 jaolmoil jaolmoil   105900 Nov  6 13:32 fort.4.pe10
-rw-rw-r-- 1 jaolmoil jaolmoil   105900 Nov  6 13:32 fort.4.pe11
-rw-rw-r-- 1 jaolmoil jaolmoil   105900 Nov  6 13:32 fort.4.pe12
-rw-rw-r-- 1 jaolmoil jaolmoil   108924 Nov  6 13:32 fort.4.pe13
-rw-rw-r-- 1 jaolmoil jaolmoil   108924 Nov  6 13:32 fort.4.pe14
-rw-rw-r-- 1 jaolmoil jaolmoil   108924 Nov  6 13:32 fort.4.pe15
-rw-rw-r-- 1 jaolmoil jaolmoil   108924 Nov  6 13:32 fort.4.pe16
-rw-rw-r-- 1 jaolmoil jaolmoil   108924 Nov  6 13:32 fort.4.pe17
-rw-rw-r-- 1 jaolmoil jaolmoil   108924 Nov  6 13:32 fort.4.pe18
-rw-rw-r-- 1 jaolmoil jaolmoil   108924 Nov  6 13:32 fort.4.pe19
-rw-rw-r-- 1 jaolmoil jaolmoil   108924 Nov  6 13:32 fort.4.pe20
-rw-rw-r-- 1 jaolmoil jaolmoil   108924 Nov  6 13:32 fort.4.pe21
-rw-rw-r-- 1 jaolmoil jaolmoil   108924 Nov  6 13:32 fort.4.pe22
-rw-rw-r-- 1 jaolmoil jaolmoil   108924 Nov  6 13:32 fort.4.pe23
-rw-rw-r-- 1 jaolmoil jaolmoil    42400 Nov  6 13:59 fort.61.pe00
-rw-rw-r-- 1 jaolmoil jaolmoil    47952 Nov  6 13:59 fort.61.pe01
-rw-rw-r-- 1 jaolmoil jaolmoil    47264 Nov  6 13:59 fort.61.pe02
-rw-rw-r-- 1 jaolmoil jaolmoil    43536 Nov  6 13:59 fort.61.pe03
-rw-rw-r-- 1 jaolmoil jaolmoil    42400 Nov  6 13:59 fort.61.pe04
-rw-rw-r-- 1 jaolmoil jaolmoil    47952 Nov  6 13:59 fort.61.pe05
-rw-rw-r-- 1 jaolmoil jaolmoil    47264 Nov  6 13:59 fort.61.pe06
-rw-rw-r-- 1 jaolmoil jaolmoil    43536 Nov  6 13:59 fort.61.pe07
-rw-rw-r-- 1 jaolmoil jaolmoil    42400 Nov  6 13:59 fort.61.pe08
-rw-rw-r-- 1 jaolmoil jaolmoil    47264 Nov  6 13:59 fort.61.pe09
-rw-rw-r-- 1 jaolmoil jaolmoil    50000 Nov  6 13:59 fort.61.pe10
-rw-rw-r-- 1 jaolmoil jaolmoil    41488 Nov  6 13:59 fort.61.pe11
-rw-rw-r-- 1 jaolmoil jaolmoil    42400 Nov  6 13:59 fort.61.pe12
-rw-rw-r-- 1 jaolmoil jaolmoil    47264 Nov  6 13:59 fort.61.pe13
-rw-rw-r-- 1 jaolmoil jaolmoil    49312 Nov  6 13:59 fort.61.pe14
-rw-rw-r-- 1 jaolmoil jaolmoil    43536 Nov  6 13:59 fort.61.pe15
-rw-rw-r-- 1 jaolmoil jaolmoil    43088 Nov  6 13:59 fort.61.pe16
-rw-rw-r-- 1 jaolmoil jaolmoil    43168 Nov  6 13:59 fort.61.pe17
-rw-rw-r-- 1 jaolmoil jaolmoil    47264 Nov  6 13:59 fort.61.pe18
-rw-rw-r-- 1 jaolmoil jaolmoil    41488 Nov  6 13:59 fort.61.pe19
-rw-rw-r-- 1 jaolmoil jaolmoil    46736 Nov  6 13:59 fort.61.pe20
-rw-rw-r-- 1 jaolmoil jaolmoil    52640 Nov  6 13:59 fort.61.pe21
-rw-rw-r-- 1 jaolmoil jaolmoil    57424 Nov  6 13:59 fort.61.pe22
-rw-rw-r-- 1 jaolmoil jaolmoil    48160 Nov  6 13:59 fort.61.pe23
-rw-rw-r-- 1 jaolmoil jaolmoil    27520 Nov  6 13:59 fort.62.pe00
-rw-rw-r-- 1 jaolmoil jaolmoil    29136 Nov  6 13:59 fort.62.pe01
-rw-rw-r-- 1 jaolmoil jaolmoil    30448 Nov  6 13:59 fort.62.pe02
-rw-rw-r-- 1 jaolmoil jaolmoil    30112 Nov  6 13:59 fort.62.pe03
-rw-rw-r-- 1 jaolmoil jaolmoil    28288 Nov  6 13:59 fort.62.pe04
-rw-rw-r-- 1 jaolmoil jaolmoil    21744 Nov  6 13:59 fort.62.pe05
-rw-rw-r-- 1 jaolmoil jaolmoil    26400 Nov  6 13:59 fort.62.pe06
-rw-rw-r-- 1 jaolmoil jaolmoil    28144 Nov  6 13:59 fort.62.pe07
-rw-rw-r-- 1 jaolmoil jaolmoil    29760 Nov  6 13:59 fort.62.pe08
-rw-rw-r-- 1 jaolmoil jaolmoil    31200 Nov  6 13:59 fort.62.pe09
-rw-rw-r-- 1 jaolmoil jaolmoil    29088 Nov  6 13:59 fort.62.pe10
-rw-rw-r-- 1 jaolmoil jaolmoil    21680 Nov  6 13:59 fort.62.pe11
-rw-rw-r-- 1 jaolmoil jaolmoil    24912 Nov  6 13:59 fort.62.pe12
-rw-rw-r-- 1 jaolmoil jaolmoil    27680 Nov  6 13:59 fort.62.pe13
-rw-rw-r-- 1 jaolmoil jaolmoil    27488 Nov  6 13:59 fort.62.pe14
-rw-rw-r-- 1 jaolmoil jaolmoil    29680 Nov  6 13:59 fort.62.pe15
-rw-rw-r-- 1 jaolmoil jaolmoil    27552 Nov  6 13:59 fort.62.pe16
-rw-rw-r-- 1 jaolmoil jaolmoil    18208 Nov  6 13:59 fort.62.pe17
-rw-rw-r-- 1 jaolmoil jaolmoil    27296 Nov  6 13:59 fort.62.pe18
-rw-rw-r-- 1 jaolmoil jaolmoil    29424 Nov  6 13:59 fort.62.pe19
-rw-rw-r-- 1 jaolmoil jaolmoil    28640 Nov  6 13:59 fort.62.pe20
-rw-rw-r-- 1 jaolmoil jaolmoil    29648 Nov  6 13:59 fort.62.pe21
-rw-rw-r-- 1 jaolmoil jaolmoil    26800 Nov  6 13:59 fort.62.pe22
-rw-rw-r-- 1 jaolmoil jaolmoil    20416 Nov  6 13:59 fort.62.pe23
-rw-rw-r-- 1 jaolmoil jaolmoil  9144864 Nov  6 13:33 fort.63.pe00
-rw-rw-r-- 1 jaolmoil jaolmoil  9144864 Nov  6 13:33 fort.63.pe01
-rw-rw-r-- 1 jaolmoil jaolmoil  9144864 Nov  6 13:33 fort.63.pe02
-rw-rw-r-- 1 jaolmoil jaolmoil  9144864 Nov  6 13:33 fort.63.pe03
-rw-rw-r-- 1 jaolmoil jaolmoil  9144864 Nov  6 13:33 fort.63.pe04
-rw-rw-r-- 1 jaolmoil jaolmoil  9144864 Nov  6 13:33 fort.63.pe05
-rw-rw-r-- 1 jaolmoil jaolmoil  9144864 Nov  6 13:33 fort.63.pe06
-rw-rw-r-- 1 jaolmoil jaolmoil  9144864 Nov  6 13:33 fort.63.pe07
-rw-rw-r-- 1 jaolmoil jaolmoil  9144864 Nov  6 13:33 fort.63.pe08
-rw-rw-r-- 1 jaolmoil jaolmoil  9017856 Nov  6 13:33 fort.63.pe09
-rw-rw-r-- 1 jaolmoil jaolmoil  9017856 Nov  6 13:33 fort.63.pe10
-rw-rw-r-- 1 jaolmoil jaolmoil  9017856 Nov  6 13:33 fort.63.pe11
-rw-rw-r-- 1 jaolmoil jaolmoil  9017856 Nov  6 13:33 fort.63.pe12
-rw-rw-r-- 1 jaolmoil jaolmoil  9144864 Nov  6 13:33 fort.63.pe13
-rw-rw-r-- 1 jaolmoil jaolmoil  9144864 Nov  6 13:33 fort.63.pe14
-rw-rw-r-- 1 jaolmoil jaolmoil  9144864 Nov  6 13:33 fort.63.pe15
-rw-rw-r-- 1 jaolmoil jaolmoil  9144864 Nov  6 13:33 fort.63.pe16
-rw-rw-r-- 1 jaolmoil jaolmoil  9144864 Nov  6 13:33 fort.63.pe17
-rw-rw-r-- 1 jaolmoil jaolmoil  9144864 Nov  6 13:33 fort.63.pe18
-rw-rw-r-- 1 jaolmoil jaolmoil  9144864 Nov  6 13:33 fort.63.pe19
-rw-rw-r-- 1 jaolmoil jaolmoil  9271880 Nov  6 13:33 fort.63.pe20
-rw-rw-r-- 1 jaolmoil jaolmoil  9271880 Nov  6 13:33 fort.63.pe21
-rw-rw-r-- 1 jaolmoil jaolmoil  9271880 Nov  6 13:33 fort.63.pe22
-rw-rw-r-- 1 jaolmoil jaolmoil  9271880 Nov  6 13:33 fort.63.pe23
-rw-rw-r-- 1 jaolmoil jaolmoil  4861728 Nov  6 13:32 fort.67.pe00
-rw-rw-r-- 1 jaolmoil jaolmoil  4861728 Nov  6 13:32 fort.67.pe01
-rw-rw-r-- 1 jaolmoil jaolmoil  4861728 Nov  6 13:32 fort.67.pe02
-rw-rw-r-- 1 jaolmoil jaolmoil  4861728 Nov  6 13:32 fort.67.pe03
-rw-rw-r-- 1 jaolmoil jaolmoil  4861728 Nov  6 13:32 fort.67.pe04
-rw-rw-r-- 1 jaolmoil jaolmoil  4861728 Nov  6 13:32 fort.67.pe05
-rw-rw-r-- 1 jaolmoil jaolmoil  4861728 Nov  6 13:32 fort.67.pe06
-rw-rw-r-- 1 jaolmoil jaolmoil  4861728 Nov  6 13:32 fort.67.pe07
-rw-rw-r-- 1 jaolmoil jaolmoil  4861728 Nov  6 13:32 fort.67.pe08
-rw-rw-r-- 1 jaolmoil jaolmoil  4794216 Nov  6 13:32 fort.67.pe09
-rw-rw-r-- 1 jaolmoil jaolmoil  4794216 Nov  6 13:32 fort.67.pe10
-rw-rw-r-- 1 jaolmoil jaolmoil  4794216 Nov  6 13:32 fort.67.pe11
-rw-rw-r-- 1 jaolmoil jaolmoil  4794216 Nov  6 13:32 fort.67.pe12
-rw-rw-r-- 1 jaolmoil jaolmoil  4861728 Nov  6 13:32 fort.67.pe13
-rw-rw-r-- 1 jaolmoil jaolmoil  4861728 Nov  6 13:32 fort.67.pe14
-rw-rw-r-- 1 jaolmoil jaolmoil  4861728 Nov  6 13:32 fort.67.pe15
-rw-rw-r-- 1 jaolmoil jaolmoil  4861728 Nov  6 13:32 fort.67.pe16
-rw-rw-r-- 1 jaolmoil jaolmoil  4861728 Nov  6 13:32 fort.67.pe17
-rw-rw-r-- 1 jaolmoil jaolmoil  4861728 Nov  6 13:32 fort.67.pe18
-rw-rw-r-- 1 jaolmoil jaolmoil  4861728 Nov  6 13:32 fort.67.pe19
-rw-rw-r-- 1 jaolmoil jaolmoil  4929264 Nov  6 13:32 fort.67.pe20
-rw-rw-r-- 1 jaolmoil jaolmoil  4929264 Nov  6 13:32 fort.67.pe21
-rw-rw-r-- 1 jaolmoil jaolmoil  4929264 Nov  6 13:32 fort.67.pe22
-rw-rw-r-- 1 jaolmoil jaolmoil  4929264 Nov  6 13:32 fort.67.pe23
-rw-rw-r-- 1 jaolmoil jaolmoil  4861728 Nov  6 13:33 fort.69.pe00
-rw-rw-r-- 1 jaolmoil jaolmoil  4861728 Nov  6 13:33 fort.69.pe01
-rw-rw-r-- 1 jaolmoil jaolmoil  4861728 Nov  6 13:33 fort.69.pe02
-rw-rw-r-- 1 jaolmoil jaolmoil  4861728 Nov  6 13:33 fort.69.pe03
-rw-rw-r-- 1 jaolmoil jaolmoil  4861728 Nov  6 13:33 fort.69.pe04
-rw-rw-r-- 1 jaolmoil jaolmoil  4861728 Nov  6 13:33 fort.69.pe05
-rw-rw-r-- 1 jaolmoil jaolmoil  4861728 Nov  6 13:33 fort.69.pe06
-rw-rw-r-- 1 jaolmoil jaolmoil  4861728 Nov  6 13:33 fort.69.pe07
-rw-rw-r-- 1 jaolmoil jaolmoil  4861728 Nov  6 13:33 fort.69.pe08
-rw-rw-r-- 1 jaolmoil jaolmoil  4794216 Nov  6 13:33 fort.69.pe09
-rw-rw-r-- 1 jaolmoil jaolmoil  4794216 Nov  6 13:33 fort.69.pe10
-rw-rw-r-- 1 jaolmoil jaolmoil  4794216 Nov  6 13:33 fort.69.pe11
-rw-rw-r-- 1 jaolmoil jaolmoil  4794216 Nov  6 13:33 fort.69.pe12
-rw-rw-r-- 1 jaolmoil jaolmoil  4861728 Nov  6 13:33 fort.69.pe13
-rw-rw-r-- 1 jaolmoil jaolmoil  4861728 Nov  6 13:33 fort.69.pe14
-rw-rw-r-- 1 jaolmoil jaolmoil  4861728 Nov  6 13:33 fort.69.pe15
-rw-rw-r-- 1 jaolmoil jaolmoil  4861728 Nov  6 13:33 fort.69.pe16
-rw-rw-r-- 1 jaolmoil jaolmoil  4861728 Nov  6 13:33 fort.69.pe17
-rw-rw-r-- 1 jaolmoil jaolmoil  4861728 Nov  6 13:33 fort.69.pe18
-rw-rw-r-- 1 jaolmoil jaolmoil  4861728 Nov  6 13:33 fort.69.pe19
-rw-rw-r-- 1 jaolmoil jaolmoil  4929264 Nov  6 13:33 fort.69.pe20
-rw-rw-r-- 1 jaolmoil jaolmoil  4929264 Nov  6 13:33 fort.69.pe21
-rw-rw-r-- 1 jaolmoil jaolmoil  4929264 Nov  6 13:33 fort.69.pe22
-rw-rw-r-- 1 jaolmoil jaolmoil  4929264 Nov  6 13:33 fort.69.pe23
-rw-rw-r-- 1 jaolmoil jaolmoil  4861728 Nov  6 13:34 fort.70.pe00
-rw-rw-r-- 1 jaolmoil jaolmoil  4861728 Nov  6 13:34 fort.70.pe01
-rw-rw-r-- 1 jaolmoil jaolmoil  4861728 Nov  6 13:34 fort.70.pe02
-rw-rw-r-- 1 jaolmoil jaolmoil  4861728 Nov  6 13:34 fort.70.pe03
-rw-rw-r-- 1 jaolmoil jaolmoil  4861728 Nov  6 13:34 fort.70.pe04
-rw-rw-r-- 1 jaolmoil jaolmoil  4861728 Nov  6 13:34 fort.70.pe05
-rw-rw-r-- 1 jaolmoil jaolmoil  4861728 Nov  6 13:34 fort.70.pe06
-rw-rw-r-- 1 jaolmoil jaolmoil  4861728 Nov  6 13:34 fort.70.pe07
-rw-rw-r-- 1 jaolmoil jaolmoil  4861728 Nov  6 13:34 fort.70.pe08
-rw-rw-r-- 1 jaolmoil jaolmoil  4794216 Nov  6 13:34 fort.70.pe09
-rw-rw-r-- 1 jaolmoil jaolmoil  4794216 Nov  6 13:34 fort.70.pe10
-rw-rw-r-- 1 jaolmoil jaolmoil  4794216 Nov  6 13:34 fort.70.pe11
-rw-rw-r-- 1 jaolmoil jaolmoil  4794216 Nov  6 13:34 fort.70.pe12
-rw-rw-r-- 1 jaolmoil jaolmoil  4861728 Nov  6 13:34 fort.70.pe13
-rw-rw-r-- 1 jaolmoil jaolmoil  4861728 Nov  6 13:34 fort.70.pe14
-rw-rw-r-- 1 jaolmoil jaolmoil  4861728 Nov  6 13:34 fort.70.pe15
-rw-rw-r-- 1 jaolmoil jaolmoil  4861728 Nov  6 13:34 fort.70.pe16
-rw-rw-r-- 1 jaolmoil jaolmoil  4861728 Nov  6 13:34 fort.70.pe17
-rw-rw-r-- 1 jaolmoil jaolmoil  4861728 Nov  6 13:34 fort.70.pe18
-rw-rw-r-- 1 jaolmoil jaolmoil  4861728 Nov  6 13:34 fort.70.pe19
-rw-rw-r-- 1 jaolmoil jaolmoil  4929264 Nov  6 13:34 fort.70.pe20
-rw-rw-r-- 1 jaolmoil jaolmoil  4929264 Nov  6 13:34 fort.70.pe21
-rw-rw-r-- 1 jaolmoil jaolmoil  4929264 Nov  6 13:34 fort.70.pe22
-rw-rw-r-- 1 jaolmoil jaolmoil  4929264 Nov  6 13:34 fort.70.pe23
-rw-rw-r-- 1 jaolmoil jaolmoil  9144864 Nov  6 13:32 fort.73.pe00
-rw-rw-r-- 1 jaolmoil jaolmoil  9144864 Nov  6 13:32 fort.73.pe01
-rw-rw-r-- 1 jaolmoil jaolmoil  9144864 Nov  6 13:32 fort.73.pe02
-rw-rw-r-- 1 jaolmoil jaolmoil  9144864 Nov  6 13:32 fort.73.pe03
-rw-rw-r-- 1 jaolmoil jaolmoil  9144864 Nov  6 13:32 fort.73.pe04
-rw-rw-r-- 1 jaolmoil jaolmoil  9144864 Nov  6 13:32 fort.73.pe05
-rw-rw-r-- 1 jaolmoil jaolmoil  9144864 Nov  6 13:32 fort.73.pe06
-rw-rw-r-- 1 jaolmoil jaolmoil  9144864 Nov  6 13:32 fort.73.pe07
-rw-rw-r-- 1 jaolmoil jaolmoil  9144864 Nov  6 13:32 fort.73.pe08
-rw-rw-r-- 1 jaolmoil jaolmoil  9017856 Nov  6 13:32 fort.73.pe09
-rw-rw-r-- 1 jaolmoil jaolmoil  9017856 Nov  6 13:32 fort.73.pe10
-rw-rw-r-- 1 jaolmoil jaolmoil  9017856 Nov  6 13:32 fort.73.pe11
-rw-rw-r-- 1 jaolmoil jaolmoil  9017856 Nov  6 13:32 fort.73.pe12
-rw-rw-r-- 1 jaolmoil jaolmoil  9144864 Nov  6 13:32 fort.73.pe13
-rw-rw-r-- 1 jaolmoil jaolmoil  9144864 Nov  6 13:32 fort.73.pe14
-rw-rw-r-- 1 jaolmoil jaolmoil  9144864 Nov  6 13:32 fort.73.pe15
-rw-rw-r-- 1 jaolmoil jaolmoil  9144864 Nov  6 13:32 fort.73.pe16
-rw-rw-r-- 1 jaolmoil jaolmoil  9144864 Nov  6 13:32 fort.73.pe17
-rw-rw-r-- 1 jaolmoil jaolmoil  9144864 Nov  6 13:32 fort.73.pe18
-rw-rw-r-- 1 jaolmoil jaolmoil  9144864 Nov  6 13:32 fort.73.pe19
-rw-rw-r-- 1 jaolmoil jaolmoil  9271880 Nov  6 13:32 fort.73.pe20
-rw-rw-r-- 1 jaolmoil jaolmoil  9271880 Nov  6 13:32 fort.73.pe21
-rw-rw-r-- 1 jaolmoil jaolmoil  9271880 Nov  6 13:32 fort.73.pe22
-rw-rw-r-- 1 jaolmoil jaolmoil  9271880 Nov  6 13:32 fort.73.pe23
-rw-rw-r-- 1 jaolmoil jaolmoil  9144864 Nov  6 13:32 fort.74.pe00
-rw-rw-r-- 1 jaolmoil jaolmoil  9144864 Nov  6 13:32 fort.74.pe01
-rw-rw-r-- 1 jaolmoil jaolmoil  9144864 Nov  6 13:32 fort.74.pe02
-rw-rw-r-- 1 jaolmoil jaolmoil  9144864 Nov  6 13:32 fort.74.pe03
-rw-rw-r-- 1 jaolmoil jaolmoil  9144864 Nov  6 13:32 fort.74.pe04
-rw-rw-r-- 1 jaolmoil jaolmoil  9144864 Nov  6 13:32 fort.74.pe05
-rw-rw-r-- 1 jaolmoil jaolmoil  9144864 Nov  6 13:32 fort.74.pe06
-rw-rw-r-- 1 jaolmoil jaolmoil  9144864 Nov  6 13:32 fort.74.pe07
-rw-rw-r-- 1 jaolmoil jaolmoil  9144864 Nov  6 13:32 fort.74.pe08
-rw-rw-r-- 1 jaolmoil jaolmoil  9017856 Nov  6 13:32 fort.74.pe09
-rw-rw-r-- 1 jaolmoil jaolmoil  9017856 Nov  6 13:32 fort.74.pe10
-rw-rw-r-- 1 jaolmoil jaolmoil  9017856 Nov  6 13:32 fort.74.pe11
-rw-rw-r-- 1 jaolmoil jaolmoil  9017856 Nov  6 13:32 fort.74.pe12
-rw-rw-r-- 1 jaolmoil jaolmoil  9144864 Nov  6 13:32 fort.74.pe13
-rw-rw-r-- 1 jaolmoil jaolmoil  9144864 Nov  6 13:32 fort.74.pe14
-rw-rw-r-- 1 jaolmoil jaolmoil  9144864 Nov  6 13:32 fort.74.pe15
-rw-rw-r-- 1 jaolmoil jaolmoil  9144864 Nov  6 13:32 fort.74.pe16
-rw-rw-r-- 1 jaolmoil jaolmoil  9144864 Nov  6 13:32 fort.74.pe17
-rw-rw-r-- 1 jaolmoil jaolmoil  9144864 Nov  6 13:32 fort.74.pe18
-rw-rw-r-- 1 jaolmoil jaolmoil  9144864 Nov  6 13:32 fort.74.pe19
-rw-rw-r-- 1 jaolmoil jaolmoil  9271880 Nov  6 13:32 fort.74.pe20
-rw-rw-r-- 1 jaolmoil jaolmoil  9271880 Nov  6 13:32 fort.74.pe21
-rw-rw-r-- 1 jaolmoil jaolmoil  9271880 Nov  6 13:32 fort.74.pe22
-rw-rw-r-- 1 jaolmoil jaolmoil  9271880 Nov  6 13:32 fort.74.pe23
-rw-rw-r-- 1 jaolmoil jaolmoil  9144864 Nov  6 13:32 fort.75.pe00
-rw-rw-r-- 1 jaolmoil jaolmoil  9144864 Nov  6 13:32 fort.75.pe01
-rw-rw-r-- 1 jaolmoil jaolmoil  9144864 Nov  6 13:32 fort.75.pe02
-rw-rw-r-- 1 jaolmoil jaolmoil  9144864 Nov  6 13:32 fort.75.pe03
-rw-rw-r-- 1 jaolmoil jaolmoil  9144864 Nov  6 13:32 fort.75.pe04
-rw-rw-r-- 1 jaolmoil jaolmoil  9144864 Nov  6 13:32 fort.75.pe05
-rw-rw-r-- 1 jaolmoil jaolmoil  9144864 Nov  6 13:32 fort.75.pe06
-rw-rw-r-- 1 jaolmoil jaolmoil  9144864 Nov  6 13:32 fort.75.pe07
-rw-rw-r-- 1 jaolmoil jaolmoil  9144864 Nov  6 13:32 fort.75.pe08
-rw-rw-r-- 1 jaolmoil jaolmoil  9017856 Nov  6 13:32 fort.75.pe09
-rw-rw-r-- 1 jaolmoil jaolmoil  9017856 Nov  6 13:32 fort.75.pe10
-rw-rw-r-- 1 jaolmoil jaolmoil  9017856 Nov  6 13:32 fort.75.pe11
-rw-rw-r-- 1 jaolmoil jaolmoil  9017856 Nov  6 13:32 fort.75.pe12
-rw-rw-r-- 1 jaolmoil jaolmoil  9144864 Nov  6 13:32 fort.75.pe13
-rw-rw-r-- 1 jaolmoil jaolmoil  9144864 Nov  6 13:32 fort.75.pe14
-rw-rw-r-- 1 jaolmoil jaolmoil  9144864 Nov  6 13:32 fort.75.pe15
-rw-rw-r-- 1 jaolmoil jaolmoil  9144864 Nov  6 13:32 fort.75.pe16
-rw-rw-r-- 1 jaolmoil jaolmoil  9144864 Nov  6 13:32 fort.75.pe17
-rw-rw-r-- 1 jaolmoil jaolmoil  9144864 Nov  6 13:32 fort.75.pe18
-rw-rw-r-- 1 jaolmoil jaolmoil  9144864 Nov  6 13:32 fort.75.pe19
-rw-rw-r-- 1 jaolmoil jaolmoil  9271880 Nov  6 13:32 fort.75.pe20
-rw-rw-r-- 1 jaolmoil jaolmoil  9271880 Nov  6 13:32 fort.75.pe21
-rw-rw-r-- 1 jaolmoil jaolmoil  9271880 Nov  6 13:32 fort.75.pe22
-rw-rw-r-- 1 jaolmoil jaolmoil  9271880 Nov  6 13:32 fort.75.pe23
-rw-rw-r-- 1 jaolmoil jaolmoil   114792 Nov  6 13:32 fort.76.pe00
-rw-rw-r-- 1 jaolmoil jaolmoil   114792 Nov  6 13:32 fort.76.pe01
-rw-rw-r-- 1 jaolmoil jaolmoil   114792 Nov  6 13:32 fort.76.pe02
-rw-rw-r-- 1 jaolmoil jaolmoil   114792 Nov  6 13:32 fort.76.pe03
-rw-rw-r-- 1 jaolmoil jaolmoil   114792 Nov  6 13:32 fort.76.pe04
-rw-rw-r-- 1 jaolmoil jaolmoil   114792 Nov  6 13:32 fort.76.pe05
-rw-rw-r-- 1 jaolmoil jaolmoil   114792 Nov  6 13:32 fort.76.pe06
-rw-rw-r-- 1 jaolmoil jaolmoil   114792 Nov  6 13:32 fort.76.pe07
-rw-rw-r-- 1 jaolmoil jaolmoil   114792 Nov  6 13:32 fort.76.pe08
-rw-rw-r-- 1 jaolmoil jaolmoil   114792 Nov  6 13:32 fort.76.pe09
-rw-rw-r-- 1 jaolmoil jaolmoil   114792 Nov  6 13:32 fort.76.pe10
-rw-rw-r-- 1 jaolmoil jaolmoil   114792 Nov  6 13:32 fort.76.pe11
-rw-rw-r-- 1 jaolmoil jaolmoil   114792 Nov  6 13:32 fort.76.pe12
-rw-rw-r-- 1 jaolmoil jaolmoil   114792 Nov  6 13:32 fort.76.pe13
-rw-rw-r-- 1 jaolmoil jaolmoil   114792 Nov  6 13:32 fort.76.pe14
-rw-rw-r-- 1 jaolmoil jaolmoil   114792 Nov  6 13:32 fort.76.pe15
-rw-rw-r-- 1 jaolmoil jaolmoil   114792 Nov  6 13:32 fort.76.pe16
-rw-rw-r-- 1 jaolmoil jaolmoil   114792 Nov  6 13:32 fort.76.pe17
-rw-rw-r-- 1 jaolmoil jaolmoil   114792 Nov  6 13:32 fort.76.pe18
-rw-rw-r-- 1 jaolmoil jaolmoil   114792 Nov  6 13:32 fort.76.pe19
-rw-rw-r-- 1 jaolmoil jaolmoil   114792 Nov  6 13:32 fort.76.pe20
-rw-rw-r-- 1 jaolmoil jaolmoil   114792 Nov  6 13:32 fort.76.pe21
-rw-rw-r-- 1 jaolmoil jaolmoil   114792 Nov  6 13:32 fort.76.pe22
-rw-rw-r-- 1 jaolmoil jaolmoil   114792 Nov  6 13:32 fort.76.pe23
-rw-rw-r-- 1 jaolmoil jaolmoil  9144864 Nov  6 13:32 fort.77.pe00
-rw-rw-r-- 1 jaolmoil jaolmoil  9144864 Nov  6 13:32 fort.77.pe01
-rw-rw-r-- 1 jaolmoil jaolmoil  9144864 Nov  6 13:32 fort.77.pe02
-rw-rw-r-- 1 jaolmoil jaolmoil  9144864 Nov  6 13:32 fort.77.pe03
-rw-rw-r-- 1 jaolmoil jaolmoil  9144864 Nov  6 13:32 fort.77.pe04
-rw-rw-r-- 1 jaolmoil jaolmoil  9144864 Nov  6 13:32 fort.77.pe05
-rw-rw-r-- 1 jaolmoil jaolmoil  9144864 Nov  6 13:32 fort.77.pe06
-rw-rw-r-- 1 jaolmoil jaolmoil  9144864 Nov  6 13:32 fort.77.pe07
-rw-rw-r-- 1 jaolmoil jaolmoil  9144864 Nov  6 13:32 fort.77.pe08
-rw-rw-r-- 1 jaolmoil jaolmoil  9017856 Nov  6 13:32 fort.77.pe09
-rw-rw-r-- 1 jaolmoil jaolmoil  9017856 Nov  6 13:32 fort.77.pe10
-rw-rw-r-- 1 jaolmoil jaolmoil  9017856 Nov  6 13:32 fort.77.pe11
-rw-rw-r-- 1 jaolmoil jaolmoil  9017856 Nov  6 13:32 fort.77.pe12
-rw-rw-r-- 1 jaolmoil jaolmoil  9144864 Nov  6 13:32 fort.77.pe13
-rw-rw-r-- 1 jaolmoil jaolmoil  9144864 Nov  6 13:32 fort.77.pe14
-rw-rw-r-- 1 jaolmoil jaolmoil  9144864 Nov  6 13:32 fort.77.pe15
-rw-rw-r-- 1 jaolmoil jaolmoil  9144864 Nov  6 13:32 fort.77.pe16
-rw-rw-r-- 1 jaolmoil jaolmoil  9144864 Nov  6 13:32 fort.77.pe17
-rw-rw-r-- 1 jaolmoil jaolmoil  9144864 Nov  6 13:32 fort.77.pe18
-rw-rw-r-- 1 jaolmoil jaolmoil  9144864 Nov  6 13:32 fort.77.pe19
-rw-rw-r-- 1 jaolmoil jaolmoil  9271880 Nov  6 13:32 fort.77.pe20
-rw-rw-r-- 1 jaolmoil jaolmoil  9271880 Nov  6 13:32 fort.77.pe21
-rw-rw-r-- 1 jaolmoil jaolmoil  9271880 Nov  6 13:32 fort.77.pe22
-rw-rw-r-- 1 jaolmoil jaolmoil  9271880 Nov  6 13:32 fort.77.pe23
-rw-rw-r-- 1 jaolmoil jaolmoil  1437664 Nov  6 13:39 fort.80.pe00
-rw-rw-r-- 1 jaolmoil jaolmoil  1437152 Nov  6 13:39 fort.80.pe01
-rw-rw-r-- 1 jaolmoil jaolmoil  1444840 Nov  6 13:39 fort.80.pe02
-rw-rw-r-- 1 jaolmoil jaolmoil  1436392 Nov  6 13:39 fort.80.pe03
-rw-rw-r-- 1 jaolmoil jaolmoil  1445352 Nov  6 13:39 fort.80.pe04
-rw-rw-r-- 1 jaolmoil jaolmoil  1444328 Nov  6 13:39 fort.80.pe05
-rw-rw-r-- 1 jaolmoil jaolmoil  1438184 Nov  6 13:39 fort.80.pe06
-rw-rw-r-- 1 jaolmoil jaolmoil  1438184 Nov  6 13:39 fort.80.pe07
-rw-rw-r-- 1 jaolmoil jaolmoil  1445616 Nov  6 13:39 fort.80.pe08
-rw-rw-r-- 1 jaolmoil jaolmoil  1445360 Nov  6 13:39 fort.80.pe09
-rw-rw-r-- 1 jaolmoil jaolmoil  1437680 Nov  6 13:39 fort.80.pe10
-rw-rw-r-- 1 jaolmoil jaolmoil  1437680 Nov  6 13:39 fort.80.pe11
-rw-rw-r-- 1 jaolmoil jaolmoil  1437168 Nov  6 13:39 fort.80.pe12
-rw-rw-r-- 1 jaolmoil jaolmoil  1437168 Nov  6 13:39 fort.80.pe13
-rw-rw-r-- 1 jaolmoil jaolmoil  1441528 Nov  6 13:39 fort.80.pe14
-rw-rw-r-- 1 jaolmoil jaolmoil  1443072 Nov  6 13:39 fort.80.pe15
-rw-rw-r-- 1 jaolmoil jaolmoil  1438200 Nov  6 13:39 fort.80.pe16
-rw-rw-r-- 1 jaolmoil jaolmoil  1437688 Nov  6 13:39 fort.80.pe17
-rw-rw-r-- 1 jaolmoil jaolmoil  1445120 Nov  6 13:39 fort.80.pe18
-rw-rw-r-- 1 jaolmoil jaolmoil  1443848 Nov  6 13:39 fort.80.pe19
-rw-rw-r-- 1 jaolmoil jaolmoil  1436928 Nov  6 13:39 fort.80.pe20
-rw-rw-r-- 1 jaolmoil jaolmoil  1436928 Nov  6 13:39 fort.80.pe21
-rw-rw-r-- 1 jaolmoil jaolmoil  1441800 Nov  6 13:39 fort.80.pe22
-rw-rw-r-- 1 jaolmoil jaolmoil  1436936 Nov  6 13:39 fort.80.pe23
-rw-rw-r-- 1 jaolmoil jaolmoil  1617312 Nov  6 13:40 fort.81.pe00
-rw-rw-r-- 1 jaolmoil jaolmoil  1616736 Nov  6 13:40 fort.81.pe01
-rw-rw-r-- 1 jaolmoil jaolmoil  1625384 Nov  6 13:40 fort.81.pe02
-rw-rw-r-- 1 jaolmoil jaolmoil  1615880 Nov  6 13:40 fort.81.pe03
-rw-rw-r-- 1 jaolmoil jaolmoil  1625960 Nov  6 13:40 fort.81.pe04
-rw-rw-r-- 1 jaolmoil jaolmoil  1624808 Nov  6 13:40 fort.81.pe05
-rw-rw-r-- 1 jaolmoil jaolmoil  1617896 Nov  6 13:40 fort.81.pe06
-rw-rw-r-- 1 jaolmoil jaolmoil  1617896 Nov  6 13:40 fort.81.pe07
-rw-rw-r-- 1 jaolmoil jaolmoil  1626256 Nov  6 13:40 fort.81.pe08
-rw-rw-r-- 1 jaolmoil jaolmoil  1625968 Nov  6 13:40 fort.81.pe09
-rw-rw-r-- 1 jaolmoil jaolmoil  1617328 Nov  6 13:40 fort.81.pe10
-rw-rw-r-- 1 jaolmoil jaolmoil  1617328 Nov  6 13:40 fort.81.pe11
-rw-rw-r-- 1 jaolmoil jaolmoil  1616752 Nov  6 13:40 fort.81.pe12
-rw-rw-r-- 1 jaolmoil jaolmoil  1616752 Nov  6 13:40 fort.81.pe13
-rw-rw-r-- 1 jaolmoil jaolmoil  1621656 Nov  6 13:40 fort.81.pe14
-rw-rw-r-- 1 jaolmoil jaolmoil  1623392 Nov  6 13:40 fort.81.pe15
-rw-rw-r-- 1 jaolmoil jaolmoil  1617912 Nov  6 13:40 fort.81.pe16
-rw-rw-r-- 1 jaolmoil jaolmoil  1617336 Nov  6 13:40 fort.81.pe17
-rw-rw-r-- 1 jaolmoil jaolmoil  1625696 Nov  6 13:40 fort.81.pe18
-rw-rw-r-- 1 jaolmoil jaolmoil  1624264 Nov  6 13:40 fort.81.pe19
-rw-rw-r-- 1 jaolmoil jaolmoil  1616480 Nov  6 13:40 fort.81.pe20
-rw-rw-r-- 1 jaolmoil jaolmoil  1616480 Nov  6 13:40 fort.81.pe21
-rw-rw-r-- 1 jaolmoil jaolmoil  1621960 Nov  6 13:40 fort.81.pe22
-rw-rw-r-- 1 jaolmoil jaolmoil  1616488 Nov  6 13:40 fort.81.pe23
-rw-rw-r-- 1 jaolmoil jaolmoil  9144864 Nov  6 13:32 fort.82.pe00
-rw-rw-r-- 1 jaolmoil jaolmoil  9144864 Nov  6 13:32 fort.82.pe01
-rw-rw-r-- 1 jaolmoil jaolmoil  9144864 Nov  6 13:32 fort.82.pe02
-rw-rw-r-- 1 jaolmoil jaolmoil  9144864 Nov  6 13:32 fort.82.pe03
-rw-rw-r-- 1 jaolmoil jaolmoil  9144864 Nov  6 13:32 fort.82.pe04
-rw-rw-r-- 1 jaolmoil jaolmoil  9144864 Nov  6 13:32 fort.82.pe05
-rw-rw-r-- 1 jaolmoil jaolmoil  9144864 Nov  6 13:32 fort.82.pe06
-rw-rw-r-- 1 jaolmoil jaolmoil  9144864 Nov  6 13:32 fort.82.pe07
-rw-rw-r-- 1 jaolmoil jaolmoil  9144864 Nov  6 13:32 fort.82.pe08
-rw-rw-r-- 1 jaolmoil jaolmoil  9017856 Nov  6 13:32 fort.82.pe09
-rw-rw-r-- 1 jaolmoil jaolmoil  9017856 Nov  6 13:32 fort.82.pe10
-rw-rw-r-- 1 jaolmoil jaolmoil  9017856 Nov  6 13:32 fort.82.pe11
-rw-rw-r-- 1 jaolmoil jaolmoil  9017856 Nov  6 13:32 fort.82.pe12
-rw-rw-r-- 1 jaolmoil jaolmoil  9144864 Nov  6 13:32 fort.82.pe13
-rw-rw-r-- 1 jaolmoil jaolmoil  9144864 Nov  6 13:32 fort.82.pe14
-rw-rw-r-- 1 jaolmoil jaolmoil  9144864 Nov  6 13:32 fort.82.pe15
-rw-rw-r-- 1 jaolmoil jaolmoil  9144864 Nov  6 13:32 fort.82.pe16
-rw-rw-r-- 1 jaolmoil jaolmoil  9144864 Nov  6 13:32 fort.82.pe17
-rw-rw-r-- 1 jaolmoil jaolmoil  9144864 Nov  6 13:32 fort.82.pe18
-rw-rw-r-- 1 jaolmoil jaolmoil  9144864 Nov  6 13:32 fort.82.pe19
-rw-rw-r-- 1 jaolmoil jaolmoil  9271880 Nov  6 13:32 fort.82.pe20
-rw-rw-r-- 1 jaolmoil jaolmoil  9271880 Nov  6 13:32 fort.82.pe21
-rw-rw-r-- 1 jaolmoil jaolmoil  9271880 Nov  6 13:32 fort.82.pe22
-rw-rw-r-- 1 jaolmoil jaolmoil  9271880 Nov  6 13:32 fort.82.pe23
-rw-rw-r-- 1 jaolmoil jaolmoil  9144864 Nov  6 13:33 fort.83.pe00
-rw-rw-r-- 1 jaolmoil jaolmoil  9144864 Nov  6 13:33 fort.83.pe01
-rw-rw-r-- 1 jaolmoil jaolmoil  9144864 Nov  6 13:33 fort.83.pe02
-rw-rw-r-- 1 jaolmoil jaolmoil  9144864 Nov  6 13:33 fort.83.pe03
-rw-rw-r-- 1 jaolmoil jaolmoil  9144864 Nov  6 13:33 fort.83.pe04
-rw-rw-r-- 1 jaolmoil jaolmoil  9144864 Nov  6 13:33 fort.83.pe05
-rw-rw-r-- 1 jaolmoil jaolmoil  9144864 Nov  6 13:33 fort.83.pe06
-rw-rw-r-- 1 jaolmoil jaolmoil  9144864 Nov  6 13:33 fort.83.pe07
-rw-rw-r-- 1 jaolmoil jaolmoil  9144864 Nov  6 13:33 fort.83.pe08
-rw-rw-r-- 1 jaolmoil jaolmoil  9017856 Nov  6 13:33 fort.83.pe09
-rw-rw-r-- 1 jaolmoil jaolmoil  9017856 Nov  6 13:33 fort.83.pe10
-rw-rw-r-- 1 jaolmoil jaolmoil  9017856 Nov  6 13:33 fort.83.pe11
-rw-rw-r-- 1 jaolmoil jaolmoil  9017856 Nov  6 13:33 fort.83.pe12
-rw-rw-r-- 1 jaolmoil jaolmoil  9144864 Nov  6 13:33 fort.83.pe13
-rw-rw-r-- 1 jaolmoil jaolmoil  9144864 Nov  6 13:33 fort.83.pe14
-rw-rw-r-- 1 jaolmoil jaolmoil  9144864 Nov  6 13:33 fort.83.pe15
-rw-rw-r-- 1 jaolmoil jaolmoil  9144864 Nov  6 13:33 fort.83.pe16
-rw-rw-r-- 1 jaolmoil jaolmoil  9144864 Nov  6 13:33 fort.83.pe17
-rw-rw-r-- 1 jaolmoil jaolmoil  9144864 Nov  6 13:33 fort.83.pe18
-rw-rw-r-- 1 jaolmoil jaolmoil  9144864 Nov  6 13:33 fort.83.pe19
-rw-rw-r-- 1 jaolmoil jaolmoil  9271880 Nov  6 13:33 fort.83.pe20
-rw-rw-r-- 1 jaolmoil jaolmoil  9271880 Nov  6 13:33 fort.83.pe21
-rw-rw-r-- 1 jaolmoil jaolmoil  9271880 Nov  6 13:33 fort.83.pe22
-rw-rw-r-- 1 jaolmoil jaolmoil  9271880 Nov  6 13:33 fort.83.pe23
-rw-rw-r-- 1 jaolmoil jaolmoil  9144864 Nov  6 13:34 fort.84.pe00
-rw-rw-r-- 1 jaolmoil jaolmoil  9144864 Nov  6 13:34 fort.84.pe01
-rw-rw-r-- 1 jaolmoil jaolmoil  9144864 Nov  6 13:34 fort.84.pe02
-rw-rw-r-- 1 jaolmoil jaolmoil  9144864 Nov  6 13:34 fort.84.pe03
-rw-rw-r-- 1 jaolmoil jaolmoil  9144864 Nov  6 13:34 fort.84.pe04
-rw-rw-r-- 1 jaolmoil jaolmoil  9144864 Nov  6 13:34 fort.84.pe05
-rw-rw-r-- 1 jaolmoil jaolmoil  9144864 Nov  6 13:34 fort.84.pe06
-rw-rw-r-- 1 jaolmoil jaolmoil  9144864 Nov  6 13:34 fort.84.pe07
-rw-rw-r-- 1 jaolmoil jaolmoil  9144864 Nov  6 13:34 fort.84.pe08
-rw-rw-r-- 1 jaolmoil jaolmoil  9017856 Nov  6 13:34 fort.84.pe09
-rw-rw-r-- 1 jaolmoil jaolmoil  9017856 Nov  6 13:34 fort.84.pe10
-rw-rw-r-- 1 jaolmoil jaolmoil  9017856 Nov  6 13:34 fort.84.pe11
-rw-rw-r-- 1 jaolmoil jaolmoil  9017856 Nov  6 13:34 fort.84.pe12
-rw-rw-r-- 1 jaolmoil jaolmoil  9144864 Nov  6 13:34 fort.84.pe13
-rw-rw-r-- 1 jaolmoil jaolmoil  9144864 Nov  6 13:34 fort.84.pe14
-rw-rw-r-- 1 jaolmoil jaolmoil  9144864 Nov  6 13:34 fort.84.pe15
-rw-rw-r-- 1 jaolmoil jaolmoil  9144864 Nov  6 13:34 fort.84.pe16
-rw-rw-r-- 1 jaolmoil jaolmoil  9144864 Nov  6 13:34 fort.84.pe17
-rw-rw-r-- 1 jaolmoil jaolmoil  9144864 Nov  6 13:34 fort.84.pe18
-rw-rw-r-- 1 jaolmoil jaolmoil  9144864 Nov  6 13:34 fort.84.pe19
-rw-rw-r-- 1 jaolmoil jaolmoil  9271880 Nov  6 13:34 fort.84.pe20
-rw-rw-r-- 1 jaolmoil jaolmoil  9271880 Nov  6 13:34 fort.84.pe21
-rw-rw-r-- 1 jaolmoil jaolmoil  9271880 Nov  6 13:34 fort.84.pe22
-rw-rw-r-- 1 jaolmoil jaolmoil  9271880 Nov  6 13:34 fort.84.pe23
-rw-rw-r-- 1 jaolmoil jaolmoil     9231 Nov  6 13:44 fort.85
-rw-rw-r-- 1 jaolmoil jaolmoil   840264 Nov  6 13:34 fort.89
-rw-rw-r-- 1 jaolmoil jaolmoil  2032192 Nov  6 13:59 fort.8.pe00
-rw-rw-r-- 1 jaolmoil jaolmoil  2032192 Nov  6 13:59 fort.8.pe01
-rw-rw-r-- 1 jaolmoil jaolmoil  2032192 Nov  6 13:59 fort.8.pe02
-rw-rw-r-- 1 jaolmoil jaolmoil  2032192 Nov  6 13:59 fort.8.pe03
-rw-rw-r-- 1 jaolmoil jaolmoil  2032192 Nov  6 13:59 fort.8.pe04
-rw-rw-r-- 1 jaolmoil jaolmoil  2032192 Nov  6 13:59 fort.8.pe05
-rw-rw-r-- 1 jaolmoil jaolmoil  2032192 Nov  6 13:59 fort.8.pe06
-rw-rw-r-- 1 jaolmoil jaolmoil  2032192 Nov  6 13:59 fort.8.pe07
-rw-rw-r-- 1 jaolmoil jaolmoil  2032192 Nov  6 13:59 fort.8.pe08
-rw-rw-r-- 1 jaolmoil jaolmoil  2032192 Nov  6 13:59 fort.8.pe09
-rw-rw-r-- 1 jaolmoil jaolmoil  2032192 Nov  6 13:59 fort.8.pe10
-rw-rw-r-- 1 jaolmoil jaolmoil  2032192 Nov  6 13:59 fort.8.pe11
-rw-rw-r-- 1 jaolmoil jaolmoil  2032192 Nov  6 13:59 fort.8.pe12
-rw-rw-r-- 1 jaolmoil jaolmoil  2032192 Nov  6 13:59 fort.8.pe13
-rw-rw-r-- 1 jaolmoil jaolmoil  2032192 Nov  6 13:59 fort.8.pe14
-rw-rw-r-- 1 jaolmoil jaolmoil  2032192 Nov  6 13:59 fort.8.pe15
-rw-rw-r-- 1 jaolmoil jaolmoil  2032192 Nov  6 13:59 fort.8.pe16
-rw-rw-r-- 1 jaolmoil jaolmoil  1778176 Nov  6 13:59 fort.8.pe17
-rw-rw-r-- 1 jaolmoil jaolmoil  2032192 Nov  6 13:59 fort.8.pe18
-rw-rw-r-- 1 jaolmoil jaolmoil  2032192 Nov  6 13:59 fort.8.pe19
-rw-rw-r-- 1 jaolmoil jaolmoil  2032200 Nov  6 13:59 fort.8.pe20
-rw-rw-r-- 1 jaolmoil jaolmoil  2286216 Nov  6 13:59 fort.8.pe21
-rw-rw-r-- 1 jaolmoil jaolmoil  2286216 Nov  6 13:59 fort.8.pe22
-rw-rw-r-- 1 jaolmoil jaolmoil  2032200 Nov  6 13:59 fort.8.pe23
-rw-rw-r-- 1 jaolmoil jaolmoil   276752 Nov  6 13:53 fort.9
-rw-rw-r-- 1 jaolmoil jaolmoil   840264 Nov  6 13:33 fort.90
-rw-rw-r-- 1 jaolmoil jaolmoil  9144864 Nov  6 13:34 fort.92.pe00
-rw-rw-r-- 1 jaolmoil jaolmoil  9144864 Nov  6 13:34 fort.92.pe01
-rw-rw-r-- 1 jaolmoil jaolmoil  9144864 Nov  6 13:34 fort.92.pe02
-rw-rw-r-- 1 jaolmoil jaolmoil  9144864 Nov  6 13:34 fort.92.pe03
-rw-rw-r-- 1 jaolmoil jaolmoil  9144864 Nov  6 13:34 fort.92.pe04
-rw-rw-r-- 1 jaolmoil jaolmoil  9144864 Nov  6 13:34 fort.92.pe05
-rw-rw-r-- 1 jaolmoil jaolmoil  9144864 Nov  6 13:34 fort.92.pe06
-rw-rw-r-- 1 jaolmoil jaolmoil  9144864 Nov  6 13:34 fort.92.pe07
-rw-rw-r-- 1 jaolmoil jaolmoil  9144864 Nov  6 13:34 fort.92.pe08
-rw-rw-r-- 1 jaolmoil jaolmoil  9017856 Nov  6 13:34 fort.92.pe09
-rw-rw-r-- 1 jaolmoil jaolmoil  9017856 Nov  6 13:34 fort.92.pe10
-rw-rw-r-- 1 jaolmoil jaolmoil  9017856 Nov  6 13:34 fort.92.pe11
-rw-rw-r-- 1 jaolmoil jaolmoil  9017856 Nov  6 13:34 fort.92.pe12
-rw-rw-r-- 1 jaolmoil jaolmoil  9144864 Nov  6 13:34 fort.92.pe13
-rw-rw-r-- 1 jaolmoil jaolmoil  9144864 Nov  6 13:34 fort.92.pe14
-rw-rw-r-- 1 jaolmoil jaolmoil  9144864 Nov  6 13:34 fort.92.pe15
-rw-rw-r-- 1 jaolmoil jaolmoil  9144864 Nov  6 13:34 fort.92.pe16
-rw-rw-r-- 1 jaolmoil jaolmoil  9144864 Nov  6 13:34 fort.92.pe17
-rw-rw-r-- 1 jaolmoil jaolmoil  9144864 Nov  6 13:34 fort.92.pe18
-rw-rw-r-- 1 jaolmoil jaolmoil  9144864 Nov  6 13:34 fort.92.pe19
-rw-rw-r-- 1 jaolmoil jaolmoil  9271880 Nov  6 13:34 fort.92.pe20
-rw-rw-r-- 1 jaolmoil jaolmoil  9271880 Nov  6 13:34 fort.92.pe21
-rw-rw-r-- 1 jaolmoil jaolmoil  9271880 Nov  6 13:34 fort.92.pe22
-rw-rw-r-- 1 jaolmoil jaolmoil  9271880 Nov  6 13:34 fort.92.pe23
-rw-rw-r-- 1 jaolmoil jaolmoil   113200 Nov  6 13:59 fort.95.pe00
-rw-rw-r-- 1 jaolmoil jaolmoil   113200 Nov  6 13:59 fort.95.pe01
-rw-rw-r-- 1 jaolmoil jaolmoil   113200 Nov  6 13:59 fort.95.pe02
-rw-rw-r-- 1 jaolmoil jaolmoil   113200 Nov  6 13:59 fort.95.pe03
-rw-rw-r-- 1 jaolmoil jaolmoil   113200 Nov  6 13:59 fort.95.pe04
-rw-rw-r-- 1 jaolmoil jaolmoil   113200 Nov  6 13:59 fort.95.pe05
-rw-rw-r-- 1 jaolmoil jaolmoil   113200 Nov  6 13:59 fort.95.pe06
-rw-rw-r-- 1 jaolmoil jaolmoil   113200 Nov  6 13:59 fort.95.pe07
-rw-rw-r-- 1 jaolmoil jaolmoil   113200 Nov  6 13:59 fort.95.pe08
-rw-rw-r-- 1 jaolmoil jaolmoil   113200 Nov  6 13:59 fort.95.pe09
-rw-rw-r-- 1 jaolmoil jaolmoil   113200 Nov  6 13:59 fort.95.pe10
-rw-rw-r-- 1 jaolmoil jaolmoil   113200 Nov  6 13:59 fort.95.pe11
-rw-rw-r-- 1 jaolmoil jaolmoil   113200 Nov  6 13:59 fort.95.pe12
-rw-rw-r-- 1 jaolmoil jaolmoil   113200 Nov  6 13:59 fort.95.pe13
-rw-rw-r-- 1 jaolmoil jaolmoil   113200 Nov  6 13:59 fort.95.pe14
-rw-rw-r-- 1 jaolmoil jaolmoil   113200 Nov  6 13:59 fort.95.pe15
-rw-rw-r-- 1 jaolmoil jaolmoil   113200 Nov  6 13:59 fort.95.pe16
-rw-rw-r-- 1 jaolmoil jaolmoil   113200 Nov  6 13:59 fort.95.pe17
-rw-rw-r-- 1 jaolmoil jaolmoil   113200 Nov  6 13:59 fort.95.pe18
-rw-rw-r-- 1 jaolmoil jaolmoil   113200 Nov  6 13:59 fort.95.pe19
-rw-rw-r-- 1 jaolmoil jaolmoil   113200 Nov  6 13:59 fort.95.pe20
-rw-rw-r-- 1 jaolmoil jaolmoil   113200 Nov  6 13:59 fort.95.pe21
-rw-rw-r-- 1 jaolmoil jaolmoil   113200 Nov  6 13:59 fort.95.pe22
-rw-rw-r-- 1 jaolmoil jaolmoil   113200 Nov  6 13:59 fort.95.pe23
-rw-rw-r-- 1 jaolmoil jaolmoil   714668 Nov  6 13:31 fort.98
-rw-rw-r-- 1 jaolmoil jaolmoil   429465 Nov  6 13:59 FREQINFO.DAT
-rw-rw-r-- 1 jaolmoil jaolmoil     6885 Nov  6 13:59 HESSFREQ.DAT
-rw-r--r-- 1 jaolmoil jaolmoil     3327 Nov  6 13:31 INPUT
-rw-rw-r-- 1 jaolmoil jaolmoil    96052 Nov  6 13:59 IRSPEC.DAT
-rw-rw-r-- 1 jaolmoil jaolmoil        0 Nov  6 13:53 MULLIKEN.DAT
-rwxr-x--- 1 jaolmoil jaolmoil 35088744 Nov  6 13:31 Pcrystal
-rw-rw-r-- 1 jaolmoil jaolmoil    70478 Nov  6 13:59 RAMSPEC.DAT
-rw-rw-r-- 1 jaolmoil jaolmoil   118490 Nov  6 13:59 SCFOUT.LOG
-rw-rw-r-- 1 jaolmoil jaolmoil      882 Nov  6 13:44 TENS_IR.DAT
-rw-rw-r-- 1 jaolmoil jaolmoil     1746 Nov  6 13:53 TENS_RAMAN.DAT
wave function binary file /home/jaolmoil/Muralee/NaLnF/Er/new/crystal/1x1x1/pbepbe/tetragonal/shrink12/ir_and_raman/nayf4_1x1x1_merged.f9
file fort.98 saved as /home/jaolmoil/Muralee/NaLnF/Er/new/crystal/1x1x1/pbepbe/tetragonal/shrink12/ir_and_raman/nayf4_1x1x1_merged.f98
file HESSFREQ.DAT saved as /home/jaolmoil/Muralee/NaLnF/Er/new/crystal/1x1x1/pbepbe/tetragonal/shrink12/ir_and_raman/nayf4_1x1x1_merged.hessfreq
file SCFOUT.LOG saved as /home/jaolmoil/Muralee/NaLnF/Er/new/crystal/1x1x1/pbepbe/tetragonal/shrink12/ir_and_raman/nayf4_1x1x1_merged.SCFLOG
file FREQINFO.DAT saved as /home/jaolmoil/Muralee/NaLnF/Er/new/crystal/1x1x1/pbepbe/tetragonal/shrink12/ir_and_raman/nayf4_1x1x1_merged.freqinfo
file BORN.DAT saved as /home/jaolmoil/Muralee/NaLnF/Er/new/crystal/1x1x1/pbepbe/tetragonal/shrink12/ir_and_raman/nayf4_1x1x1_merged.born
file TENS_IR.DAT saved as /home/jaolmoil/Muralee/NaLnF/Er/new/crystal/1x1x1/pbepbe/tetragonal/shrink12/ir_and_raman/nayf4_1x1x1_merged.tensir
file TENS_RAMAN.DAT saved as /home/jaolmoil/Muralee/NaLnF/Er/new/crystal/1x1x1/pbepbe/tetragonal/shrink12/ir_and_raman/nayf4_1x1x1_merged.tensraman
file RAMSPEC.DAT saved as /home/jaolmoil/Muralee/NaLnF/Er/new/crystal/1x1x1/pbepbe/tetragonal/shrink12/ir_and_raman/nayf4_1x1x1_merged.ramanspec
file IRSPEC.DAT saved as /home/jaolmoil/Muralee/NaLnF/Er/new/crystal/1x1x1/pbepbe/tetragonal/shrink12/ir_and_raman/nayf4_1x1x1_merged.irspec
file fort.13 saved as /home/jaolmoil/Muralee/NaLnF/Er/new/crystal/1x1x1/pbepbe/tetragonal/shrink12/ir_and_raman/nayf4_1x1x1_merged.f13
file fort.20 saved as /home/jaolmoil/Muralee/NaLnF/Er/new/crystal/1x1x1/pbepbe/tetragonal/shrink12/ir_and_raman/nayf4_1x1x1_merged.f20
removing temporary directories /tmp/jaolmoil/TMPDIR_43777.europa.chem.jyu.fi/tmp_p11730_jaolmoil from each node
