# Supplementary material for: Confining single Er3+ ions in sub-3 nm NaYF4 nanoparticles to induce slow relaxation of the magnetisation
Source: Nat Commun. 2024 Apr 25;15:3498. doi: 10.1038/s41467-024-47682-x (PMC11045814; doi:10.1038/s41467-024-47682-x)
Supplement: Supplementary file 5 — Supplementary data 2 [file 41467_2024_47682_MOESM5_ESM.txt]

date Sat 11 Nov 18:58:27 EET 2023
master hostname compute50.iochem.jyu.fi
master system Linux compute50.iochem.jyu.fi 5.10.46-server-1.mga7 #1 SMP Thu Jun 24 15:14:21 UTC 2021 x86_64 x86_64 x86_64 GNU/Linux
user jaolmoil
output data in /home/jaolmoil/Muralee/NaLnF/Er/new/crystal/1x1x1/pbepbe/tetragonal/shrink12/ir_and_raman/isotope/nayf4_1x1x1_merged.out
mpirun executable in /apps/openmpi/openmpi-3.1.4-intel/bin
Pcrystal executable in /apps/crystal/crystal17-1.0.2/crystal17-1.0.2-openmpi/bin
input data in /home/jaolmoil/Muralee/NaLnF/Er/new/crystal/1x1x1/pbepbe/tetragonal/shrink12/ir_and_raman/isotope/nayf4_1x1x1_merged.d12
file machines.LINUX in /home/jaolmoil/Muralee/NaLnF/Er/new/crystal/1x1x1/pbepbe/tetragonal/shrink12/ir_and_raman/isotope
list of nodes in /home/jaolmoil/Muralee/NaLnF/Er/new/crystal/1x1x1/pbepbe/tetragonal/shrink12/ir_and_raman/isotope/nodes.par
creating temporary directories /tmp/jaolmoil/TMPDIR_43866.europa.chem.jyu.fi/tmp_p26466_jaolmoil on each node
copying Pcrystal executable on each node
copying input file on each node
nayf4_cell_1x1x1_merged with PBEPBE/TZVP
CRYSTAL
0 0 0
 123 
3.82626574 5.53691803
 3
 9      0.000000000000E+00 -5.000000000000E-01  2.696862684488E-01
 11     0.000000000000E+00  0.000000000000E+00  0.000000000000E+00
 239   -5.000000000000E-01 -5.000000000000E-01 -5.000000000000E-01
FREQCALC
ISOTOPES
1
6 167.259
NUMDERIV
2
INTENS
INTRAMAN
INTCPHF
ENDINTCPHF
IRSPEC
DAMPFAC
8
ENDIRSPEC
RAMSPEC
DAMPFAC
8
VOIGT
0.5
ENDRAMSPEC
ENDFREQ
ENDGEOM
239 11
INPUT
11. 0 2 4 4 2 0
  7.858275 135.134974 0
  3.382128  15.411632 0
  6.849791  29.251437 0
  6.710092  58.508363 0
  3.042159   3.780243 0
  2.937330   7.676547 0
  5.416315  11.849911 0
  5.333416  17.778103 0
  1.976212   2.062383 0
  1.961111   3.075654 0
  5.028590  -6.928078 0
  5.005582  -9.155099 0
0 0 2 2 1.0
  10.0000000000     -0.174876867960
  8.50000000000      0.341523450840
0 0 1 0 1.0
  3.36996640000      1.000000000000
0 0 1 0 1.0
  0.67918260000      1.000000000000
0 0 1 0 1.0
  0.30191780000      1.000000000000
0 2 4 6 1.0
  8.05540936160      0.036410978939
  4.01634587510     -0.208725725470
  1.02329154040      0.489569293350
  0.49843561636      0.606119438330
0 2 1 0 1.0
  0.35648910000      1.000000000000
0 2 1 0 1.0
  0.19193110000      1.000000000000
0 3 3 3 1.0
  3.90308330600     -0.009820979262
  1.13632343020      0.191836296640
  0.45617043877      0.405977885390
0 3 1 0 1.0
  0.32917530000      1.000000000000
0 3 1 0 1.0
  0.13006830000      1.000000000000
0 4 1 0 1.0
  0.65147450000      1.000000000000
11  9
0 0 7 2.0 1.0
  26041.1099270      0.00061806342811
  3906.12685480      0.00477486044140
  888.974549930      0.02447168482900
  251.454979610      0.09475539497700
  81.6501435120      0.26867496920000
  28.9041584010      0.47925475440000
  10.6257829320      0.33248591469000
0 0 3 2.0 1.0
  53.7694101790      0.01952773187200
  16.3082430250      0.09264801079400
  2.37303841250     -0.39938670172000
0 0 2 1.0 1.0
  0.95730772603      1.64285953910000
  0.40806460959      0.55692596966000
0 0 1 0.0 1.0
  0.42460191000      1.00000000000000
0 0 1 0.0 1.0
  0.12055549000      1.00000000000000
0 2 5 6.0 1.0
  138.079799890      0.00579518919290
  32.2327003930      0.04162084625100
  9.98160753600      0.16281916885000
  3.48220339280      0.36011784647000
  1.22991346200      0.44858979889000
0 2 1 0.0 1.0
  0.40094322000      1.00000000000000
0 2 1 0.0 1.0
  0.12067345000      1.00000000000000
0 3 1 0.0 1.0
  0.30530000000      1.00000000000000
9 8
0 0 6 2.0 1.0
  35479.100441      0.00021545014888
  5318.4728983      0.00167006865270
  1210.4810975      0.00867332114760
  342.85518140      0.03504993317500
  112.01943181      0.11165320133000
  40.714740248      0.25988506647000
0 0 2 2.0 1.0
  16.039678111      0.39422966880000
  6.5038186740      0.24998238551000
0 0 1 0.0 1.0
  1.4420074900      1.00000000000000
0 0 1 0.0 1.0
  0.4597725800      1.00000000000000
0 2 4 5.0 1.0
  80.233900483      0.00636859991340
  18.594010743      0.04430314353000
  5.6867902653      0.16867248708000
  1.9511006294      0.36166346255000
0 2 1 0.0 1.0
  0.6922845200      1.00000000000000
0 2 1 0.0 1.0
  0.1983553200      1.00000000000000
0 3 1 0.0 1.0
  1.0631263500      1.00000000000000
99 0 
ENDBASIS
DFT
PBE
ENDDFT
EXCHSIZE
 30000000
BIPOSIZE
 30000000
SHRINK
 0 12
 12 12 12
TOLDEE
10
TOLINTEG
8 8 8 8 16
END

Sat 11 Nov 18:58:27 EET 2023
 PROCESS            0  OF           24  WORKING

         
 *******************************************************************************
 *                                                                             *
 *                               CRYSTAL17                                     *
 *                      public : 1.0.2 - March 1st, 2018                       *
 *                       HTTP://WWW.CRYSTAL.UNITO.IT                           *
 *                                                                             *
 *                              MAIN AUTHORS                                   *
 *                                                                             *
 *  R. DOVESI(1,11), V.R. SAUNDERS(2), C. ROETTI(1,11), R. ORLANDO(1,11),      *
 *  C.M. ZICOVICH-WILSON(1,3), F. PASCALE(4), B. CIVALLERI(1,11),              *
 *  K. DOLL(5), N.M. HARRISON(2,6), I.J. BUSH(7), Ph. D'ARCO(8),               *
 *  M. LLUNELL(9), M. CAUSA'(10), Y. NOEL(8), L. MASCHIO(1,11), A. ERBA(1,11)  *
 *  M. RE'RAT(14), S. CASASSA(1,11)                                            *
 *                                                                             *
 *        CONTRIBUTIONS TO THE CODE HAVE ALSO BEEN GIVEN BY                    *
 *                                                                             *
 *  M. FERRABONE(1,11), M. DE LA PIERRE(1,11), M. FERRERO(1,11),               *
 *  J. BAIMA(1,11), E. ALBANESE(1,11), M.F. PEINTINGER(12), R. BAST(13),       *
 *  B. KIRTMAN(15), V. LACIVITA(1,11), R. DEMICHELIS(1,16)                     *
 *  G. BRANDEBURG(17), S. SALUSTRO(1,11), G. SANSONE(1,11)                     *
 *  M.T. RUGGIERO(18)                                                          *
 *                                                                             *
 * (1) THEORETICAL CHEMISTRY GROUP - UNIVERSITA' DI TORINO - TORINO (ITALY)    *
 * (2) COMPUTATIONAL SCIENCE & ENGINEERING DEPARTMENT - STFC DARESBURY (UK)    *
 * (3) UNIVERSIDAD AUTONOMA DEL ESTADO DE MORELOS - CUERNAVACA (MEXICO)        *
 * (4) UNIVERSITE' DE LORRAINE - NANCY (FRANCE)                                *
 * (5) UNIVERSITAET STUTTGART- STUTTGART (GERMANY)                             *
 * (6) IMPERIAL COLLEGE - LONDON (UK)                                          *
 * (7) OXFORD E-RESEARCH CENTRE - OXFORD (UK)                                  *
 * (8) UPMC - SORBONNE UNIVERSITES - PARIS (FRANCE)                            *
 * (9) UNIVERSIDAD DE BARCELONA - BARCELONA (SPAIN)                            *
 *(10) UNIVERSITA' DI NAPOLI "FEDERICO II" - NAPOLI (ITALY)                    *
 *(11) NIS - NANOSTRUCTURED INTERFACES AND SURFACES - TORINO (ITALY)           *
 *(12) MPI FUER CHEMISCHE ENERGIEKONVERSION - MUELHEIM AN DER RUHR (GERMANY)   *
 *(13) UNIVERSITY OF TROMSO - TROMSO (NORWAY)                                  *
 *(14) UNIVERSITE' DE PAU ET DES PAYS DE L'ADOUR - PAU (FRANCE)                *
 *(15) UNIVERSITY OF CALIFORNIA SANTA BARBARA - SANTA BARBARA (USA)            *
 *(16) CURTIN UNIVERSITY - PERTH (AUSTRALIA)                                   *
 *(17) UNIVERSITY COLLEGE LONDON - LONDON (UK)                                 *
 *(18) CAMBRIDGE UNIVERSITY - CAMBRIDGE (UK)                                   *
 *                                                                             *
 *******************************************************************************
 EEEEEEEEEE STARTING  DATE 11 11 2023 TIME 18:58:28.2
 nayf4_cell_1x1x1_merged with PBEPBE/TZVP                                        

 CRYSTAL CALCULATION
 (INPUT ACCORDING TO THE INTERNATIONAL TABLES FOR X-RAY CRYSTALLOGRAPHY)
 CRYSTAL FAMILY                       :  TETRAGONAL  
 CRYSTAL CLASS  (GROTH - 1921)        :  DITETRAGONAL DIPYRAMIDAL             

 SPACE GROUP (CENTROSYMMETRIC)        :  P 4/M M M       
 PROCESS            1  OF           24  WORKING
 PROCESS            2  OF           24  WORKING
 PROCESS            3  OF           24  WORKING
 PROCESS            4  OF           24  WORKING
 PROCESS            5  OF           24  WORKING
 PROCESS            6  OF           24  WORKING
 PROCESS            7  OF           24  WORKING
 PROCESS            8  OF           24  WORKING
 PROCESS            9  OF           24  WORKING
 PROCESS           10  OF           24  WORKING
 PROCESS           11  OF           24  WORKING
 PROCESS           12  OF           24  WORKING
 PROCESS           14  OF           24  WORKING
 PROCESS           15  OF           24  WORKING
 PROCESS           16  OF           24  WORKING
 PROCESS           17  OF           24  WORKING
 PROCESS           18  OF           24  WORKING
 PROCESS           19  OF           24  WORKING
 PROCESS           20  OF           24  WORKING
 PROCESS           21  OF           24  WORKING
 PROCESS           22  OF           24  WORKING
 PROCESS           23  OF           24  WORKING

 LATTICE PARAMETERS  (ANGSTROMS AND DEGREES) - CONVENTIONAL CELL
        A           B           C        ALPHA        BETA       GAMMA
     3.82627     3.82627     5.53692    90.00000    90.00000    90.00000


 NUMBER OF IRREDUCIBLE ATOMS IN THE CONVENTIONAL CELL:    3

 INPUT COORDINATES

 ATOM AT. N.              COORDINATES
   1   9     0.000000000000E+00 -5.000000000000E-01  2.696862684488E-01
   2  11     0.000000000000E+00  0.000000000000E+00  0.000000000000E+00
   3 239    -5.000000000000E-01 -5.000000000000E-01 -5.000000000000E-01

 *******************************************************************************

 << INFORMATION >>: FROM NOW ON, ALL COORDINATES REFER TO THE PRIMITIVE CELL

 *******************************************************************************

 LATTICE PARAMETERS  (ANGSTROMS AND DEGREES) - PRIMITIVE CELL
       A          B          C        ALPHA      BETA     GAMMA        VOLUME
    3.82627    3.82627    5.53692    90.00000  90.00000  90.00000     81.062194

 COORDINATES OF THE EQUIVALENT ATOMS (FRACTIONAL UNITS)

 N. ATOM EQUIV AT. N.          X                  Y                  Z

   1   1   1    9 F     0.00000000000E+00  5.00000000000E-01  2.69686268449E-01
   2   1   2    9 F     0.00000000000E+00 -5.00000000000E-01 -2.69686268449E-01
   3   1   3    9 F    -5.00000000000E-01  0.00000000000E+00 -2.69686268449E-01
   4   1   4    9 F     5.00000000000E-01  0.00000000000E+00  2.69686268449E-01

   5   2   1   11 NA    0.00000000000E+00  0.00000000000E+00  0.00000000000E+00

   6   3   1  239 Y     5.00000000000E-01  5.00000000000E-01  5.00000000000E-01

 NUMBER OF SYMMETRY OPERATORS         :   16
 *******************************************************************************
 * GEOMETRY EDITING - INPUT COORDINATES ARE GIVEN IN ANGSTROM         
 *******************************************************************************

 GEOMETRY NOW FULLY CONSISTENT WITH THE GROUP
 PROCESS           13  OF           24  WORKING

 FRQFRQFRQFRQFRQFRQFRQFRQFRQFRQFRQFRQFRQFRQFRQFRQFRQFRQFRQFRQFRQFRQFRQFRQFRQFRQ

                       FREQUENCY CALCULATION


 ATOMIC MASS MODIFICATION

 ATOM    6 Y  OLD MASS    89.905400 NEW MASS   167.259000
 INFORMATION **** INPFREQ **** NUMERICAL DERIVATIVE OF GRADIENT OPTION           2
 INFORMATION **** INPFREQ **** IR INTENSITIES EVALUATED THROUGH CPHF APPROACH
 INFORMATION **** IRSPEC **** IR SPECTRA CALCULATION REQUESTED
 INFORMATION **** RAMSPEC **** RAMAN SPECTRA CALCULATION REQUESTED
 INFORMATION **** INPFREQ **** NEW DEFAULT - IMPOSING ECKART CONDITIONS TO THE HESSIAN

 GCALCO - MAX INDICES DIRECT LATTICE VECTOR    16    16    11
 NO.OF VECTORS CREATED 6999 STARS  506 RMAX    96.90551 BOHR

 GEOMETRY FOR WAVE FUNCTION - DIMENSIONALITY OF THE SYSTEM    3
 (NON PERIODIC DIRECTION: LATTICE PARAMETER FORMALLY SET TO 500)
 *******************************************************************************
 LATTICE PARAMETERS (ANGSTROMS AND DEGREES) - BOHR = 0.5291772083 ANGSTROM
 PRIMITIVE CELL - CENTRING CODE 1/0 VOLUME=    81.062194 - DENSITY  3.869 g/cm^3
         A              B              C           ALPHA      BETA       GAMMA 
     3.82626574     3.82626574     5.53691803    90.000000  90.000000  90.000000
 *******************************************************************************
 ATOMS IN THE ASYMMETRIC UNIT    3 - ATOMS IN THE UNIT CELL:    6
     ATOM                 X/A                 Y/B                 Z/C    
 *******************************************************************************
      1 T   9 F     0.000000000000E+00 -5.000000000000E-01  2.696862684488E-01
      2 F   9 F     0.000000000000E+00 -5.000000000000E-01 -2.696862684488E-01
      3 F   9 F    -5.000000000000E-01  0.000000000000E+00 -2.696862684488E-01
      4 F   9 F    -5.000000000000E-01  0.000000000000E+00  2.696862684488E-01
      5 T  11 NA    0.000000000000E+00  0.000000000000E+00  0.000000000000E+00
      6 T 239 Y    -5.000000000000E-01 -5.000000000000E-01 -5.000000000000E-01

 T = ATOM BELONGING TO THE ASYMMETRIC UNIT

 ****   16 SYMMOPS - TRANSLATORS IN FRACTIONAL UNITS
 **** MATRICES AND TRANSLATORS IN THE CRYSTALLOGRAPHIC REFERENCE FRAME
   V INV                    ROTATION MATRICES                   TRANSLATORS
   1   1  1.00  0.00  0.00  0.00  1.00  0.00  0.00  0.00  1.00  0.00  0.00  0.00
   2   2 -1.00  0.00  0.00  0.00 -1.00  0.00  0.00  0.00  1.00  0.00  0.00  0.00
   3   3  1.00  0.00  0.00  0.00 -1.00  0.00  0.00  0.00 -1.00  0.00  0.00  0.00
   4   4 -1.00  0.00  0.00  0.00  1.00  0.00  0.00  0.00 -1.00  0.00  0.00  0.00
   5   5  0.00 -1.00  0.00 -1.00  0.00  0.00  0.00  0.00 -1.00  0.00  0.00  0.00
   6   6  0.00  1.00  0.00  1.00  0.00  0.00  0.00  0.00 -1.00  0.00  0.00  0.00
   7   8  0.00  1.00  0.00 -1.00  0.00  0.00  0.00  0.00  1.00  0.00  0.00  0.00
   8   7  0.00 -1.00  0.00  1.00  0.00  0.00  0.00  0.00  1.00  0.00  0.00  0.00
   9   9 -1.00  0.00  0.00  0.00 -1.00  0.00  0.00  0.00 -1.00  0.00  0.00  0.00
  10  10  1.00  0.00  0.00  0.00  1.00  0.00  0.00  0.00 -1.00  0.00  0.00  0.00
  11  11 -1.00  0.00  0.00  0.00  1.00  0.00  0.00  0.00  1.00  0.00  0.00  0.00
  12  12  1.00  0.00  0.00  0.00 -1.00  0.00  0.00  0.00  1.00  0.00  0.00  0.00
  13  13  0.00  1.00  0.00  1.00  0.00  0.00  0.00  0.00  1.00  0.00  0.00  0.00
  14  14  0.00 -1.00  0.00 -1.00  0.00  0.00  0.00  0.00  1.00  0.00  0.00  0.00
  15  16  0.00 -1.00  0.00  1.00  0.00  0.00  0.00  0.00 -1.00  0.00  0.00  0.00
  16  15  0.00  1.00  0.00 -1.00  0.00  0.00  0.00  0.00 -1.00  0.00  0.00  0.00

 DIRECT LATTICE VECTORS CARTESIAN COMPONENTS (ANGSTROM)
          X                    Y                    Z
   0.382626574000E+01   0.000000000000E+00   0.000000000000E+00
   0.000000000000E+00   0.382626574000E+01   0.000000000000E+00
   0.000000000000E+00   0.000000000000E+00   0.553691803000E+01


 CARTESIAN COORDINATES - PRIMITIVE CELL
 *******************************************************************************
 *      ATOM          X(ANGSTROM)         Y(ANGSTROM)         Z(ANGSTROM)
 *******************************************************************************
    1     9 F     0.000000000000E+00  1.913132870000E+00  1.493230762218E+00
    2     9 F     0.000000000000E+00  1.913132870000E+00 -1.493230762218E+00
    3     9 F     1.913132870000E+00  0.000000000000E+00 -1.493230762218E+00
    4     9 F     1.913132870000E+00  0.000000000000E+00  1.493230762218E+00
    5    11 NA    0.000000000000E+00  0.000000000000E+00  0.000000000000E+00
    6   239 Y     1.913132870000E+00  1.913132870000E+00  2.768459015000E+00

 *******************************************************************************
 *** PSEUDOPOTENTIAL INFORMATION ***
 *******************************************************************************

 ATOMIC NUMBER  39, NUCLEAR CHARGE 11.000, GIVEN IN INPUT       PSEUDOPOTENTIAL
   TYPE       EXPONENT      COEFF.    N      EXPONENT      COEFF.    N
  P0 TMS     7.8582750  135.1349740   0     3.3821280   15.4116320   0
  P1 TMS     6.8497910   29.2514370   0     6.7100920   58.5083630   0
             3.0421590    3.7802430   0     2.9373300    7.6765470   0
  P2 TMS     5.4163150   11.8499110   0     5.3334160   17.7781030   0
             1.9762120    2.0623830   0     1.9611110    3.0756540   0
  P3 TMS     5.0285900   -6.9280780   0     5.0055820   -9.1550990   0

 *******************************************************************************
 LOCAL ATOMIC FUNCTIONS BASIS SET
 *******************************************************************************
   ATOM   X(AU)   Y(AU)   Z(AU)  N. TYPE  EXPONENT  S COEF   P COEF   D/F/G COEF
 *******************************************************************************
   1 F    0.000   3.615   2.822
                                  1 S  
                                         3.548E+04 2.155E-04 0.000E+00 0.000E+00
                                         5.318E+03 1.670E-03 0.000E+00 0.000E+00
                                         1.210E+03 8.673E-03 0.000E+00 0.000E+00
                                         3.429E+02 3.505E-02 0.000E+00 0.000E+00
                                         1.120E+02 1.117E-01 0.000E+00 0.000E+00
                                         4.071E+01 2.599E-01 0.000E+00 0.000E+00
                                  2 S  
                                         1.604E+01 3.942E-01 0.000E+00 0.000E+00
                                         6.504E+00 2.500E-01 0.000E+00 0.000E+00
                                  3 S  
                                         1.442E+00 1.000E+00 0.000E+00 0.000E+00
                                  4 S  
                                         4.598E-01 1.000E+00 0.000E+00 0.000E+00
                           5-     7 P  
                                         8.023E+01 0.000E+00 6.369E-03 0.000E+00
                                         1.859E+01 0.000E+00 4.430E-02 0.000E+00
                                         5.687E+00 0.000E+00 1.687E-01 0.000E+00
                                         1.951E+00 0.000E+00 3.617E-01 0.000E+00
                           8-    10 P  
                                         6.923E-01 0.000E+00 1.000E+00 0.000E+00
                          11-    13 P  
                                         1.984E-01 0.000E+00 1.000E+00 0.000E+00
                          14-    18 D  
                                         1.063E+00 0.000E+00 0.000E+00 1.000E+00
   2 F    0.000   3.615  -2.822
   3 F    3.615   0.000  -2.822
   4 F    3.615   0.000   2.822
   5 NA   0.000   0.000   0.000
                                 73 S  
                                         2.604E+04 6.181E-04 0.000E+00 0.000E+00
                                         3.906E+03 4.775E-03 0.000E+00 0.000E+00
                                         8.890E+02 2.447E-02 0.000E+00 0.000E+00
                                         2.515E+02 9.476E-02 0.000E+00 0.000E+00
                                         8.165E+01 2.687E-01 0.000E+00 0.000E+00
                                         2.890E+01 4.793E-01 0.000E+00 0.000E+00
                                         1.063E+01 3.325E-01 0.000E+00 0.000E+00
                                 74 S  
                                         5.377E+01 1.953E-02 0.000E+00 0.000E+00
                                         1.631E+01 9.265E-02 0.000E+00 0.000E+00
                                         2.373E+00-3.994E-01 0.000E+00 0.000E+00
                                 75 S  
                                         9.573E-01 1.643E+00 0.000E+00 0.000E+00
                                         4.081E-01 5.569E-01 0.000E+00 0.000E+00
                                 76 S  
                                         4.246E-01 1.000E+00 0.000E+00 0.000E+00
                                 77 S  
                                         1.206E-01 1.000E+00 0.000E+00 0.000E+00
                          78-    80 P  
                                         1.381E+02 0.000E+00 5.795E-03 0.000E+00
                                         3.223E+01 0.000E+00 4.162E-02 0.000E+00
                                         9.982E+00 0.000E+00 1.628E-01 0.000E+00
                                         3.482E+00 0.000E+00 3.601E-01 0.000E+00
                                         1.230E+00 0.000E+00 4.486E-01 0.000E+00
                          81-    83 P  
                                         4.009E-01 0.000E+00 1.000E+00 0.000E+00
                          84-    86 P  
                                         1.207E-01 0.000E+00 1.000E+00 0.000E+00
                          87-    91 D  
                                         3.053E-01 0.000E+00 0.000E+00 1.000E+00
   6 Y    3.615   3.615   5.232
                                 92 S  
                                         1.000E+01-1.749E-01 0.000E+00 0.000E+00
                                         8.500E+00 3.415E-01 0.000E+00 0.000E+00
                                 93 S  
                                         3.370E+00 1.000E+00 0.000E+00 0.000E+00
                                 94 S  
                                         6.792E-01 1.000E+00 0.000E+00 0.000E+00
                                 95 S  
                                         3.019E-01 1.000E+00 0.000E+00 0.000E+00
                          96-    98 P  
                                         8.055E+00 0.000E+00 3.641E-02 0.000E+00
                                         4.016E+00 0.000E+00-2.087E-01 0.000E+00
                                         1.023E+00 0.000E+00 4.896E-01 0.000E+00
                                         4.984E-01 0.000E+00 6.061E-01 0.000E+00
                          99-   101 P  
                                         3.565E-01 0.000E+00 1.000E+00 0.000E+00
                         102-   104 P  
                                         1.919E-01 0.000E+00 1.000E+00 0.000E+00
                         105-   109 D  
                                         3.903E+00 0.000E+00 0.000E+00-9.821E-03
                                         1.136E+00 0.000E+00 0.000E+00 1.918E-01
                                         4.562E-01 0.000E+00 0.000E+00 4.060E-01
                         110-   114 D  
                                         3.292E-01 0.000E+00 0.000E+00 1.000E+00
                         115-   119 D  
                                         1.301E-01 0.000E+00 0.000E+00 1.000E+00
                         120-   126 F  
                                         6.515E-01 0.000E+00 0.000E+00 1.000E+00
 INFORMATION **** SET_MPP **** PCRYSTAL CALCULATION
 INFORMATION **** READM2 **** NEW DEFAULT: FOCK/KS MATRIX MIXING SET TO 30 %
 INFORMATION **** READM2 **** NEW DEFAULT: FULL DIRECT SCF MODE
 INFORMATION **** READM2 **** NEW DEFAULT: COULOMB BIPOLAR BUFFER SET TO 32 Mb
 INFORMATION **** READM2 **** NEW DEFAULT: EXCHANGE BIPOLAR BUFFER SET TO 32 Mb

 *******************************************************************************
 NEW DEFAULT: DFT INTEGRATION GRID INCREASED TO XLGRID
 NEW DEFAULT: DIIS ACCELERATOR ACTIVE
 USE KEYWORD NODIIS TO TURN IT OFF
 *******************************************************************************

 INFORMATION **** EXCHSIZE **** EXCHANGE BIPOLAR BUFFER SIZE SET TO    30000000
 INFORMATION **** BIPOSIZE **** COULOMB BIPOLAR BUFFER SET TO    30000000
 INFORMATION **** TOLDEE **** SCF TOL ON TOTAL ENERGY SET TO          10
 INFORMATION **** TOLINTEG **** COULOMB AND EXCHANGE SERIES TOLERANCES MODIFIED
 *******************************************************************************
 N. OF ATOMS PER CELL         6  COULOMB OVERLAP TOL         (T1) 10**   -8
 NUMBER OF SHELLS            52  COULOMB PENETRATION TOL     (T2) 10**   -8
 NUMBER OF AO               126  EXCHANGE OVERLAP TOL        (T3) 10**   20
 N. OF ELECTRONS PER CELL    58  EXCHANGE PSEUDO OVP (F(G))  (T4) 10**   20
 CORE ELECTRONS PER CELL     18  EXCHANGE PSEUDO OVP (P(G))  (T5) 10**   20
 N. OF SYMMETRY OPERATORS    16  POLE ORDER IN MONO ZONE                  4
 *******************************************************************************
 TYPE OF CALCULATION :  RESTRICTED CLOSED SHELL
 KOHN-SHAM HAMILTONIAN

 (EXCHANGE)[CORRELATION] FUNCTIONAL:(PERDEW-BURKE-ERNZERHOF)[PERDEW-BURKE-ERNZERHOF]

 CORE  PSEUDO POTENTIAL         TOL. ON PSEUDO              (TP) 10**- 6

 CAPPA:IS1 12;IS2 12;IS3 12; K PTS MONK NET 196; SYMMOPS:K SPACE  16;G SPACE  16

 *******************************************************************************
 MAX NUMBER OF SCF CYCLES      50  CONVERGENCE ON DELTAP        10**-20
 WEIGHT OF F(I) IN F(I+1)      30% CONVERGENCE ON ENERGY        10**-10
 SHRINK. FACT.(MONKH.)   12 12 12  NUMBER OF K POINTS IN THE IBZ    196
 SHRINKING FACTOR(GILAT NET)   12  NUMBER OF K POINTS(GILAT NET)    196
 *******************************************************************************
 *** K POINTS COORDINATES (OBLIQUE COORDINATES IN UNITS OF IS = 12)
   1-R(  0  0  0)   2-C(  1  0  0)   3-C(  2  0  0)   4-C(  3  0  0)
   5-C(  4  0  0)   6-C(  5  0  0)   7-R(  6  0  0)   8-C(  1  1  0)
   9-C(  2  1  0)  10-C(  3  1  0)  11-C(  4  1  0)  12-C(  5  1  0)
  13-C(  6  1  0)  14-C(  2  2  0)  15-C(  3  2  0)  16-C(  4  2  0)
  17-C(  5  2  0)  18-C(  6  2  0)  19-C(  3  3  0)  20-C(  4  3  0)
  21-C(  5  3  0)  22-C(  6  3  0)  23-C(  4  4  0)  24-C(  5  4  0)
  25-C(  6  4  0)  26-C(  5  5  0)  27-C(  6  5  0)  28-R(  6  6  0)
  29-C(  0  0  1)  30-C(  1  0  1)  31-C(  2  0  1)  32-C(  3  0  1)
  33-C(  4  0  1)  34-C(  5  0  1)  35-C(  6  0  1)  36-C(  1  1  1)
  37-C(  2  1  1)  38-C(  3  1  1)  39-C(  4  1  1)  40-C(  5  1  1)
  41-C(  6  1  1)  42-C(  2  2  1)  43-C(  3  2  1)  44-C(  4  2  1)
  45-C(  5  2  1)  46-C(  6  2  1)  47-C(  3  3  1)  48-C(  4  3  1)
  49-C(  5  3  1)  50-C(  6  3  1)  51-C(  4  4  1)  52-C(  5  4  1)
  53-C(  6  4  1)  54-C(  5  5  1)  55-C(  6  5  1)  56-C(  6  6  1)
  57-C(  0  0  2)  58-C(  1  0  2)  59-C(  2  0  2)  60-C(  3  0  2)
  61-C(  4  0  2)  62-C(  5  0  2)  63-C(  6  0  2)  64-C(  1  1  2)
  65-C(  2  1  2)  66-C(  3  1  2)  67-C(  4  1  2)  68-C(  5  1  2)
  69-C(  6  1  2)  70-C(  2  2  2)  71-C(  3  2  2)  72-C(  4  2  2)
  73-C(  5  2  2)  74-C(  6  2  2)  75-C(  3  3  2)  76-C(  4  3  2)
  77-C(  5  3  2)  78-C(  6  3  2)  79-C(  4  4  2)  80-C(  5  4  2)
  81-C(  6  4  2)  82-C(  5  5  2)  83-C(  6  5  2)  84-C(  6  6  2)
  85-C(  0  0  3)  86-C(  1  0  3)  87-C(  2  0  3)  88-C(  3  0  3)
  89-C(  4  0  3)  90-C(  5  0  3)  91-C(  6  0  3)  92-C(  1  1  3)
  93-C(  2  1  3)  94-C(  3  1  3)  95-C(  4  1  3)  96-C(  5  1  3)
  97-C(  6  1  3)  98-C(  2  2  3)  99-C(  3  2  3) 100-C(  4  2  3)
 101-C(  5  2  3) 102-C(  6  2  3) 103-C(  3  3  3) 104-C(  4  3  3)
 105-C(  5  3  3) 106-C(  6  3  3) 107-C(  4  4  3) 108-C(  5  4  3)
 109-C(  6  4  3) 110-C(  5  5  3) 111-C(  6  5  3) 112-C(  6  6  3)
 113-C(  0  0  4) 114-C(  1  0  4) 115-C(  2  0  4) 116-C(  3  0  4)
 117-C(  4  0  4) 118-C(  5  0  4) 119-C(  6  0  4) 120-C(  1  1  4)
 121-C(  2  1  4) 122-C(  3  1  4) 123-C(  4  1  4) 124-C(  5  1  4)
 125-C(  6  1  4) 126-C(  2  2  4) 127-C(  3  2  4) 128-C(  4  2  4)
 129-C(  5  2  4) 130-C(  6  2  4) 131-C(  3  3  4) 132-C(  4  3  4)
 133-C(  5  3  4) 134-C(  6  3  4) 135-C(  4  4  4) 136-C(  5  4  4)
 137-C(  6  4  4) 138-C(  5  5  4) 139-C(  6  5  4) 140-C(  6  6  4)
 141-C(  0  0  5) 142-C(  1  0  5) 143-C(  2  0  5) 144-C(  3  0  5)
 145-C(  4  0  5) 146-C(  5  0  5) 147-C(  6  0  5) 148-C(  1  1  5)
 149-C(  2  1  5) 150-C(  3  1  5) 151-C(  4  1  5) 152-C(  5  1  5)
 153-C(  6  1  5) 154-C(  2  2  5) 155-C(  3  2  5) 156-C(  4  2  5)
 157-C(  5  2  5) 158-C(  6  2  5) 159-C(  3  3  5) 160-C(  4  3  5)
 161-C(  5  3  5) 162-C(  6  3  5) 163-C(  4  4  5) 164-C(  5  4  5)
 165-C(  6  4  5) 166-C(  5  5  5) 167-C(  6  5  5) 168-C(  6  6  5)
 169-R(  0  0  6) 170-C(  1  0  6) 171-C(  2  0  6) 172-C(  3  0  6)
 173-C(  4  0  6) 174-C(  5  0  6) 175-R(  6  0  6) 176-C(  1  1  6)
 177-C(  2  1  6) 178-C(  3  1  6) 179-C(  4  1  6) 180-C(  5  1  6)
 181-C(  6  1  6) 182-C(  2  2  6) 183-C(  3  2  6) 184-C(  4  2  6)
 185-C(  5  2  6) 186-C(  6  2  6) 187-C(  3  3  6) 188-C(  4  3  6)
 189-C(  5  3  6) 190-C(  6  3  6) 191-C(  4  4  6) 192-C(  5  4  6)
 193-C(  6  4  6) 194-C(  5  5  6) 195-C(  6  5  6) 196-R(  6  6  6)

 DIRECT LATTICE VECTORS COMPON. (A.U.)     RECIP. LATTICE VECTORS COMPON. (A.U.) 
        X            Y            Z              X            Y            Z
    7.2305944    0.0000000    0.0000000      0.8689722    0.0000000    0.0000000
    0.0000000    7.2305944    0.0000000      0.0000000    0.8689722    0.0000000
    0.0000000    0.0000000   10.4632587      0.0000000    0.0000000    0.6004999

 DISK SPACE FOR EIGENVECTORS (FTN 10)     6128136 REALS

 SYMMETRY ADAPTION OF THE BLOCH FUNCTIONS ENABLED
 TTTTTTTTTTTTTTTTTTTTTTTTTTTTTT gordsh1     TELAPSE        0.08 TCPU        0.03

 MATRIX SIZE: P(G)  105032, F(G)   53020, P(G) IRR    7588, F(G) IRR    7588
 MAX G-VECTOR INDEX FOR 1- AND 2-ELECTRON INTEGRALS 105

 TTTTTTTTTTTTTTTTTTTTTTTTTTTTTT INPUT       TELAPSE        0.10 TCPU        0.05

 NEIGHBORS OF THE NON-EQUIVALENT ATOMS

 N = NUMBER OF NEIGHBORS AT DISTANCE R
    ATOM  N     R/ANG      R/AU   NEIGHBORS (ATOM LABELS AND CELL INDICES)
   1 F    2     2.2992     4.3448    6 Y    0 0 0    6 Y   -1 0 0
   1 F    2     2.4269     4.5862    5 NA   0 0 0    5 NA   0 1 0
   1 F    1     2.5505     4.8197    2 F    0 0 1
   1 F    4     2.7056     5.1128    4 F    0 0 0    4 F   -1 0 0    4 F    0 1 0
                                     4 F   -1 1 0
   1 F    1     2.9865     5.6436    2 F    0 0 0
   1 F    4     3.7182     7.0264    3 F    0 0 1    3 F   -1 0 1    3 F    0 1 1
                                     3 F   -1 1 1

   5 NA   8     2.4269     4.5862    1 F    0 0 0    1 F    0-1 0    2 F    0-1 0
                                     2 F    0 0 0    3 F   -1 0 0    3 F    0 0 0
                                     4 F    0 0 0    4 F   -1 0 0
   5 NA   4     3.8263     7.2306    5 NA  -1 0 0    5 NA   1 0 0    5 NA   0-1 0
                                     5 NA   0 1 0
   5 NA   8     3.8710     7.3151    6 Y    0 0 0    6 Y   -1 0 0    6 Y    0-1 0
                                     6 Y   -1-1 0    6 Y    0 0-1    6 Y   -1 0-1
                                     6 Y    0-1-1    6 Y   -1-1-1
   5 NA   8     4.4734     8.4535    1 F    0 0-1    1 F    0-1-1    2 F    0-1 1
                                     2 F    0 0 1    3 F   -1 0 1    3 F    0 0 1
                                     4 F    0 0-1    4 F   -1 0-1
   5 NA  16     4.5310     8.5624    1 F   -1 0 0    1 F    1 0 0    1 F   -1-1 0
                                     1 F    1-1 0    2 F   -1-1 0    2 F    1-1 0
                                     2 F   -1 0 0    2 F    1 0 0    3 F   -1 1 0
                                     3 F   -1-1 0    3 F    0 1 0    3 F    0-1 0
                                     4 F    0 1 0    4 F    0-1 0    4 F   -1 1 0
                                     4 F   -1-1 0
   5 NA   4     5.4112    10.2256    5 NA  -1-1 0    5 NA   1 1 0    5 NA  -1 1 0
                                     5 NA   1-1 0

   6 Y    8     2.2992     4.3448    1 F    0 0 0    1 F    1 0 0    2 F    0 0 1
                                     2 F    1 0 1    3 F    0 1 1    3 F    0 0 1
                                     4 F    0 1 0    4 F    0 0 0
   6 Y    4     3.8263     7.2306    6 Y   -1 0 0    6 Y    1 0 0    6 Y    0-1 0
                                     6 Y    0 1 0
   6 Y    8     3.8710     7.3151    5 NA   0 0 0    5 NA   1 0 0    5 NA   0 1 0
                                     5 NA   1 1 0    5 NA   0 0 1    5 NA   1 0 1
                                     5 NA   0 1 1    5 NA   1 1 1
   6 Y   16     4.4639     8.4356    1 F    0-1 0    1 F    0 1 0    1 F    1 1 0
                                     1 F    1-1 0    2 F    0 1 1    2 F    0-1 1
                                     2 F    1-1 1    2 F    1 1 1    3 F    1 1 1
                                     3 F   -1 1 1    3 F   -1 0 1    3 F    1 0 1
                                     4 F   -1 1 0    4 F    1 1 0    4 F    1 0 0
                                     4 F   -1 0 0
   6 Y    8     4.6714     8.8277    1 F    0 0 1    1 F    1 0 1    2 F    0 0 0
                                     2 F    1 0 0    3 F    0 1 0    3 F    0 0 0
                                     4 F    0 1 1    4 F    0 0 1
   6 Y    4     5.4112    10.2256    6 Y   -1-1 0    6 Y    1 1 0    6 Y   -1 1 0
                                     6 Y    1-1 0


 SYMMETRY ALLOWED INTERNAL DEGREE(S) OF FREEDOM:   1
 TTTTTTTTTTTTTTTTTTTTTTTTTTTTTT SYMM        TELAPSE        0.17 TCPU        0.12
 TTTTTTTTTTTTTTTTTTTTTTTTTTTTTT INT_SCREEN  TELAPSE        0.17 TCPU        0.12
 INFORMATION **** EXCBUF **** EXCH. BIPO BUFFER: WORDS USED =           0

 DFT PARAMETERS

     ATOM       ELECTRONS   NET CHARGE   R(ANGSTROM)
   1   9  F       9.0000      0.0000     0.72000000
   5  11  NA     11.0000      0.0000     1.91000000
   6 239  Y      11.0000      0.0000     1.82000000

 SIZE OF GRID=       9814
 TTTTTTTTTTTTTTTTTTTTTTTTTTTTTT MAKE_GRID2  TELAPSE        1.54 TCPU        1.48
 BECKE WEIGHT FUNCTION
 RADSAFE =     2.00
 TOLERANCES - DENSITY:10**- 6; POTENTIAL:10**- 9; GRID WGT:10**-14

 RADIAL INTEGRATION  - INTERVALS (POINTS,UPPER LIMIT):            1( 75,  4.0*R)

 ANGULAR INTEGRATION - INTERVALS (ACCURACY LEVEL [N. POINTS] UPPER LIMIT):
  1(  4[  86]   0.2)  2(  8[ 194]   0.5)  3( 12[ 350]   0.9)  4( 16[ 974]   3.5)
  5( 12[ 350]9999.0)
 TTTTTTTTTTTTTTTTTTTTTTTTTTTTTT INT_CALC    TELAPSE        1.56 TCPU        1.51
 EEEEEEEEEE INT_CALC TERMINATION  DATE 11 11 2023 TIME 18:58:29.7

 *******************************************************************************
 nayf4_cell_1x1x1_merged with PBEPBE/TZVP                                        
 CRYSTAL - SCF - TYPE OF CALCULATION :  RESTRICTED CLOSED SHELL
 *******************************************************************************

 CAPPA:IS1 12;IS2 12;IS3 12; K PTS MONK NET 196; SYMMOPS:K SPACE  16;G SPACE  16

 TTTTTTTTTTTTTTTTTTTTTTTTTTTTTT SDIK        TELAPSE        1.58 TCPU        1.52

 AAAAAAAAAAAAAAAAAAAAAAAAAAAAAAAAAAAAAAAAAAAAAAAAAAAAAAAAAAAAAAAAAAAAAAAAAAAAAAA
         ATOMIC WAVEFUNCTION(S)


 NUCLEAR CHARGE  9.0  SYMMETRY SPECIES            S    P
 N. ELECTRONS    9.0  NUMBER OF PRIMITIVE GTOS   10    6
                      NUMBER OF CONTRACTED GTOS   4    3
                      NUMBER OF CLOSED SHELLS     2    0
                      OPEN SHELL OCCUPATION       0    5

  ZNUC SCFIT  TOTAL HF ENERGY   KINETIC ENERGY   VIRIAL THEOREM ACCURACY
   9.0  12   -9.939808566E+01  9.942124754E+01 -1.999767033E+00  3.7E-06

 NUCLEAR CHARGE 11.0  SYMMETRY SPECIES            S    P
 N. ELECTRONS   11.0  NUMBER OF PRIMITIVE GTOS   14    7
                      NUMBER OF CONTRACTED GTOS   5    3
                      NUMBER OF CLOSED SHELLS     2    1
                      OPEN SHELL OCCUPATION       1    0

  ZNUC SCFIT  TOTAL HF ENERGY   KINETIC ENERGY   VIRIAL THEOREM ACCURACY
  11.0  11   -1.617861506E+02  1.621735375E+02 -1.997611281E+00  3.2E-06

 NUCLEAR CHARGE 11.0  SYMMETRY SPECIES            S    P    D
 N. ELECTRONS   11.0  NUMBER OF PRIMITIVE GTOS    5    6    5
                      NUMBER OF CONTRACTED GTOS   4    3    3
                      NUMBER OF CLOSED SHELLS     1    1    0
                      OPEN SHELL OCCUPATION       0    0    3

  ZNUC SCFIT  TOTAL HF ENERGY   KINETIC ENERGY   VIRIAL THEOREM ACCURACY
  11.0  73   -3.754828201E+01  1.275713846E+01 -3.943315395E+00  4.8E-06

 AAAAAAAAAAAAAAAAAAAAAAAAAAAAAAAAAAAAAAAAAAAAAAAAAAAAAAAAAAAAAAAAAAAAAAAAAAAAAAA

 TTTTTTTTTTTTTTTTTTTTTTTTTTTTTT MOQGAD      TELAPSE        1.60 TCPU        1.54
 TTTTTTTTTTTTTTTTTTTTTTTTTTTTTT SHELLXN     TELAPSE        1.96 TCPU        1.90
 TTTTTTTTTTTTTTTTTTTTTTTTTTTTTT MONMO3      TELAPSE        2.31 TCPU        2.25
 NUMERICALLY INTEGRATED DENSITY     58.0001746854
 TTTTTTTTTTTTTTTTTTTTTTTTTTTTTT NUMDFT      TELAPSE        2.35 TCPU        2.30
 CYC   0 ETOT(AU) -5.993806162207E+02 DETOT -5.99E+02 tst  0.00E+00 PX  1.00E+00
 TTTTTTTTTTTTTTTTTTTTTTTTTTTTTT DIIS        TELAPSE        2.36 TCPU        2.31
 TTTTTTTTTTTTTTTTTTTTTTTTTTTTTT FDIK        TELAPSE        2.58 TCPU        2.53
 INSULATING STATE
 TOP OF VALENCE BANDS -    BAND     29; K   28; EIG -3.7462170E-01 AU
 TOP OF VALENCE BANDS -    BAND     29; K    1; EIG -3.8128388E-01 AU
 BOTTOM OF VIRTUAL BANDS - BAND     30; K    1; EIG -5.9038548E-03 AU
 INDIRECT ENERGY BAND GAP:  10.0333 eV
 TTTTTTTTTTTTTTTTTTTTTTTTTTTTTT PDIG        TELAPSE        2.64 TCPU        2.59
 TTTTTTTTTTTTTTTTTTTTTTTTTTTTTT MOQGAD      TELAPSE        2.65 TCPU        2.59
 TTTTTTTTTTTTTTTTTTTTTTTTTTTTTT SHELLXN     TELAPSE        3.09 TCPU        3.04
 TTTTTTTTTTTTTTTTTTTTTTTTTTTTTT MONMO3      TELAPSE        3.49 TCPU        3.44
 NUMERICALLY INTEGRATED DENSITY     58.0002106356
 TTTTTTTTTTTTTTTTTTTTTTTTTTTTTT NUMDFT      TELAPSE        3.62 TCPU        3.57
 CYC   1 ETOT(AU) -5.998440224734E+02 DETOT -4.63E-01 tst  0.00E+00 PX  1.00E+00
 TTTTTTTTTTTTTTTTTTTTTTTTTTTTTT DIIS        TELAPSE        3.63 TCPU        3.58
 DIIS TEST: 0.24958E+01 AT SCF   CYCLE   1 - MIX   30 %
 TTTTTTTTTTTTTTTTTTTTTTTTTTTTTT FDIK        TELAPSE        3.74 TCPU        3.68
 INSULATING STATE
 TOP OF VALENCE BANDS -    BAND     29; K   28; EIG -1.3185334E-01 AU
 TOP OF VALENCE BANDS -    BAND     29; K    1; EIG -1.4326497E-01 AU
 BOTTOM OF VIRTUAL BANDS - BAND     30; K    7; EIG  2.7677214E-02 AU
 INDIRECT ENERGY BAND GAP:   4.3410 eV
 BOTTOM OF VIRTUAL BANDS - BAND     30; K    1; EIG  3.2732862E-02 AU
 TTTTTTTTTTTTTTTTTTTTTTTTTTTTTT PDIG        TELAPSE        3.80 TCPU        3.74
 TTTTTTTTTTTTTTTTTTTTTTTTTTTTTT MOQGAD      TELAPSE        3.81 TCPU        3.75
 TTTTTTTTTTTTTTTTTTTTTTTTTTTTTT SHELLXN     TELAPSE        4.25 TCPU        4.19
 TTTTTTTTTTTTTTTTTTTTTTTTTTTTTT MONMO3      TELAPSE        4.65 TCPU        4.60
 NUMERICALLY INTEGRATED DENSITY     58.0002251372
 TTTTTTTTTTTTTTTTTTTTTTTTTTTTTT NUMDFT      TELAPSE        4.77 TCPU        4.71
 CYC   2 ETOT(AU) -5.997632303488E+02 DETOT  8.08E-02 tst  2.22E-02 PX  3.52E-01
 TTTTTTTTTTTTTTTTTTTTTTTTTTTTTT DIIS        TELAPSE        4.78 TCPU        4.72
 DIIS TEST: 0.38435E+01 AT SCF   CYCLE   2 - DIIS ACTIVE - HISTORY:     2 CYCLES
 TTTTTTTTTTTTTTTTTTTTTTTTTTTTTT FDIK        TELAPSE        4.88 TCPU        4.82
 INSULATING STATE
 TOP OF VALENCE BANDS -    BAND     29; K   28; EIG -2.2120756E-01 AU
 TOP OF VALENCE BANDS -    BAND     29; K    1; EIG -2.3223791E-01 AU
 BOTTOM OF VIRTUAL BANDS - BAND     30; K   28; EIG  3.1390837E-02 AU
 DIRECT ENERGY BAND GAP:   6.8736 eV
 BOTTOM OF VIRTUAL BANDS - BAND     30; K    1; EIG  3.2056211E-02 AU
 TTTTTTTTTTTTTTTTTTTTTTTTTTTTTT PDIG        TELAPSE        4.94 TCPU        4.88
 TTTTTTTTTTTTTTTTTTTTTTTTTTTTTT MOQGAD      TELAPSE        4.94 TCPU        4.89
 TTTTTTTTTTTTTTTTTTTTTTTTTTTTTT SHELLXN     TELAPSE        5.38 TCPU        5.33
 TTTTTTTTTTTTTTTTTTTTTTTTTTTTTT MONMO3      TELAPSE        5.79 TCPU        5.73
 NUMERICALLY INTEGRATED DENSITY     58.0002181513
 TTTTTTTTTTTTTTTTTTTTTTTTTTTTTT NUMDFT      TELAPSE        5.91 TCPU        5.85
 CYC   3 ETOT(AU) -6.001012918865E+02 DETOT -3.38E-01 tst  4.86E-03 PX  1.29E-01
 TTTTTTTTTTTTTTTTTTTTTTTTTTTTTT DIIS        TELAPSE        5.92 TCPU        5.86
 DIIS TEST: 0.75708E-02 AT SCF   CYCLE   3 - DIIS ACTIVE - HISTORY:     3 CYCLES
 TTTTTTTTTTTTTTTTTTTTTTTTTTTTTT FDIK        TELAPSE        6.02 TCPU        5.96
 INSULATING STATE
 TOP OF VALENCE BANDS -    BAND     29; K   28; EIG -2.2143983E-01 AU
 TOP OF VALENCE BANDS -    BAND     29; K    1; EIG -2.3247828E-01 AU
 BOTTOM OF VIRTUAL BANDS - BAND     30; K   28; EIG  3.7750046E-02 AU
 DIRECT ENERGY BAND GAP:   7.0529 eV
 BOTTOM OF VIRTUAL BANDS - BAND     30; K    1; EIG  3.8826940E-02 AU
 TTTTTTTTTTTTTTTTTTTTTTTTTTTTTT PDIG        TELAPSE        6.08 TCPU        6.02
 TTTTTTTTTTTTTTTTTTTTTTTTTTTTTT MOQGAD      TELAPSE        6.08 TCPU        6.03
 TTTTTTTTTTTTTTTTTTTTTTTTTTTTTT SHELLXN     TELAPSE        6.52 TCPU        6.47
 TTTTTTTTTTTTTTTTTTTTTTTTTTTTTT MONMO3      TELAPSE        6.93 TCPU        6.87
 NUMERICALLY INTEGRATED DENSITY     58.0002181665
 TTTTTTTTTTTTTTTTTTTTTTTTTTTTTT NUMDFT      TELAPSE        7.04 TCPU        6.99
 CYC   4 ETOT(AU) -6.001020857944E+02 DETOT -7.94E-04 tst  2.34E-05 PX  2.53E-02
 TTTTTTTTTTTTTTTTTTTTTTTTTTTTTT DIIS        TELAPSE        7.05 TCPU        7.00
 DIIS TEST: 0.61157E-03 AT SCF   CYCLE   4 - DIIS ACTIVE - HISTORY:     4 CYCLES
 TTTTTTTTTTTTTTTTTTTTTTTTTTTTTT FDIK        TELAPSE        7.15 TCPU        7.10
 INSULATING STATE
 TOP OF VALENCE BANDS -    BAND     29; K   28; EIG -2.2272527E-01 AU
 TOP OF VALENCE BANDS -    BAND     29; K    1; EIG -2.3374458E-01 AU
 BOTTOM OF VIRTUAL BANDS - BAND     30; K   28; EIG  3.6556335E-02 AU
 DIRECT ENERGY BAND GAP:   7.0554 eV
 BOTTOM OF VIRTUAL BANDS - BAND     30; K    1; EIG  3.7918460E-02 AU
 TTTTTTTTTTTTTTTTTTTTTTTTTTTTTT PDIG        TELAPSE        7.21 TCPU        7.16
 TTTTTTTTTTTTTTTTTTTTTTTTTTTTTT MOQGAD      TELAPSE        7.22 TCPU        7.16
 TTTTTTTTTTTTTTTTTTTTTTTTTTTTTT SHELLXN     TELAPSE        7.66 TCPU        7.60
 TTTTTTTTTTTTTTTTTTTTTTTTTTTTTT MONMO3      TELAPSE        8.07 TCPU        8.01
 NUMERICALLY INTEGRATED DENSITY     58.0002180463
 TTTTTTTTTTTTTTTTTTTTTTTTTTTTTT NUMDFT      TELAPSE        8.18 TCPU        8.12
 CYC   5 ETOT(AU) -6.001021617655E+02 DETOT -7.60E-05 tst  1.99E-06 PX  3.92E-03
 TTTTTTTTTTTTTTTTTTTTTTTTTTTTTT DIIS        TELAPSE        8.19 TCPU        8.13
 DIIS TEST: 0.58172E-05 AT SCF   CYCLE   5 - DIIS ACTIVE - HISTORY:     5 CYCLES
 TTTTTTTTTTTTTTTTTTTTTTTTTTTTTT FDIK        TELAPSE        8.29 TCPU        8.23
 INSULATING STATE
 TOP OF VALENCE BANDS -    BAND     29; K   28; EIG -2.2287624E-01 AU
 TOP OF VALENCE BANDS -    BAND     29; K    1; EIG -2.3389866E-01 AU
 BOTTOM OF VIRTUAL BANDS - BAND     30; K   28; EIG  3.6344475E-02 AU
 DIRECT ENERGY BAND GAP:   7.0538 eV
 BOTTOM OF VIRTUAL BANDS - BAND     30; K    1; EIG  3.7619075E-02 AU
 TTTTTTTTTTTTTTTTTTTTTTTTTTTTTT PDIG        TELAPSE        8.35 TCPU        8.29
 TTTTTTTTTTTTTTTTTTTTTTTTTTTTTT MOQGAD      TELAPSE        8.35 TCPU        8.29
 TTTTTTTTTTTTTTTTTTTTTTTTTTTTTT SHELLXN     TELAPSE        8.79 TCPU        8.74
 TTTTTTTTTTTTTTTTTTTTTTTTTTTTTT MONMO3      TELAPSE        9.20 TCPU        9.14
 NUMERICALLY INTEGRATED DENSITY     58.0002180334
 TTTTTTTTTTTTTTTTTTTTTTTTTTTTTT NUMDFT      TELAPSE        9.32 TCPU        9.26
 CYC   6 ETOT(AU) -6.001021626189E+02 DETOT -8.53E-07 tst  3.25E-08 PX  1.01E-03
 TTTTTTTTTTTTTTTTTTTTTTTTTTTTTT DIIS        TELAPSE        9.33 TCPU        9.27
 DIIS TEST: 0.45066E-06 AT SCF   CYCLE   6 - DIIS ACTIVE - HISTORY:     6 CYCLES
 TTTTTTTTTTTTTTTTTTTTTTTTTTTTTT FDIK        TELAPSE        9.43 TCPU        9.37
 INSULATING STATE
 TOP OF VALENCE BANDS -    BAND     29; K   28; EIG -2.2285863E-01 AU
 TOP OF VALENCE BANDS -    BAND     29; K    1; EIG -2.3388067E-01 AU
 BOTTOM OF VIRTUAL BANDS - BAND     30; K   28; EIG  3.6439402E-02 AU
 DIRECT ENERGY BAND GAP:   7.0559 eV
 BOTTOM OF VIRTUAL BANDS - BAND     30; K    1; EIG  3.7716074E-02 AU
 TTTTTTTTTTTTTTTTTTTTTTTTTTTTTT PDIG        TELAPSE        9.49 TCPU        9.43
 TTTTTTTTTTTTTTTTTTTTTTTTTTTTTT MOQGAD      TELAPSE        9.49 TCPU        9.43
 TTTTTTTTTTTTTTTTTTTTTTTTTTTTTT SHELLXN     TELAPSE        9.93 TCPU        9.87
 TTTTTTTTTTTTTTTTTTTTTTTTTTTTTT MONMO3      TELAPSE       10.34 TCPU       10.28
 NUMERICALLY INTEGRATED DENSITY     58.0002180365
 TTTTTTTTTTTTTTTTTTTTTTTTTTTTTT NUMDFT      TELAPSE       10.46 TCPU       10.39
 CYC   7 ETOT(AU) -6.001021627347E+02 DETOT -1.16E-07 tst  3.09E-09 PX  3.11E-04
 TTTTTTTTTTTTTTTTTTTTTTTTTTTTTT DIIS        TELAPSE       10.46 TCPU       10.40
 DIIS TEST: 0.23644E-07 AT SCF   CYCLE   7 - DIIS ACTIVE - HISTORY:     7 CYCLES
 TTTTTTTTTTTTTTTTTTTTTTTTTTTTTT FDIK        TELAPSE       10.56 TCPU       10.50
 INSULATING STATE
 TOP OF VALENCE BANDS -    BAND     29; K   28; EIG -2.2286147E-01 AU
 TOP OF VALENCE BANDS -    BAND     29; K    1; EIG -2.3388317E-01 AU
 BOTTOM OF VIRTUAL BANDS - BAND     30; K   28; EIG  3.6431937E-02 AU
 DIRECT ENERGY BAND GAP:   7.0557 eV
 BOTTOM OF VIRTUAL BANDS - BAND     30; K    1; EIG  3.7714602E-02 AU
 TTTTTTTTTTTTTTTTTTTTTTTTTTTTTT PDIG        TELAPSE       10.62 TCPU       10.56
 TTTTTTTTTTTTTTTTTTTTTTTTTTTTTT MOQGAD      TELAPSE       10.63 TCPU       10.57
 TTTTTTTTTTTTTTTTTTTTTTTTTTTTTT SHELLXN     TELAPSE       11.07 TCPU       11.01
 TTTTTTTTTTTTTTTTTTTTTTTTTTTTTT MONMO3      TELAPSE       11.48 TCPU       11.41
 NUMERICALLY INTEGRATED DENSITY     58.0002180372
 TTTTTTTTTTTTTTTTTTTTTTTTTTTTTT NUMDFT      TELAPSE       11.59 TCPU       11.53
 CYC   8 ETOT(AU) -6.001021627353E+02 DETOT -5.43E-10 tst  4.19E-11 PX  1.70E-05
 TTTTTTTTTTTTTTTTTTTTTTTTTTTTTT DIIS        TELAPSE       11.60 TCPU       11.54
 DIIS TEST: 0.11120E-09 AT SCF   CYCLE   8 - DIIS ACTIVE - HISTORY:     8 CYCLES
 TTTTTTTTTTTTTTTTTTTTTTTTTTTTTT FDIK        TELAPSE       11.70 TCPU       11.63
 INSULATING STATE
 TOP OF VALENCE BANDS -    BAND     29; K   28; EIG -2.2286024E-01 AU
 TOP OF VALENCE BANDS -    BAND     29; K    1; EIG -2.3388201E-01 AU
 BOTTOM OF VIRTUAL BANDS - BAND     30; K   28; EIG  3.6432506E-02 AU
 DIRECT ENERGY BAND GAP:   7.0557 eV
 BOTTOM OF VIRTUAL BANDS - BAND     30; K    1; EIG  3.7715118E-02 AU
 TTTTTTTTTTTTTTTTTTTTTTTTTTTTTT PDIG        TELAPSE       11.76 TCPU       11.69
 TTTTTTTTTTTTTTTTTTTTTTTTTTTTTT MOQGAD      TELAPSE       11.76 TCPU       11.70
 TTTTTTTTTTTTTTTTTTTTTTTTTTTTTT SHELLXN     TELAPSE       12.21 TCPU       12.14
 TTTTTTTTTTTTTTTTTTTTTTTTTTTTTT MONMO3      TELAPSE       12.61 TCPU       12.55
 NUMERICALLY INTEGRATED DENSITY     58.0002180373
 TTTTTTTTTTTTTTTTTTTTTTTTTTTTTT NUMDFT      TELAPSE       12.73 TCPU       12.66
 CYC   9 ETOT(AU) -6.001021627360E+02 DETOT -7.08E-10 tst  2.30E-13 PX  5.60E-07
 TTTTTTTTTTTTTTTTTTTTTTTTTTTTTT DIIS        TELAPSE       12.74 TCPU       12.67
 DIIS TEST: 0.15766E-11 AT SCF   CYCLE   9 - DIIS ACTIVE - HISTORY:     9 CYCLES
 TTTTTTTTTTTTTTTTTTTTTTTTTTTTTT FDIK        TELAPSE       12.81 TCPU       12.74
 INSULATING STATE
 TOP OF VALENCE BANDS -    BAND     29; K   28; EIG -2.2286027E-01 AU
 TOP OF VALENCE BANDS -    BAND     29; K    1; EIG -2.3388204E-01 AU
 BOTTOM OF VIRTUAL BANDS - BAND     30; K   28; EIG  3.6432607E-02 AU
 DIRECT ENERGY BAND GAP:   7.0557 eV
 BOTTOM OF VIRTUAL BANDS - BAND     30; K    1; EIG  3.7715123E-02 AU
 TTTTTTTTTTTTTTTTTTTTTTTTTTTTTT PDIG        TELAPSE       12.87 TCPU       12.80
 TTTTTTTTTTTTTTTTTTTTTTTTTTTTTT MOQGAD      TELAPSE       12.87 TCPU       12.81
 TTTTTTTTTTTTTTTTTTTTTTTTTTTTTT SHELLXN     TELAPSE       13.31 TCPU       13.25
 TTTTTTTTTTTTTTTTTTTTTTTTTTTTTT MONMO3      TELAPSE       13.72 TCPU       13.65
 NUMERICALLY INTEGRATED DENSITY     58.0002180372
 TTTTTTTTTTTTTTTTTTTTTTTTTTTTTT NUMDFT      TELAPSE       13.84 TCPU       13.77
 CYC  10 ETOT(AU) -6.001021627359E+02 DETOT  1.13E-10 tst  1.43E-14 PX  6.24E-08
 TTTTTTTTTTTTTTTTTTTTTTTTTTTTTT DIIS        TELAPSE       13.85 TCPU       13.78
 DIIS TEST: 0.36094E-12 AT SCF   CYCLE  10 - DIIS ACTIVE - HISTORY:    10 CYCLES
 TTTTTTTTTTTTTTTTTTTTTTTTTTTTTT FDIK        TELAPSE       13.91 TCPU       13.84
 INSULATING STATE
 TOP OF VALENCE BANDS -    BAND     29; K   28; EIG -2.2286028E-01 AU
 TOP OF VALENCE BANDS -    BAND     29; K    1; EIG -2.3388204E-01 AU
 BOTTOM OF VIRTUAL BANDS - BAND     30; K   28; EIG  3.6432593E-02 AU
 DIRECT ENERGY BAND GAP:   7.0557 eV
 BOTTOM OF VIRTUAL BANDS - BAND     30; K    1; EIG  3.7715115E-02 AU
 TTTTTTTTTTTTTTTTTTTTTTTTTTTTTT PDIG        TELAPSE       13.97 TCPU       13.91
 TTTTTTTTTTTTTTTTTTTTTTTTTTTTTT MOQGAD      TELAPSE       13.98 TCPU       13.91
 TTTTTTTTTTTTTTTTTTTTTTTTTTTTTT SHELLXN     TELAPSE       14.42 TCPU       14.35
 TTTTTTTTTTTTTTTTTTTTTTTTTTTTTT MONMO3      TELAPSE       14.82 TCPU       14.76
 NUMERICALLY INTEGRATED DENSITY     58.0002180372
 TTTTTTTTTTTTTTTTTTTTTTTTTTTTTT NUMDFT      TELAPSE       14.94 TCPU       14.87
 CYC  11 ETOT(AU) -6.001021627359E+02 DETOT  1.71E-12 tst  2.87E-15 PX  2.04E-08
 TTTTTTTTTTTTTTTTTTTTTTTTTTTTTT DIIS        TELAPSE       14.95 TCPU       14.88
 DIIS TEST: 0.35905E-12 AT SCF   CYCLE  11 - DIIS ACTIVE - HISTORY:    11 CYCLES
 TTTTTTTTTTTTTTTTTTTTTTTTTTTTTT FDIK        TELAPSE       15.01 TCPU       14.95
 INSULATING STATE
 TOP OF VALENCE BANDS -    BAND     29; K   28; EIG -2.2286027E-01 AU
 TOP OF VALENCE BANDS -    BAND     29; K    1; EIG -2.3388204E-01 AU
 BOTTOM OF VIRTUAL BANDS - BAND     30; K   28; EIG  3.6432583E-02 AU
 DIRECT ENERGY BAND GAP:   7.0557 eV
 BOTTOM OF VIRTUAL BANDS - BAND     30; K    1; EIG  3.7715127E-02 AU
 TTTTTTTTTTTTTTTTTTTTTTTTTTTTTT PDIG        TELAPSE       15.07 TCPU       15.01
 TTTTTTTTTTTTTTTTTTTTTTTTTTTTTT MOQGAD      TELAPSE       15.08 TCPU       15.01
 TTTTTTTTTTTTTTTTTTTTTTTTTTTTTT SHELLXN     TELAPSE       15.52 TCPU       15.45
 ::: PSEUDO TOTAL   ENERGY                        -5.3887943216364E+02
 ::: VIRIAL COEFFICIENT                            1.0297994457307E+00
 TTTTTTTTTTTTTTTTTTTTTTTTTTTTTT MONMO3      TELAPSE       15.92 TCPU       15.86
 NUMERICALLY INTEGRATED DENSITY     58.0002180372
 TTTTTTTTTTTTTTTTTTTTTTTTTTTTTT NUMDFT      TELAPSE       16.04 TCPU       15.98
 CYC  12 ETOT(AU) -6.001021627359E+02 DETOT -3.10E-11 tst  2.71E-15 PX  2.04E-08

 == SCF ENDED - CONVERGENCE ON ENERGY      E(AU) -6.0010216273589E+02 CYCLES  12


 ENERGY EXPRESSION=HARTREE+FOCK EXCH*0.00000+(PBE        EXCH)*1.00000+PBE        CORR


 TOTAL ENERGY(DFT)(AU)( 12) -6.0010216273589E+02 DE-3.1E-11 tester 2.7E-15
 TTTTTTTTTTTTTTTTTTTTTTTTTTTTTT EDFT        TELAPSE       16.04 TCPU       15.98
 INSULATING STATE
 TOP OF VALENCE BANDS -    BAND     29; K   28; EIG -2.2286030E-01 AU
 TOP OF VALENCE BANDS -    BAND     29; K    1; EIG -2.3388207E-01 AU
 BOTTOM OF VIRTUAL BANDS - BAND     30; K   28; EIG  3.6432582E-02 AU
 DIRECT ENERGY BAND GAP:   7.0557 eV
 BOTTOM OF VIRTUAL BANDS - BAND     30; K    1; EIG  3.7715104E-02 AU
 EIGENVECTORS IN FORTRAN UNIT  8
 EEEEEEEEEE SCF TERMINATION  DATE 11 11 2023 TIME 18:58:44.5

     *********************************************************************
     * ***************************************************************** *
     * *        COUPLED-PERTURBED KOHN-SHAM CALCULATION (CPKS)         * *
     * *        REFERENCES TO BE QUOTED WHEN USING THIS MODULE:        * *
     * *        (1) M. Ferrero, M. Rerat, R. Orlando, R.Dovesi,        * *
     * *            J. Comput. Chem. 29 (2008), 1450;                  * *
     * *            J. Chem. Phys. 128 (2008), 014110.                 * *
     * *        (2) M. Ferrero, M. Rerat, B. Kirtman, R. Dovesi,       * *
     * *            J. Chem. Phys. 129 (2008), 244110.                 * *
     * ***************************************************************** *
     *********************************************************************

 INFORMATION **** CP_DRIVER **** CONVERGENCE ON ALPHA: 10**          -3
 INFORMATION **** CP_DRIVER **** MAX NUMBER OF CPHF/CPKS CYCLES         200
 INFORMATION **** CP_DRIVER **** CPHF/CPKS DAMPING PERCENTAGE:          60
 STATIC FIELD (OR H*NU < 1E-15 HA)

 *******************************************************************************

 ELECTRIC FIELD APPLIED ALONG CARTESIAN DIRECTION X

 *******************************************************************************
 THE NUMBER OF SYMMETRY OPERATORS HAS BEEN REDUCED FROM 16 TO  1

 NEW GRID IN RECIPROCAL SPACE
 *******************************************************************************
 POINTS IN THE IBZ                 868 SHRINKING FACTORS              12 12 12
 *******************************************************************************
 *** K POINTS COORDINATES (OBLIQUE COORDINATES IN UNITS OF SHRINK FAC. )
   1-R(  0  0  0)   2-C(  1  0  0)   3-C(  0 11  0)   4-C(  2  0  0)
   5-C(  0 10  0)   6-C(  3  0  0)   7-C(  0  9  0)   8-C(  4  0  0)
   9-C(  0  8  0)  10-C(  5  0  0)  11-C(  0  7  0)  12-R(  6  0  0)
  13-R(  0  6  0)  14-C(  1  1  0)  15-C(  1 11  0)  16-C(  2  1  0)
  17-C(  2 11  0)  18-C( 11 10  0)  19-C(  1 10  0)  20-C(  3  1  0)
  21-C(  3 11  0)  22-C( 11  9  0)  23-C(  1  9  0)  24-C(  4  1  0)
  25-C(  4 11  0)  26-C( 11  8  0)  27-C(  1  8  0)  28-C(  5  1  0)
  29-C(  5 11  0)  30-C( 11  7  0)  31-C(  1  7  0)  32-C(  6  1  0)
  33-C( 11  6  0)  34-C(  2  2  0)  35-C(  2 10  0)  36-C(  3  2  0)
  37-C(  3 10  0)  38-C( 10  9  0)  39-C(  2  9  0)  40-C(  4  2  0)
  41-C(  4 10  0)  42-C( 10  8  0)  43-C(  2  8  0)  44-C(  5  2  0)
  45-C(  5 10  0)  46-C( 10  7  0)  47-C(  2  7  0)  48-C(  6  2  0)
  49-C( 10  6  0)  50-C(  3  3  0)  51-C(  3  9  0)  52-C(  4  3  0)
  53-C(  4  9  0)  54-C(  9  8  0)  55-C(  3  8  0)  56-C(  5  3  0)
  57-C(  5  9  0)  58-C(  9  7  0)  59-C(  3  7  0)  60-C(  6  3  0)
  61-C(  9  6  0)  62-C(  4  4  0)  63-C(  4  8  0)  64-C(  5  4  0)
  65-C(  5  8  0)  66-C(  8  7  0)  67-C(  4  7  0)  68-C(  6  4  0)
  69-C(  8  6  0)  70-C(  5  5  0)  71-C(  5  7  0)  72-C(  6  5  0)
  73-C(  7  6  0)  74-R(  6  6  0)  75-C(  0  0  1)  76-C(  1  0  1)
  77-C( 11  0  1)  78-C(  0 11 11)  79-C(  0  1 11)  80-C(  2  0  1)
  81-C( 10  0  1)  82-C(  0 10 11)  83-C(  0  2 11)  84-C(  3  0  1)
  85-C(  9  0  1)  86-C(  0  9 11)  87-C(  0  3 11)  88-C(  4  0  1)
  89-C(  8  0  1)  90-C(  0  8 11)  91-C(  0  4 11)  92-C(  5  0  1)
  93-C(  7  0  1)  94-C(  0  7 11)  95-C(  0  5 11)  96-C(  6  0  1)
  97-C(  0  6 11)  98-C(  1  1  1)  99-C( 11 11  1) 100-C(  1 11 11)
 101-C( 11  1 11) 102-C(  2  1  1) 103-C( 10 11  1) 104-C(  2 11 11)
 105-C( 10  1 11) 106-C( 11 10 11) 107-C(  1  2 11) 108-C(  1 10  1)
 109-C( 11  2  1) 110-C(  3  1  1) 111-C(  9 11  1) 112-C(  3 11 11)
 113-C(  9  1 11) 114-C( 11  9 11) 115-C(  1  3 11) 116-C(  1  9  1)
 117-C( 11  3  1) 118-C(  4  1  1) 119-C(  8 11  1) 120-C(  4 11 11)
 121-C(  8  1 11) 122-C( 11  8 11) 123-C(  1  4 11) 124-C(  1  8  1)
 125-C( 11  4  1) 126-C(  5  1  1) 127-C(  7 11  1) 128-C(  5 11 11)
 129-C(  7  1 11) 130-C( 11  7 11) 131-C(  1  5 11) 132-C(  1  7  1)
 133-C( 11  5  1) 134-C(  6  1  1) 135-C(  6 11  1) 136-C( 11  6 11)
 137-C(  1  6 11) 138-C(  2  2  1) 139-C( 10 10  1) 140-C(  2 10 11)
 141-C( 10  2 11) 142-C(  3  2  1) 143-C(  9 10  1) 144-C(  3 10 11)
 145-C(  9  2 11) 146-C( 10  9 11) 147-C(  2  3 11) 148-C(  2  9  1)
 149-C( 10  3  1) 150-C(  4  2  1) 151-C(  8 10  1) 152-C(  4 10 11)
 153-C(  8  2 11) 154-C( 10  8 11) 155-C(  2  4 11) 156-C(  2  8  1)
 157-C( 10  4  1) 158-C(  5  2  1) 159-C(  7 10  1) 160-C(  5 10 11)
 161-C(  7  2 11) 162-C( 10  7 11) 163-C(  2  5 11) 164-C(  2  7  1)
 165-C( 10  5  1) 166-C(  6  2  1) 167-C(  6 10  1) 168-C( 10  6 11)
 169-C(  2  6 11) 170-C(  3  3  1) 171-C(  9  9  1) 172-C(  3  9 11)
 173-C(  9  3 11) 174-C(  4  3  1) 175-C(  8  9  1) 176-C(  4  9 11)
 177-C(  8  3 11) 178-C(  9  8 11) 179-C(  3  4 11) 180-C(  3  8  1)
 181-C(  9  4  1) 182-C(  5  3  1) 183-C(  7  9  1) 184-C(  5  9 11)
 185-C(  7  3 11) 186-C(  9  7 11) 187-C(  3  5 11) 188-C(  3  7  1)
 189-C(  9  5  1) 190-C(  6  3  1) 191-C(  6  9  1) 192-C(  9  6 11)
 193-C(  3  6 11) 194-C(  4  4  1) 195-C(  8  8  1) 196-C(  4  8 11)
 197-C(  8  4 11) 198-C(  5  4  1) 199-C(  7  8  1) 200-C(  5  8 11)
 201-C(  7  4 11) 202-C(  8  7 11) 203-C(  4  5 11) 204-C(  4  7  1)
 205-C(  8  5  1) 206-C(  6  4  1) 207-C(  6  8  1) 208-C(  8  6 11)
 209-C(  4  6 11) 210-C(  5  5  1) 211-C(  7  7  1) 212-C(  5  7 11)
 213-C(  7  5 11) 214-C(  6  5  1) 215-C(  6  7  1) 216-C(  7  6 11)
 217-C(  5  6 11) 218-C(  6  6  1) 219-C(  0  0  2) 220-C(  1  0  2)
 221-C( 11  0  2) 222-C(  0 11 10) 223-C(  0  1 10) 224-C(  2  0  2)
 225-C( 10  0  2) 226-C(  0 10 10) 227-C(  0  2 10) 228-C(  3  0  2)
 229-C(  9  0  2) 230-C(  0  9 10) 231-C(  0  3 10) 232-C(  4  0  2)
 233-C(  8  0  2) 234-C(  0  8 10) 235-C(  0  4 10) 236-C(  5  0  2)
 237-C(  7  0  2) 238-C(  0  7 10) 239-C(  0  5 10) 240-C(  6  0  2)
 241-C(  0  6 10) 242-C(  1  1  2) 243-C( 11 11  2) 244-C(  1 11 10)
 245-C( 11  1 10) 246-C(  2  1  2) 247-C( 10 11  2) 248-C(  2 11 10)
 249-C( 10  1 10) 250-C( 11 10 10) 251-C(  1  2 10) 252-C(  1 10  2)
 253-C( 11  2  2) 254-C(  3  1  2) 255-C(  9 11  2) 256-C(  3 11 10)
 257-C(  9  1 10) 258-C( 11  9 10) 259-C(  1  3 10) 260-C(  1  9  2)
 261-C( 11  3  2) 262-C(  4  1  2) 263-C(  8 11  2) 264-C(  4 11 10)
 265-C(  8  1 10) 266-C( 11  8 10) 267-C(  1  4 10) 268-C(  1  8  2)
 269-C( 11  4  2) 270-C(  5  1  2) 271-C(  7 11  2) 272-C(  5 11 10)
 273-C(  7  1 10) 274-C( 11  7 10) 275-C(  1  5 10) 276-C(  1  7  2)
 277-C( 11  5  2) 278-C(  6  1  2) 279-C(  6 11  2) 280-C( 11  6 10)
 281-C(  1  6 10) 282-C(  2  2  2) 283-C( 10 10  2) 284-C(  2 10 10)
 285-C( 10  2 10) 286-C(  3  2  2) 287-C(  9 10  2) 288-C(  3 10 10)
 289-C(  9  2 10) 290-C( 10  9 10) 291-C(  2  3 10) 292-C(  2  9  2)
 293-C( 10  3  2) 294-C(  4  2  2) 295-C(  8 10  2) 296-C(  4 10 10)
 297-C(  8  2 10) 298-C( 10  8 10) 299-C(  2  4 10) 300-C(  2  8  2)
 301-C( 10  4  2) 302-C(  5  2  2) 303-C(  7 10  2) 304-C(  5 10 10)
 305-C(  7  2 10) 306-C( 10  7 10) 307-C(  2  5 10) 308-C(  2  7  2)
 309-C( 10  5  2) 310-C(  6  2  2) 311-C(  6 10  2) 312-C( 10  6 10)
 313-C(  2  6 10) 314-C(  3  3  2) 315-C(  9  9  2) 316-C(  3  9 10)
 317-C(  9  3 10) 318-C(  4  3  2) 319-C(  8  9  2) 320-C(  4  9 10)
 321-C(  8  3 10) 322-C(  9  8 10) 323-C(  3  4 10) 324-C(  3  8  2)
 325-C(  9  4  2) 326-C(  5  3  2) 327-C(  7  9  2) 328-C(  5  9 10)
 329-C(  7  3 10) 330-C(  9  7 10) 331-C(  3  5 10) 332-C(  3  7  2)
 333-C(  9  5  2) 334-C(  6  3  2) 335-C(  6  9  2) 336-C(  9  6 10)
 337-C(  3  6 10) 338-C(  4  4  2) 339-C(  8  8  2) 340-C(  4  8 10)
 341-C(  8  4 10) 342-C(  5  4  2) 343-C(  7  8  2) 344-C(  5  8 10)
 345-C(  7  4 10) 346-C(  8  7 10) 347-C(  4  5 10) 348-C(  4  7  2)
 349-C(  8  5  2) 350-C(  6  4  2) 351-C(  6  8  2) 352-C(  8  6 10)
 353-C(  4  6 10) 354-C(  5  5  2) 355-C(  7  7  2) 356-C(  5  7 10)
 357-C(  7  5 10) 358-C(  6  5  2) 359-C(  6  7  2) 360-C(  7  6 10)
 361-C(  5  6 10) 362-C(  6  6  2) 363-C(  0  0  3) 364-C(  1  0  3)
 365-C( 11  0  3) 366-C(  0 11  9) 367-C(  0  1  9) 368-C(  2  0  3)
 369-C( 10  0  3) 370-C(  0 10  9) 371-C(  0  2  9) 372-C(  3  0  3)
 373-C(  9  0  3) 374-C(  0  9  9) 375-C(  0  3  9) 376-C(  4  0  3)
 377-C(  8  0  3) 378-C(  0  8  9) 379-C(  0  4  9) 380-C(  5  0  3)
 381-C(  7  0  3) 382-C(  0  7  9) 383-C(  0  5  9) 384-C(  6  0  3)
 385-C(  0  6  9) 386-C(  1  1  3) 387-C( 11 11  3) 388-C(  1 11  9)
 389-C( 11  1  9) 390-C(  2  1  3) 391-C( 10 11  3) 392-C(  2 11  9)
 393-C( 10  1  9) 394-C( 11 10  9) 395-C(  1  2  9) 396-C(  1 10  3)
 397-C( 11  2  3) 398-C(  3  1  3) 399-C(  9 11  3) 400-C(  3 11  9)
 401-C(  9  1  9) 402-C( 11  9  9) 403-C(  1  3  9) 404-C(  1  9  3)
 405-C( 11  3  3) 406-C(  4  1  3) 407-C(  8 11  3) 408-C(  4 11  9)
 409-C(  8  1  9) 410-C( 11  8  9) 411-C(  1  4  9) 412-C(  1  8  3)
 413-C( 11  4  3) 414-C(  5  1  3) 415-C(  7 11  3) 416-C(  5 11  9)
 417-C(  7  1  9) 418-C( 11  7  9) 419-C(  1  5  9) 420-C(  1  7  3)
 421-C( 11  5  3) 422-C(  6  1  3) 423-C(  6 11  3) 424-C( 11  6  9)
 425-C(  1  6  9) 426-C(  2  2  3) 427-C( 10 10  3) 428-C(  2 10  9)
 429-C( 10  2  9) 430-C(  3  2  3) 431-C(  9 10  3) 432-C(  3 10  9)
 433-C(  9  2  9) 434-C( 10  9  9) 435-C(  2  3  9) 436-C(  2  9  3)
 437-C( 10  3  3) 438-C(  4  2  3) 439-C(  8 10  3) 440-C(  4 10  9)
 441-C(  8  2  9) 442-C( 10  8  9) 443-C(  2  4  9) 444-C(  2  8  3)
 445-C( 10  4  3) 446-C(  5  2  3) 447-C(  7 10  3) 448-C(  5 10  9)
 449-C(  7  2  9) 450-C( 10  7  9) 451-C(  2  5  9) 452-C(  2  7  3)
 453-C( 10  5  3) 454-C(  6  2  3) 455-C(  6 10  3) 456-C( 10  6  9)
 457-C(  2  6  9) 458-C(  3  3  3) 459-C(  9  9  3) 460-C(  3  9  9)
 461-C(  9  3  9) 462-C(  4  3  3) 463-C(  8  9  3) 464-C(  4  9  9)
 465-C(  8  3  9) 466-C(  9  8  9) 467-C(  3  4  9) 468-C(  3  8  3)
 469-C(  9  4  3) 470-C(  5  3  3) 471-C(  7  9  3) 472-C(  5  9  9)
 473-C(  7  3  9) 474-C(  9  7  9) 475-C(  3  5  9) 476-C(  3  7  3)
 477-C(  9  5  3) 478-C(  6  3  3) 479-C(  6  9  3) 480-C(  9  6  9)
 481-C(  3  6  9) 482-C(  4  4  3) 483-C(  8  8  3) 484-C(  4  8  9)
 485-C(  8  4  9) 486-C(  5  4  3) 487-C(  7  8  3) 488-C(  5  8  9)
 489-C(  7  4  9) 490-C(  8  7  9) 491-C(  4  5  9) 492-C(  4  7  3)
 493-C(  8  5  3) 494-C(  6  4  3) 495-C(  6  8  3) 496-C(  8  6  9)
 497-C(  4  6  9) 498-C(  5  5  3) 499-C(  7  7  3) 500-C(  5  7  9)
 501-C(  7  5  9) 502-C(  6  5  3) 503-C(  6  7  3) 504-C(  7  6  9)
 505-C(  5  6  9) 506-C(  6  6  3) 507-C(  0  0  4) 508-C(  1  0  4)
 509-C( 11  0  4) 510-C(  0 11  8) 511-C(  0  1  8) 512-C(  2  0  4)
 513-C( 10  0  4) 514-C(  0 10  8) 515-C(  0  2  8) 516-C(  3  0  4)
 517-C(  9  0  4) 518-C(  0  9  8) 519-C(  0  3  8) 520-C(  4  0  4)
 521-C(  8  0  4) 522-C(  0  8  8) 523-C(  0  4  8) 524-C(  5  0  4)
 525-C(  7  0  4) 526-C(  0  7  8) 527-C(  0  5  8) 528-C(  6  0  4)
 529-C(  0  6  8) 530-C(  1  1  4) 531-C( 11 11  4) 532-C(  1 11  8)
 533-C( 11  1  8) 534-C(  2  1  4) 535-C( 10 11  4) 536-C(  2 11  8)
 537-C( 10  1  8) 538-C( 11 10  8) 539-C(  1  2  8) 540-C(  1 10  4)
 541-C( 11  2  4) 542-C(  3  1  4) 543-C(  9 11  4) 544-C(  3 11  8)
 545-C(  9  1  8) 546-C( 11  9  8) 547-C(  1  3  8) 548-C(  1  9  4)
 549-C( 11  3  4) 550-C(  4  1  4) 551-C(  8 11  4) 552-C(  4 11  8)
 553-C(  8  1  8) 554-C( 11  8  8) 555-C(  1  4  8) 556-C(  1  8  4)
 557-C( 11  4  4) 558-C(  5  1  4) 559-C(  7 11  4) 560-C(  5 11  8)
 561-C(  7  1  8) 562-C( 11  7  8) 563-C(  1  5  8) 564-C(  1  7  4)
 565-C( 11  5  4) 566-C(  6  1  4) 567-C(  6 11  4) 568-C( 11  6  8)
 569-C(  1  6  8) 570-C(  2  2  4) 571-C( 10 10  4) 572-C(  2 10  8)
 573-C( 10  2  8) 574-C(  3  2  4) 575-C(  9 10  4) 576-C(  3 10  8)
 577-C(  9  2  8) 578-C( 10  9  8) 579-C(  2  3  8) 580-C(  2  9  4)
 581-C( 10  3  4) 582-C(  4  2  4) 583-C(  8 10  4) 584-C(  4 10  8)
 585-C(  8  2  8) 586-C( 10  8  8) 587-C(  2  4  8) 588-C(  2  8  4)
 589-C( 10  4  4) 590-C(  5  2  4) 591-C(  7 10  4) 592-C(  5 10  8)
 593-C(  7  2  8) 594-C( 10  7  8) 595-C(  2  5  8) 596-C(  2  7  4)
 597-C( 10  5  4) 598-C(  6  2  4) 599-C(  6 10  4) 600-C( 10  6  8)
 601-C(  2  6  8) 602-C(  3  3  4) 603-C(  9  9  4) 604-C(  3  9  8)
 605-C(  9  3  8) 606-C(  4  3  4) 607-C(  8  9  4) 608-C(  4  9  8)
 609-C(  8  3  8) 610-C(  9  8  8) 611-C(  3  4  8) 612-C(  3  8  4)
 613-C(  9  4  4) 614-C(  5  3  4) 615-C(  7  9  4) 616-C(  5  9  8)
 617-C(  7  3  8) 618-C(  9  7  8) 619-C(  3  5  8) 620-C(  3  7  4)
 621-C(  9  5  4) 622-C(  6  3  4) 623-C(  6  9  4) 624-C(  9  6  8)
 625-C(  3  6  8) 626-C(  4  4  4) 627-C(  8  8  4) 628-C(  4  8  8)
 629-C(  8  4  8) 630-C(  5  4  4) 631-C(  7  8  4) 632-C(  5  8  8)
 633-C(  7  4  8) 634-C(  8  7  8) 635-C(  4  5  8) 636-C(  4  7  4)
 637-C(  8  5  4) 638-C(  6  4  4) 639-C(  6  8  4) 640-C(  8  6  8)
 641-C(  4  6  8) 642-C(  5  5  4) 643-C(  7  7  4) 644-C(  5  7  8)
 645-C(  7  5  8) 646-C(  6  5  4) 647-C(  6  7  4) 648-C(  7  6  8)
 649-C(  5  6  8) 650-C(  6  6  4) 651-C(  0  0  5) 652-C(  1  0  5)
 653-C( 11  0  5) 654-C(  0 11  7) 655-C(  0  1  7) 656-C(  2  0  5)
 657-C( 10  0  5) 658-C(  0 10  7) 659-C(  0  2  7) 660-C(  3  0  5)
 661-C(  9  0  5) 662-C(  0  9  7) 663-C(  0  3  7) 664-C(  4  0  5)
 665-C(  8  0  5) 666-C(  0  8  7) 667-C(  0  4  7) 668-C(  5  0  5)
 669-C(  7  0  5) 670-C(  0  7  7) 671-C(  0  5  7) 672-C(  6  0  5)
 673-C(  0  6  7) 674-C(  1  1  5) 675-C( 11 11  5) 676-C(  1 11  7)
 677-C( 11  1  7) 678-C(  2  1  5) 679-C( 10 11  5) 680-C(  2 11  7)
 681-C( 10  1  7) 682-C( 11 10  7) 683-C(  1  2  7) 684-C(  1 10  5)
 685-C( 11  2  5) 686-C(  3  1  5) 687-C(  9 11  5) 688-C(  3 11  7)
 689-C(  9  1  7) 690-C( 11  9  7) 691-C(  1  3  7) 692-C(  1  9  5)
 693-C( 11  3  5) 694-C(  4  1  5) 695-C(  8 11  5) 696-C(  4 11  7)
 697-C(  8  1  7) 698-C( 11  8  7) 699-C(  1  4  7) 700-C(  1  8  5)
 701-C( 11  4  5) 702-C(  5  1  5) 703-C(  7 11  5) 704-C(  5 11  7)
 705-C(  7  1  7) 706-C( 11  7  7) 707-C(  1  5  7) 708-C(  1  7  5)
 709-C( 11  5  5) 710-C(  6  1  5) 711-C(  6 11  5) 712-C( 11  6  7)
 713-C(  1  6  7) 714-C(  2  2  5) 715-C( 10 10  5) 716-C(  2 10  7)
 717-C( 10  2  7) 718-C(  3  2  5) 719-C(  9 10  5) 720-C(  3 10  7)
 721-C(  9  2  7) 722-C( 10  9  7) 723-C(  2  3  7) 724-C(  2  9  5)
 725-C( 10  3  5) 726-C(  4  2  5) 727-C(  8 10  5) 728-C(  4 10  7)
 729-C(  8  2  7) 730-C( 10  8  7) 731-C(  2  4  7) 732-C(  2  8  5)
 733-C( 10  4  5) 734-C(  5  2  5) 735-C(  7 10  5) 736-C(  5 10  7)
 737-C(  7  2  7) 738-C( 10  7  7) 739-C(  2  5  7) 740-C(  2  7  5)
 741-C( 10  5  5) 742-C(  6  2  5) 743-C(  6 10  5) 744-C( 10  6  7)
 745-C(  2  6  7) 746-C(  3  3  5) 747-C(  9  9  5) 748-C(  3  9  7)
 749-C(  9  3  7) 750-C(  4  3  5) 751-C(  8  9  5) 752-C(  4  9  7)
 753-C(  8  3  7) 754-C(  9  8  7) 755-C(  3  4  7) 756-C(  3  8  5)
 757-C(  9  4  5) 758-C(  5  3  5) 759-C(  7  9  5) 760-C(  5  9  7)
 761-C(  7  3  7) 762-C(  9  7  7) 763-C(  3  5  7) 764-C(  3  7  5)
 765-C(  9  5  5) 766-C(  6  3  5) 767-C(  6  9  5) 768-C(  9  6  7)
 769-C(  3  6  7) 770-C(  4  4  5) 771-C(  8  8  5) 772-C(  4  8  7)
 773-C(  8  4  7) 774-C(  5  4  5) 775-C(  7  8  5) 776-C(  5  8  7)
 777-C(  7  4  7) 778-C(  8  7  7) 779-C(  4  5  7) 780-C(  4  7  5)
 781-C(  8  5  5) 782-C(  6  4  5) 783-C(  6  8  5) 784-C(  8  6  7)
 785-C(  4  6  7) 786-C(  5  5  5) 787-C(  7  7  5) 788-C(  5  7  7)
 789-C(  7  5  7) 790-C(  6  5  5) 791-C(  6  7  5) 792-C(  7  6  7)
 793-C(  5  6  7) 794-C(  6  6  5) 795-R(  0  0  6) 796-C(  1  0  6)
 797-C(  0 11  6) 798-C(  2  0  6) 799-C(  0 10  6) 800-C(  3  0  6)
 801-C(  0  9  6) 802-C(  4  0  6) 803-C(  0  8  6) 804-C(  5  0  6)
 805-C(  0  7  6) 806-R(  6  0  6) 807-R(  0  6  6) 808-C(  1  1  6)
 809-C(  1 11  6) 810-C(  2  1  6) 811-C(  2 11  6) 812-C( 11 10  6)
 813-C(  1 10  6) 814-C(  3  1  6) 815-C(  3 11  6) 816-C( 11  9  6)
 817-C(  1  9  6) 818-C(  4  1  6) 819-C(  4 11  6) 820-C( 11  8  6)
 821-C(  1  8  6) 822-C(  5  1  6) 823-C(  5 11  6) 824-C( 11  7  6)
 825-C(  1  7  6) 826-C(  6  1  6) 827-C( 11  6  6) 828-C(  2  2  6)
 829-C(  2 10  6) 830-C(  3  2  6) 831-C(  3 10  6) 832-C( 10  9  6)
 833-C(  2  9  6) 834-C(  4  2  6) 835-C(  4 10  6) 836-C( 10  8  6)
 837-C(  2  8  6) 838-C(  5  2  6) 839-C(  5 10  6) 840-C( 10  7  6)
 841-C(  2  7  6) 842-C(  6  2  6) 843-C( 10  6  6) 844-C(  3  3  6)
 845-C(  3  9  6) 846-C(  4  3  6) 847-C(  4  9  6) 848-C(  9  8  6)
 849-C(  3  8  6) 850-C(  5  3  6) 851-C(  5  9  6) 852-C(  9  7  6)
 853-C(  3  7  6) 854-C(  6  3  6) 855-C(  9  6  6) 856-C(  4  4  6)
 857-C(  4  8  6) 858-C(  5  4  6) 859-C(  5  8  6) 860-C(  8  7  6)
 861-C(  4  7  6) 862-C(  6  4  6) 863-C(  8  6  6) 864-C(  5  5  6)
 865-C(  5  7  6) 866-C(  6  5  6) 867-C(  7  6  6) 868-R(  6  6  6)

 GCALCO - MAX INDICES DIRECT LATTICE VECTOR    16    16    11
 NO.OF VECTORS CREATED 6999 STARS  506 RMAX    96.90551 BOHR
 TTTTTTTTTTTTTTTTTTTTTTTTTTTTTT gordsh1     TELAPSE       25.12 TCPU       25.05

 MATRIX SIZE: P(G)  105032, F(G)   53020, P(G) IRR   54347, F(G) IRR   54347
 MAX G-VECTOR INDEX FOR 1- AND 2-ELECTRON INTEGRALS 105

 TTTTTTTTTTTTTTTTTTTTTTTTTTTTTT INPUT       TELAPSE       26.57 TCPU       26.51
 TTTTTTTTTTTTTTTTTTTTTTTTTTTTTT SYMM        TELAPSE       26.57 TCPU       26.51

 ***** NEW REFERENCE GEOMETRY *****
 TTTTTTTTTTTTTTTTTTTTTTTTTTTTTT INT_SCREEN  TELAPSE       26.58 TCPU       26.51
 INFORMATION **** EXCBUF **** EXCH. BIPO BUFFER: WORDS USED =           0

 DFT PARAMETERS

     ATOM       ELECTRONS   NET CHARGE   R(ANGSTROM)
   1   9  F       9.0000      0.0000     0.72000000
   5  11  NA     11.0000      0.0000     1.91000000
   6 239  Y      11.0000      0.0000     1.82000000

 SIZE OF GRID=     134972
 TTTTTTTTTTTTTTTTTTTTTTTTTTTTTT MAKE_GRID2  TELAPSE       30.06 TCPU       29.99
 BECKE WEIGHT FUNCTION
 RADSAFE =     2.00
 TOLERANCES - DENSITY:10**- 6; POTENTIAL:10**- 9; GRID WGT:10**-14

 RADIAL INTEGRATION  - INTERVALS (POINTS,UPPER LIMIT):            1( 75,  4.0*R)

 ANGULAR INTEGRATION - INTERVALS (ACCURACY LEVEL [N. POINTS] UPPER LIMIT):
  1(  4[  86]   0.2)  2(  8[ 194]   0.5)  3( 12[ 350]   0.9)  4( 16[ 974]   3.5)
  5( 12[ 350]9999.0)
 TTTTTTTTTTTTTTTTTTTTTTTTTTTTTT INT_CALC    TELAPSE       30.09 TCPU       30.02
 CYCLE   0   ALPHA   53.141718  EPSILON    2.220761  DELTA    5.3142E+01
 TTTTTTTTTTTTTTTTTTTTTTTTTTTTTT MOQGAD      TELAPSE       35.33 TCPU       35.26
 TTTTTTTTTTTTTTTTTTTTTTTTTTTTTT CP_MONMON   TELAPSE       36.39 TCPU       36.32
 DIIS TEST: 0.93331E+00 AT CPHF  CYCLE   1 - MIX   60 %
 CYCLE   1   ALPHA   49.394962  EPSILON    2.134691  DELTA   -3.7468E+00
 TTTTTTTTTTTTTTTTTTTTTTTTTTTTTT MOQGAD      TELAPSE       40.93 TCPU       40.86
 TTTTTTTTTTTTTTTTTTTTTTTTTTTTTT CP_MONMON   TELAPSE       41.99 TCPU       41.92
 DIIS TEST: 0.55658E+00 AT CPHF  CYCLE   2 - DIIS ACTIVE - HISTORY:     2 CYCLES
 CYCLE   2   ALPHA   50.783071  EPSILON    2.166578  DELTA    1.3881E+00
 TTTTTTTTTTTTTTTTTTTTTTTTTTTTTT MOQGAD      TELAPSE       46.53 TCPU       46.45
 TTTTTTTTTTTTTTTTTTTTTTTTTTTTTT CP_MONMON   TELAPSE       47.58 TCPU       47.51
 DIIS TEST: 0.53461E-02 AT CPHF  CYCLE   3 - DIIS ACTIVE - HISTORY:     3 CYCLES
 CYCLE   3   ALPHA   50.796884  EPSILON    2.166896  DELTA    1.3813E-02
 TTTTTTTTTTTTTTTTTTTTTTTTTTTTTT MOQGAD      TELAPSE       52.12 TCPU       52.05
 TTTTTTTTTTTTTTTTTTTTTTTTTTTTTT CP_MONMON   TELAPSE       53.18 TCPU       53.11
 DIIS TEST: 0.45736E-04 AT CPHF  CYCLE   4 - DIIS ACTIVE - HISTORY:     4 CYCLES
 CYCLE   4   ALPHA   50.795577  EPSILON    2.166865  DELTA   -1.3077E-03
 TTTTTTTTTTTTTTTTTTTTTTTTTTTTTT MOQGAD      TELAPSE       57.72 TCPU       57.64
 TTTTTTTTTTTTTTTTTTTTTTTTTTTTTT CP_MONMON   TELAPSE       58.78 TCPU       58.70
 DIIS TEST: 0.33538E-07 AT CPHF  CYCLE   5 - DIIS ACTIVE - HISTORY:     5 CYCLES
 CYCLE   5   ALPHA   50.795599  EPSILON    2.166866  DELTA    2.2559E-05
 TTTTTTTTTTTTTTTTTTTTTTTTTTTTTT CP_SC       TELAPSE       60.53 TCPU       60.46

 *******************************************************************************

 ELECTRIC FIELD APPLIED ALONG CARTESIAN DIRECTION Y

 *******************************************************************************
 THE NUMBER OF SYMMETRY OPERATORS HAS BEEN REDUCED FROM 16 TO  1

 NEW GRID IN RECIPROCAL SPACE
 *******************************************************************************
 POINTS IN THE IBZ                 868 SHRINKING FACTORS              12 12 12
 *******************************************************************************
 *** K POINTS COORDINATES (OBLIQUE COORDINATES IN UNITS OF SHRINK FAC. )
   1-R(  0  0  0)   2-C(  1  0  0)   3-C(  0 11  0)   4-C(  2  0  0)
   5-C(  0 10  0)   6-C(  3  0  0)   7-C(  0  9  0)   8-C(  4  0  0)
   9-C(  0  8  0)  10-C(  5  0  0)  11-C(  0  7  0)  12-R(  6  0  0)
  13-R(  0  6  0)  14-C(  1  1  0)  15-C(  1 11  0)  16-C(  2  1  0)
  17-C(  2 11  0)  18-C( 11 10  0)  19-C(  1 10  0)  20-C(  3  1  0)
  21-C(  3 11  0)  22-C( 11  9  0)  23-C(  1  9  0)  24-C(  4  1  0)
  25-C(  4 11  0)  26-C( 11  8  0)  27-C(  1  8  0)  28-C(  5  1  0)
  29-C(  5 11  0)  30-C( 11  7  0)  31-C(  1  7  0)  32-C(  6  1  0)
  33-C( 11  6  0)  34-C(  2  2  0)  35-C(  2 10  0)  36-C(  3  2  0)
  37-C(  3 10  0)  38-C( 10  9  0)  39-C(  2  9  0)  40-C(  4  2  0)
  41-C(  4 10  0)  42-C( 10  8  0)  43-C(  2  8  0)  44-C(  5  2  0)
  45-C(  5 10  0)  46-C( 10  7  0)  47-C(  2  7  0)  48-C(  6  2  0)
  49-C( 10  6  0)  50-C(  3  3  0)  51-C(  3  9  0)  52-C(  4  3  0)
  53-C(  4  9  0)  54-C(  9  8  0)  55-C(  3  8  0)  56-C(  5  3  0)
  57-C(  5  9  0)  58-C(  9  7  0)  59-C(  3  7  0)  60-C(  6  3  0)
  61-C(  9  6  0)  62-C(  4  4  0)  63-C(  4  8  0)  64-C(  5  4  0)
  65-C(  5  8  0)  66-C(  8  7  0)  67-C(  4  7  0)  68-C(  6  4  0)
  69-C(  8  6  0)  70-C(  5  5  0)  71-C(  5  7  0)  72-C(  6  5  0)
  73-C(  7  6  0)  74-R(  6  6  0)  75-C(  0  0  1)  76-C(  1  0  1)
  77-C( 11  0  1)  78-C(  0 11 11)  79-C(  0  1 11)  80-C(  2  0  1)
  81-C( 10  0  1)  82-C(  0 10 11)  83-C(  0  2 11)  84-C(  3  0  1)
  85-C(  9  0  1)  86-C(  0  9 11)  87-C(  0  3 11)  88-C(  4  0  1)
  89-C(  8  0  1)  90-C(  0  8 11)  91-C(  0  4 11)  92-C(  5  0  1)
  93-C(  7  0  1)  94-C(  0  7 11)  95-C(  0  5 11)  96-C(  6  0  1)
  97-C(  0  6 11)  98-C(  1  1  1)  99-C( 11 11  1) 100-C(  1 11 11)
 101-C( 11  1 11) 102-C(  2  1  1) 103-C( 10 11  1) 104-C(  2 11 11)
 105-C( 10  1 11) 106-C( 11 10 11) 107-C(  1  2 11) 108-C(  1 10  1)
 109-C( 11  2  1) 110-C(  3  1  1) 111-C(  9 11  1) 112-C(  3 11 11)
 113-C(  9  1 11) 114-C( 11  9 11) 115-C(  1  3 11) 116-C(  1  9  1)
 117-C( 11  3  1) 118-C(  4  1  1) 119-C(  8 11  1) 120-C(  4 11 11)
 121-C(  8  1 11) 122-C( 11  8 11) 123-C(  1  4 11) 124-C(  1  8  1)
 125-C( 11  4  1) 126-C(  5  1  1) 127-C(  7 11  1) 128-C(  5 11 11)
 129-C(  7  1 11) 130-C( 11  7 11) 131-C(  1  5 11) 132-C(  1  7  1)
 133-C( 11  5  1) 134-C(  6  1  1) 135-C(  6 11  1) 136-C( 11  6 11)
 137-C(  1  6 11) 138-C(  2  2  1) 139-C( 10 10  1) 140-C(  2 10 11)
 141-C( 10  2 11) 142-C(  3  2  1) 143-C(  9 10  1) 144-C(  3 10 11)
 145-C(  9  2 11) 146-C( 10  9 11) 147-C(  2  3 11) 148-C(  2  9  1)
 149-C( 10  3  1) 150-C(  4  2  1) 151-C(  8 10  1) 152-C(  4 10 11)
 153-C(  8  2 11) 154-C( 10  8 11) 155-C(  2  4 11) 156-C(  2  8  1)
 157-C( 10  4  1) 158-C(  5  2  1) 159-C(  7 10  1) 160-C(  5 10 11)
 161-C(  7  2 11) 162-C( 10  7 11) 163-C(  2  5 11) 164-C(  2  7  1)
 165-C( 10  5  1) 166-C(  6  2  1) 167-C(  6 10  1) 168-C( 10  6 11)
 169-C(  2  6 11) 170-C(  3  3  1) 171-C(  9  9  1) 172-C(  3  9 11)
 173-C(  9  3 11) 174-C(  4  3  1) 175-C(  8  9  1) 176-C(  4  9 11)
 177-C(  8  3 11) 178-C(  9  8 11) 179-C(  3  4 11) 180-C(  3  8  1)
 181-C(  9  4  1) 182-C(  5  3  1) 183-C(  7  9  1) 184-C(  5  9 11)
 185-C(  7  3 11) 186-C(  9  7 11) 187-C(  3  5 11) 188-C(  3  7  1)
 189-C(  9  5  1) 190-C(  6  3  1) 191-C(  6  9  1) 192-C(  9  6 11)
 193-C(  3  6 11) 194-C(  4  4  1) 195-C(  8  8  1) 196-C(  4  8 11)
 197-C(  8  4 11) 198-C(  5  4  1) 199-C(  7  8  1) 200-C(  5  8 11)
 201-C(  7  4 11) 202-C(  8  7 11) 203-C(  4  5 11) 204-C(  4  7  1)
 205-C(  8  5  1) 206-C(  6  4  1) 207-C(  6  8  1) 208-C(  8  6 11)
 209-C(  4  6 11) 210-C(  5  5  1) 211-C(  7  7  1) 212-C(  5  7 11)
 213-C(  7  5 11) 214-C(  6  5  1) 215-C(  6  7  1) 216-C(  7  6 11)
 217-C(  5  6 11) 218-C(  6  6  1) 219-C(  0  0  2) 220-C(  1  0  2)
 221-C( 11  0  2) 222-C(  0 11 10) 223-C(  0  1 10) 224-C(  2  0  2)
 225-C( 10  0  2) 226-C(  0 10 10) 227-C(  0  2 10) 228-C(  3  0  2)
 229-C(  9  0  2) 230-C(  0  9 10) 231-C(  0  3 10) 232-C(  4  0  2)
 233-C(  8  0  2) 234-C(  0  8 10) 235-C(  0  4 10) 236-C(  5  0  2)
 237-C(  7  0  2) 238-C(  0  7 10) 239-C(  0  5 10) 240-C(  6  0  2)
 241-C(  0  6 10) 242-C(  1  1  2) 243-C( 11 11  2) 244-C(  1 11 10)
 245-C( 11  1 10) 246-C(  2  1  2) 247-C( 10 11  2) 248-C(  2 11 10)
 249-C( 10  1 10) 250-C( 11 10 10) 251-C(  1  2 10) 252-C(  1 10  2)
 253-C( 11  2  2) 254-C(  3  1  2) 255-C(  9 11  2) 256-C(  3 11 10)
 257-C(  9  1 10) 258-C( 11  9 10) 259-C(  1  3 10) 260-C(  1  9  2)
 261-C( 11  3  2) 262-C(  4  1  2) 263-C(  8 11  2) 264-C(  4 11 10)
 265-C(  8  1 10) 266-C( 11  8 10) 267-C(  1  4 10) 268-C(  1  8  2)
 269-C( 11  4  2) 270-C(  5  1  2) 271-C(  7 11  2) 272-C(  5 11 10)
 273-C(  7  1 10) 274-C( 11  7 10) 275-C(  1  5 10) 276-C(  1  7  2)
 277-C( 11  5  2) 278-C(  6  1  2) 279-C(  6 11  2) 280-C( 11  6 10)
 281-C(  1  6 10) 282-C(  2  2  2) 283-C( 10 10  2) 284-C(  2 10 10)
 285-C( 10  2 10) 286-C(  3  2  2) 287-C(  9 10  2) 288-C(  3 10 10)
 289-C(  9  2 10) 290-C( 10  9 10) 291-C(  2  3 10) 292-C(  2  9  2)
 293-C( 10  3  2) 294-C(  4  2  2) 295-C(  8 10  2) 296-C(  4 10 10)
 297-C(  8  2 10) 298-C( 10  8 10) 299-C(  2  4 10) 300-C(  2  8  2)
 301-C( 10  4  2) 302-C(  5  2  2) 303-C(  7 10  2) 304-C(  5 10 10)
 305-C(  7  2 10) 306-C( 10  7 10) 307-C(  2  5 10) 308-C(  2  7  2)
 309-C( 10  5  2) 310-C(  6  2  2) 311-C(  6 10  2) 312-C( 10  6 10)
 313-C(  2  6 10) 314-C(  3  3  2) 315-C(  9  9  2) 316-C(  3  9 10)
 317-C(  9  3 10) 318-C(  4  3  2) 319-C(  8  9  2) 320-C(  4  9 10)
 321-C(  8  3 10) 322-C(  9  8 10) 323-C(  3  4 10) 324-C(  3  8  2)
 325-C(  9  4  2) 326-C(  5  3  2) 327-C(  7  9  2) 328-C(  5  9 10)
 329-C(  7  3 10) 330-C(  9  7 10) 331-C(  3  5 10) 332-C(  3  7  2)
 333-C(  9  5  2) 334-C(  6  3  2) 335-C(  6  9  2) 336-C(  9  6 10)
 337-C(  3  6 10) 338-C(  4  4  2) 339-C(  8  8  2) 340-C(  4  8 10)
 341-C(  8  4 10) 342-C(  5  4  2) 343-C(  7  8  2) 344-C(  5  8 10)
 345-C(  7  4 10) 346-C(  8  7 10) 347-C(  4  5 10) 348-C(  4  7  2)
 349-C(  8  5  2) 350-C(  6  4  2) 351-C(  6  8  2) 352-C(  8  6 10)
 353-C(  4  6 10) 354-C(  5  5  2) 355-C(  7  7  2) 356-C(  5  7 10)
 357-C(  7  5 10) 358-C(  6  5  2) 359-C(  6  7  2) 360-C(  7  6 10)
 361-C(  5  6 10) 362-C(  6  6  2) 363-C(  0  0  3) 364-C(  1  0  3)
 365-C( 11  0  3) 366-C(  0 11  9) 367-C(  0  1  9) 368-C(  2  0  3)
 369-C( 10  0  3) 370-C(  0 10  9) 371-C(  0  2  9) 372-C(  3  0  3)
 373-C(  9  0  3) 374-C(  0  9  9) 375-C(  0  3  9) 376-C(  4  0  3)
 377-C(  8  0  3) 378-C(  0  8  9) 379-C(  0  4  9) 380-C(  5  0  3)
 381-C(  7  0  3) 382-C(  0  7  9) 383-C(  0  5  9) 384-C(  6  0  3)
 385-C(  0  6  9) 386-C(  1  1  3) 387-C( 11 11  3) 388-C(  1 11  9)
 389-C( 11  1  9) 390-C(  2  1  3) 391-C( 10 11  3) 392-C(  2 11  9)
 393-C( 10  1  9) 394-C( 11 10  9) 395-C(  1  2  9) 396-C(  1 10  3)
 397-C( 11  2  3) 398-C(  3  1  3) 399-C(  9 11  3) 400-C(  3 11  9)
 401-C(  9  1  9) 402-C( 11  9  9) 403-C(  1  3  9) 404-C(  1  9  3)
 405-C( 11  3  3) 406-C(  4  1  3) 407-C(  8 11  3) 408-C(  4 11  9)
 409-C(  8  1  9) 410-C( 11  8  9) 411-C(  1  4  9) 412-C(  1  8  3)
 413-C( 11  4  3) 414-C(  5  1  3) 415-C(  7 11  3) 416-C(  5 11  9)
 417-C(  7  1  9) 418-C( 11  7  9) 419-C(  1  5  9) 420-C(  1  7  3)
 421-C( 11  5  3) 422-C(  6  1  3) 423-C(  6 11  3) 424-C( 11  6  9)
 425-C(  1  6  9) 426-C(  2  2  3) 427-C( 10 10  3) 428-C(  2 10  9)
 429-C( 10  2  9) 430-C(  3  2  3) 431-C(  9 10  3) 432-C(  3 10  9)
 433-C(  9  2  9) 434-C( 10  9  9) 435-C(  2  3  9) 436-C(  2  9  3)
 437-C( 10  3  3) 438-C(  4  2  3) 439-C(  8 10  3) 440-C(  4 10  9)
 441-C(  8  2  9) 442-C( 10  8  9) 443-C(  2  4  9) 444-C(  2  8  3)
 445-C( 10  4  3) 446-C(  5  2  3) 447-C(  7 10  3) 448-C(  5 10  9)
 449-C(  7  2  9) 450-C( 10  7  9) 451-C(  2  5  9) 452-C(  2  7  3)
 453-C( 10  5  3) 454-C(  6  2  3) 455-C(  6 10  3) 456-C( 10  6  9)
 457-C(  2  6  9) 458-C(  3  3  3) 459-C(  9  9  3) 460-C(  3  9  9)
 461-C(  9  3  9) 462-C(  4  3  3) 463-C(  8  9  3) 464-C(  4  9  9)
 465-C(  8  3  9) 466-C(  9  8  9) 467-C(  3  4  9) 468-C(  3  8  3)
 469-C(  9  4  3) 470-C(  5  3  3) 471-C(  7  9  3) 472-C(  5  9  9)
 473-C(  7  3  9) 474-C(  9  7  9) 475-C(  3  5  9) 476-C(  3  7  3)
 477-C(  9  5  3) 478-C(  6  3  3) 479-C(  6  9  3) 480-C(  9  6  9)
 481-C(  3  6  9) 482-C(  4  4  3) 483-C(  8  8  3) 484-C(  4  8  9)
 485-C(  8  4  9) 486-C(  5  4  3) 487-C(  7  8  3) 488-C(  5  8  9)
 489-C(  7  4  9) 490-C(  8  7  9) 491-C(  4  5  9) 492-C(  4  7  3)
 493-C(  8  5  3) 494-C(  6  4  3) 495-C(  6  8  3) 496-C(  8  6  9)
 497-C(  4  6  9) 498-C(  5  5  3) 499-C(  7  7  3) 500-C(  5  7  9)
 501-C(  7  5  9) 502-C(  6  5  3) 503-C(  6  7  3) 504-C(  7  6  9)
 505-C(  5  6  9) 506-C(  6  6  3) 507-C(  0  0  4) 508-C(  1  0  4)
 509-C( 11  0  4) 510-C(  0 11  8) 511-C(  0  1  8) 512-C(  2  0  4)
 513-C( 10  0  4) 514-C(  0 10  8) 515-C(  0  2  8) 516-C(  3  0  4)
 517-C(  9  0  4) 518-C(  0  9  8) 519-C(  0  3  8) 520-C(  4  0  4)
 521-C(  8  0  4) 522-C(  0  8  8) 523-C(  0  4  8) 524-C(  5  0  4)
 525-C(  7  0  4) 526-C(  0  7  8) 527-C(  0  5  8) 528-C(  6  0  4)
 529-C(  0  6  8) 530-C(  1  1  4) 531-C( 11 11  4) 532-C(  1 11  8)
 533-C( 11  1  8) 534-C(  2  1  4) 535-C( 10 11  4) 536-C(  2 11  8)
 537-C( 10  1  8) 538-C( 11 10  8) 539-C(  1  2  8) 540-C(  1 10  4)
 541-C( 11  2  4) 542-C(  3  1  4) 543-C(  9 11  4) 544-C(  3 11  8)
 545-C(  9  1  8) 546-C( 11  9  8) 547-C(  1  3  8) 548-C(  1  9  4)
 549-C( 11  3  4) 550-C(  4  1  4) 551-C(  8 11  4) 552-C(  4 11  8)
 553-C(  8  1  8) 554-C( 11  8  8) 555-C(  1  4  8) 556-C(  1  8  4)
 557-C( 11  4  4) 558-C(  5  1  4) 559-C(  7 11  4) 560-C(  5 11  8)
 561-C(  7  1  8) 562-C( 11  7  8) 563-C(  1  5  8) 564-C(  1  7  4)
 565-C( 11  5  4) 566-C(  6  1  4) 567-C(  6 11  4) 568-C( 11  6  8)
 569-C(  1  6  8) 570-C(  2  2  4) 571-C( 10 10  4) 572-C(  2 10  8)
 573-C( 10  2  8) 574-C(  3  2  4) 575-C(  9 10  4) 576-C(  3 10  8)
 577-C(  9  2  8) 578-C( 10  9  8) 579-C(  2  3  8) 580-C(  2  9  4)
 581-C( 10  3  4) 582-C(  4  2  4) 583-C(  8 10  4) 584-C(  4 10  8)
 585-C(  8  2  8) 586-C( 10  8  8) 587-C(  2  4  8) 588-C(  2  8  4)
 589-C( 10  4  4) 590-C(  5  2  4) 591-C(  7 10  4) 592-C(  5 10  8)
 593-C(  7  2  8) 594-C( 10  7  8) 595-C(  2  5  8) 596-C(  2  7  4)
 597-C( 10  5  4) 598-C(  6  2  4) 599-C(  6 10  4) 600-C( 10  6  8)
 601-C(  2  6  8) 602-C(  3  3  4) 603-C(  9  9  4) 604-C(  3  9  8)
 605-C(  9  3  8) 606-C(  4  3  4) 607-C(  8  9  4) 608-C(  4  9  8)
 609-C(  8  3  8) 610-C(  9  8  8) 611-C(  3  4  8) 612-C(  3  8  4)
 613-C(  9  4  4) 614-C(  5  3  4) 615-C(  7  9  4) 616-C(  5  9  8)
 617-C(  7  3  8) 618-C(  9  7  8) 619-C(  3  5  8) 620-C(  3  7  4)
 621-C(  9  5  4) 622-C(  6  3  4) 623-C(  6  9  4) 624-C(  9  6  8)
 625-C(  3  6  8) 626-C(  4  4  4) 627-C(  8  8  4) 628-C(  4  8  8)
 629-C(  8  4  8) 630-C(  5  4  4) 631-C(  7  8  4) 632-C(  5  8  8)
 633-C(  7  4  8) 634-C(  8  7  8) 635-C(  4  5  8) 636-C(  4  7  4)
 637-C(  8  5  4) 638-C(  6  4  4) 639-C(  6  8  4) 640-C(  8  6  8)
 641-C(  4  6  8) 642-C(  5  5  4) 643-C(  7  7  4) 644-C(  5  7  8)
 645-C(  7  5  8) 646-C(  6  5  4) 647-C(  6  7  4) 648-C(  7  6  8)
 649-C(  5  6  8) 650-C(  6  6  4) 651-C(  0  0  5) 652-C(  1  0  5)
 653-C( 11  0  5) 654-C(  0 11  7) 655-C(  0  1  7) 656-C(  2  0  5)
 657-C( 10  0  5) 658-C(  0 10  7) 659-C(  0  2  7) 660-C(  3  0  5)
 661-C(  9  0  5) 662-C(  0  9  7) 663-C(  0  3  7) 664-C(  4  0  5)
 665-C(  8  0  5) 666-C(  0  8  7) 667-C(  0  4  7) 668-C(  5  0  5)
 669-C(  7  0  5) 670-C(  0  7  7) 671-C(  0  5  7) 672-C(  6  0  5)
 673-C(  0  6  7) 674-C(  1  1  5) 675-C( 11 11  5) 676-C(  1 11  7)
 677-C( 11  1  7) 678-C(  2  1  5) 679-C( 10 11  5) 680-C(  2 11  7)
 681-C( 10  1  7) 682-C( 11 10  7) 683-C(  1  2  7) 684-C(  1 10  5)
 685-C( 11  2  5) 686-C(  3  1  5) 687-C(  9 11  5) 688-C(  3 11  7)
 689-C(  9  1  7) 690-C( 11  9  7) 691-C(  1  3  7) 692-C(  1  9  5)
 693-C( 11  3  5) 694-C(  4  1  5) 695-C(  8 11  5) 696-C(  4 11  7)
 697-C(  8  1  7) 698-C( 11  8  7) 699-C(  1  4  7) 700-C(  1  8  5)
 701-C( 11  4  5) 702-C(  5  1  5) 703-C(  7 11  5) 704-C(  5 11  7)
 705-C(  7  1  7) 706-C( 11  7  7) 707-C(  1  5  7) 708-C(  1  7  5)
 709-C( 11  5  5) 710-C(  6  1  5) 711-C(  6 11  5) 712-C( 11  6  7)
 713-C(  1  6  7) 714-C(  2  2  5) 715-C( 10 10  5) 716-C(  2 10  7)
 717-C( 10  2  7) 718-C(  3  2  5) 719-C(  9 10  5) 720-C(  3 10  7)
 721-C(  9  2  7) 722-C( 10  9  7) 723-C(  2  3  7) 724-C(  2  9  5)
 725-C( 10  3  5) 726-C(  4  2  5) 727-C(  8 10  5) 728-C(  4 10  7)
 729-C(  8  2  7) 730-C( 10  8  7) 731-C(  2  4  7) 732-C(  2  8  5)
 733-C( 10  4  5) 734-C(  5  2  5) 735-C(  7 10  5) 736-C(  5 10  7)
 737-C(  7  2  7) 738-C( 10  7  7) 739-C(  2  5  7) 740-C(  2  7  5)
 741-C( 10  5  5) 742-C(  6  2  5) 743-C(  6 10  5) 744-C( 10  6  7)
 745-C(  2  6  7) 746-C(  3  3  5) 747-C(  9  9  5) 748-C(  3  9  7)
 749-C(  9  3  7) 750-C(  4  3  5) 751-C(  8  9  5) 752-C(  4  9  7)
 753-C(  8  3  7) 754-C(  9  8  7) 755-C(  3  4  7) 756-C(  3  8  5)
 757-C(  9  4  5) 758-C(  5  3  5) 759-C(  7  9  5) 760-C(  5  9  7)
 761-C(  7  3  7) 762-C(  9  7  7) 763-C(  3  5  7) 764-C(  3  7  5)
 765-C(  9  5  5) 766-C(  6  3  5) 767-C(  6  9  5) 768-C(  9  6  7)
 769-C(  3  6  7) 770-C(  4  4  5) 771-C(  8  8  5) 772-C(  4  8  7)
 773-C(  8  4  7) 774-C(  5  4  5) 775-C(  7  8  5) 776-C(  5  8  7)
 777-C(  7  4  7) 778-C(  8  7  7) 779-C(  4  5  7) 780-C(  4  7  5)
 781-C(  8  5  5) 782-C(  6  4  5) 783-C(  6  8  5) 784-C(  8  6  7)
 785-C(  4  6  7) 786-C(  5  5  5) 787-C(  7  7  5) 788-C(  5  7  7)
 789-C(  7  5  7) 790-C(  6  5  5) 791-C(  6  7  5) 792-C(  7  6  7)
 793-C(  5  6  7) 794-C(  6  6  5) 795-R(  0  0  6) 796-C(  1  0  6)
 797-C(  0 11  6) 798-C(  2  0  6) 799-C(  0 10  6) 800-C(  3  0  6)
 801-C(  0  9  6) 802-C(  4  0  6) 803-C(  0  8  6) 804-C(  5  0  6)
 805-C(  0  7  6) 806-R(  6  0  6) 807-R(  0  6  6) 808-C(  1  1  6)
 809-C(  1 11  6) 810-C(  2  1  6) 811-C(  2 11  6) 812-C( 11 10  6)
 813-C(  1 10  6) 814-C(  3  1  6) 815-C(  3 11  6) 816-C( 11  9  6)
 817-C(  1  9  6) 818-C(  4  1  6) 819-C(  4 11  6) 820-C( 11  8  6)
 821-C(  1  8  6) 822-C(  5  1  6) 823-C(  5 11  6) 824-C( 11  7  6)
 825-C(  1  7  6) 826-C(  6  1  6) 827-C( 11  6  6) 828-C(  2  2  6)
 829-C(  2 10  6) 830-C(  3  2  6) 831-C(  3 10  6) 832-C( 10  9  6)
 833-C(  2  9  6) 834-C(  4  2  6) 835-C(  4 10  6) 836-C( 10  8  6)
 837-C(  2  8  6) 838-C(  5  2  6) 839-C(  5 10  6) 840-C( 10  7  6)
 841-C(  2  7  6) 842-C(  6  2  6) 843-C( 10  6  6) 844-C(  3  3  6)
 845-C(  3  9  6) 846-C(  4  3  6) 847-C(  4  9  6) 848-C(  9  8  6)
 849-C(  3  8  6) 850-C(  5  3  6) 851-C(  5  9  6) 852-C(  9  7  6)
 853-C(  3  7  6) 854-C(  6  3  6) 855-C(  9  6  6) 856-C(  4  4  6)
 857-C(  4  8  6) 858-C(  5  4  6) 859-C(  5  8  6) 860-C(  8  7  6)
 861-C(  4  7  6) 862-C(  6  4  6) 863-C(  8  6  6) 864-C(  5  5  6)
 865-C(  5  7  6) 866-C(  6  5  6) 867-C(  7  6  6) 868-R(  6  6  6)

 GCALCO - MAX INDICES DIRECT LATTICE VECTOR    16    16    11
 NO.OF VECTORS CREATED 6999 STARS  506 RMAX    96.90551 BOHR
 TTTTTTTTTTTTTTTTTTTTTTTTTTTTTT gordsh1     TELAPSE       62.74 TCPU       62.66

 MATRIX SIZE: P(G)  105032, F(G)   53020, P(G) IRR   54347, F(G) IRR   54347
 MAX G-VECTOR INDEX FOR 1- AND 2-ELECTRON INTEGRALS 105

 TTTTTTTTTTTTTTTTTTTTTTTTTTTTTT INPUT       TELAPSE       62.85 TCPU       62.77
 TTTTTTTTTTTTTTTTTTTTTTTTTTTTTT SYMM        TELAPSE       62.85 TCPU       62.77

 ***** NEW REFERENCE GEOMETRY *****
 TTTTTTTTTTTTTTTTTTTTTTTTTTTTTT INT_SCREEN  TELAPSE       62.85 TCPU       62.78
 INFORMATION **** EXCBUF **** EXCH. BIPO BUFFER: WORDS USED =           0

 DFT PARAMETERS

     ATOM       ELECTRONS   NET CHARGE   R(ANGSTROM)
   1   9  F       9.0000      0.0000     0.72000000
   5  11  NA     11.0000      0.0000     1.91000000
   6 239  Y      11.0000      0.0000     1.82000000

 SIZE OF GRID=     134972
 TTTTTTTTTTTTTTTTTTTTTTTTTTTTTT MAKE_GRID2  TELAPSE       66.34 TCPU       66.26
 BECKE WEIGHT FUNCTION
 RADSAFE =     2.00
 TOLERANCES - DENSITY:10**- 6; POTENTIAL:10**- 9; GRID WGT:10**-14

 RADIAL INTEGRATION  - INTERVALS (POINTS,UPPER LIMIT):            1( 75,  4.0*R)

 ANGULAR INTEGRATION - INTERVALS (ACCURACY LEVEL [N. POINTS] UPPER LIMIT):
  1(  4[  86]   0.2)  2(  8[ 194]   0.5)  3( 12[ 350]   0.9)  4( 16[ 974]   3.5)
  5( 12[ 350]9999.0)
 TTTTTTTTTTTTTTTTTTTTTTTTTTTTTT INT_CALC    TELAPSE       66.37 TCPU       66.29
 CYCLE   0   ALPHA   53.141719  EPSILON    2.220761  DELTA    5.3142E+01
 TTTTTTTTTTTTTTTTTTTTTTTTTTTTTT MOQGAD      TELAPSE       71.61 TCPU       71.53
 TTTTTTTTTTTTTTTTTTTTTTTTTTTTTT CP_MONMON   TELAPSE       72.66 TCPU       72.58
 DIIS TEST: 0.93331E+00 AT CPHF  CYCLE   1 - MIX   60 %
 CYCLE   1   ALPHA   49.394964  EPSILON    2.134691  DELTA   -3.7468E+00
 TTTTTTTTTTTTTTTTTTTTTTTTTTTTTT MOQGAD      TELAPSE       77.21 TCPU       77.13
 TTTTTTTTTTTTTTTTTTTTTTTTTTTTTT CP_MONMON   TELAPSE       78.26 TCPU       78.18
 DIIS TEST: 0.55658E+00 AT CPHF  CYCLE   2 - DIIS ACTIVE - HISTORY:     2 CYCLES
 CYCLE   2   ALPHA   50.783073  EPSILON    2.166578  DELTA    1.3881E+00
 TTTTTTTTTTTTTTTTTTTTTTTTTTTTTT MOQGAD      TELAPSE       82.81 TCPU       82.73
 TTTTTTTTTTTTTTTTTTTTTTTTTTTTTT CP_MONMON   TELAPSE       83.86 TCPU       83.78
 DIIS TEST: 0.53461E-02 AT CPHF  CYCLE   3 - DIIS ACTIVE - HISTORY:     3 CYCLES
 CYCLE   3   ALPHA   50.796886  EPSILON    2.166896  DELTA    1.3813E-02
 TTTTTTTTTTTTTTTTTTTTTTTTTTTTTT MOQGAD      TELAPSE       88.42 TCPU       88.34
 TTTTTTTTTTTTTTTTTTTTTTTTTTTTTT CP_MONMON   TELAPSE       89.47 TCPU       89.39
 DIIS TEST: 0.45736E-04 AT CPHF  CYCLE   4 - DIIS ACTIVE - HISTORY:     4 CYCLES
 CYCLE   4   ALPHA   50.795578  EPSILON    2.166866  DELTA   -1.3077E-03
 TTTTTTTTTTTTTTTTTTTTTTTTTTTTTT MOQGAD      TELAPSE       94.02 TCPU       93.94
 TTTTTTTTTTTTTTTTTTTTTTTTTTTTTT CP_MONMON   TELAPSE       95.07 TCPU       94.99
 DIIS TEST: 0.33538E-07 AT CPHF  CYCLE   5 - DIIS ACTIVE - HISTORY:     5 CYCLES
 CYCLE   5   ALPHA   50.795601  EPSILON    2.166866  DELTA    2.2559E-05
 TTTTTTTTTTTTTTTTTTTTTTTTTTTTTT CP_SC       TELAPSE       96.99 TCPU       96.91

 *******************************************************************************

 ELECTRIC FIELD APPLIED ALONG CARTESIAN DIRECTION Z

 *******************************************************************************
 THE NUMBER OF SYMMETRY OPERATORS HAS BEEN REDUCED FROM 16 TO  1

 NEW GRID IN RECIPROCAL SPACE
 *******************************************************************************
 POINTS IN THE IBZ                 868 SHRINKING FACTORS              12 12 12
 *******************************************************************************
 *** K POINTS COORDINATES (OBLIQUE COORDINATES IN UNITS OF SHRINK FAC. )
   1-R(  0  0  0)   2-C(  1  0  0)   3-C(  0 11  0)   4-C(  2  0  0)
   5-C(  0 10  0)   6-C(  3  0  0)   7-C(  0  9  0)   8-C(  4  0  0)
   9-C(  0  8  0)  10-C(  5  0  0)  11-C(  0  7  0)  12-R(  6  0  0)
  13-R(  0  6  0)  14-C(  1  1  0)  15-C(  1 11  0)  16-C(  2  1  0)
  17-C(  2 11  0)  18-C( 11 10  0)  19-C(  1 10  0)  20-C(  3  1  0)
  21-C(  3 11  0)  22-C( 11  9  0)  23-C(  1  9  0)  24-C(  4  1  0)
  25-C(  4 11  0)  26-C( 11  8  0)  27-C(  1  8  0)  28-C(  5  1  0)
  29-C(  5 11  0)  30-C( 11  7  0)  31-C(  1  7  0)  32-C(  6  1  0)
  33-C( 11  6  0)  34-C(  2  2  0)  35-C(  2 10  0)  36-C(  3  2  0)
  37-C(  3 10  0)  38-C( 10  9  0)  39-C(  2  9  0)  40-C(  4  2  0)
  41-C(  4 10  0)  42-C( 10  8  0)  43-C(  2  8  0)  44-C(  5  2  0)
  45-C(  5 10  0)  46-C( 10  7  0)  47-C(  2  7  0)  48-C(  6  2  0)
  49-C( 10  6  0)  50-C(  3  3  0)  51-C(  3  9  0)  52-C(  4  3  0)
  53-C(  4  9  0)  54-C(  9  8  0)  55-C(  3  8  0)  56-C(  5  3  0)
  57-C(  5  9  0)  58-C(  9  7  0)  59-C(  3  7  0)  60-C(  6  3  0)
  61-C(  9  6  0)  62-C(  4  4  0)  63-C(  4  8  0)  64-C(  5  4  0)
  65-C(  5  8  0)  66-C(  8  7  0)  67-C(  4  7  0)  68-C(  6  4  0)
  69-C(  8  6  0)  70-C(  5  5  0)  71-C(  5  7  0)  72-C(  6  5  0)
  73-C(  7  6  0)  74-R(  6  6  0)  75-C(  0  0  1)  76-C(  1  0  1)
  77-C( 11  0  1)  78-C(  0 11 11)  79-C(  0  1 11)  80-C(  2  0  1)
  81-C( 10  0  1)  82-C(  0 10 11)  83-C(  0  2 11)  84-C(  3  0  1)
  85-C(  9  0  1)  86-C(  0  9 11)  87-C(  0  3 11)  88-C(  4  0  1)
  89-C(  8  0  1)  90-C(  0  8 11)  91-C(  0  4 11)  92-C(  5  0  1)
  93-C(  7  0  1)  94-C(  0  7 11)  95-C(  0  5 11)  96-C(  6  0  1)
  97-C(  0  6 11)  98-C(  1  1  1)  99-C( 11 11  1) 100-C(  1 11 11)
 101-C( 11  1 11) 102-C(  2  1  1) 103-C( 10 11  1) 104-C(  2 11 11)
 105-C( 10  1 11) 106-C( 11 10 11) 107-C(  1  2 11) 108-C(  1 10  1)
 109-C( 11  2  1) 110-C(  3  1  1) 111-C(  9 11  1) 112-C(  3 11 11)
 113-C(  9  1 11) 114-C( 11  9 11) 115-C(  1  3 11) 116-C(  1  9  1)
 117-C( 11  3  1) 118-C(  4  1  1) 119-C(  8 11  1) 120-C(  4 11 11)
 121-C(  8  1 11) 122-C( 11  8 11) 123-C(  1  4 11) 124-C(  1  8  1)
 125-C( 11  4  1) 126-C(  5  1  1) 127-C(  7 11  1) 128-C(  5 11 11)
 129-C(  7  1 11) 130-C( 11  7 11) 131-C(  1  5 11) 132-C(  1  7  1)
 133-C( 11  5  1) 134-C(  6  1  1) 135-C(  6 11  1) 136-C( 11  6 11)
 137-C(  1  6 11) 138-C(  2  2  1) 139-C( 10 10  1) 140-C(  2 10 11)
 141-C( 10  2 11) 142-C(  3  2  1) 143-C(  9 10  1) 144-C(  3 10 11)
 145-C(  9  2 11) 146-C( 10  9 11) 147-C(  2  3 11) 148-C(  2  9  1)
 149-C( 10  3  1) 150-C(  4  2  1) 151-C(  8 10  1) 152-C(  4 10 11)
 153-C(  8  2 11) 154-C( 10  8 11) 155-C(  2  4 11) 156-C(  2  8  1)
 157-C( 10  4  1) 158-C(  5  2  1) 159-C(  7 10  1) 160-C(  5 10 11)
 161-C(  7  2 11) 162-C( 10  7 11) 163-C(  2  5 11) 164-C(  2  7  1)
 165-C( 10  5  1) 166-C(  6  2  1) 167-C(  6 10  1) 168-C( 10  6 11)
 169-C(  2  6 11) 170-C(  3  3  1) 171-C(  9  9  1) 172-C(  3  9 11)
 173-C(  9  3 11) 174-C(  4  3  1) 175-C(  8  9  1) 176-C(  4  9 11)
 177-C(  8  3 11) 178-C(  9  8 11) 179-C(  3  4 11) 180-C(  3  8  1)
 181-C(  9  4  1) 182-C(  5  3  1) 183-C(  7  9  1) 184-C(  5  9 11)
 185-C(  7  3 11) 186-C(  9  7 11) 187-C(  3  5 11) 188-C(  3  7  1)
 189-C(  9  5  1) 190-C(  6  3  1) 191-C(  6  9  1) 192-C(  9  6 11)
 193-C(  3  6 11) 194-C(  4  4  1) 195-C(  8  8  1) 196-C(  4  8 11)
 197-C(  8  4 11) 198-C(  5  4  1) 199-C(  7  8  1) 200-C(  5  8 11)
 201-C(  7  4 11) 202-C(  8  7 11) 203-C(  4  5 11) 204-C(  4  7  1)
 205-C(  8  5  1) 206-C(  6  4  1) 207-C(  6  8  1) 208-C(  8  6 11)
 209-C(  4  6 11) 210-C(  5  5  1) 211-C(  7  7  1) 212-C(  5  7 11)
 213-C(  7  5 11) 214-C(  6  5  1) 215-C(  6  7  1) 216-C(  7  6 11)
 217-C(  5  6 11) 218-C(  6  6  1) 219-C(  0  0  2) 220-C(  1  0  2)
 221-C( 11  0  2) 222-C(  0 11 10) 223-C(  0  1 10) 224-C(  2  0  2)
 225-C( 10  0  2) 226-C(  0 10 10) 227-C(  0  2 10) 228-C(  3  0  2)
 229-C(  9  0  2) 230-C(  0  9 10) 231-C(  0  3 10) 232-C(  4  0  2)
 233-C(  8  0  2) 234-C(  0  8 10) 235-C(  0  4 10) 236-C(  5  0  2)
 237-C(  7  0  2) 238-C(  0  7 10) 239-C(  0  5 10) 240-C(  6  0  2)
 241-C(  0  6 10) 242-C(  1  1  2) 243-C( 11 11  2) 244-C(  1 11 10)
 245-C( 11  1 10) 246-C(  2  1  2) 247-C( 10 11  2) 248-C(  2 11 10)
 249-C( 10  1 10) 250-C( 11 10 10) 251-C(  1  2 10) 252-C(  1 10  2)
 253-C( 11  2  2) 254-C(  3  1  2) 255-C(  9 11  2) 256-C(  3 11 10)
 257-C(  9  1 10) 258-C( 11  9 10) 259-C(  1  3 10) 260-C(  1  9  2)
 261-C( 11  3  2) 262-C(  4  1  2) 263-C(  8 11  2) 264-C(  4 11 10)
 265-C(  8  1 10) 266-C( 11  8 10) 267-C(  1  4 10) 268-C(  1  8  2)
 269-C( 11  4  2) 270-C(  5  1  2) 271-C(  7 11  2) 272-C(  5 11 10)
 273-C(  7  1 10) 274-C( 11  7 10) 275-C(  1  5 10) 276-C(  1  7  2)
 277-C( 11  5  2) 278-C(  6  1  2) 279-C(  6 11  2) 280-C( 11  6 10)
 281-C(  1  6 10) 282-C(  2  2  2) 283-C( 10 10  2) 284-C(  2 10 10)
 285-C( 10  2 10) 286-C(  3  2  2) 287-C(  9 10  2) 288-C(  3 10 10)
 289-C(  9  2 10) 290-C( 10  9 10) 291-C(  2  3 10) 292-C(  2  9  2)
 293-C( 10  3  2) 294-C(  4  2  2) 295-C(  8 10  2) 296-C(  4 10 10)
 297-C(  8  2 10) 298-C( 10  8 10) 299-C(  2  4 10) 300-C(  2  8  2)
 301-C( 10  4  2) 302-C(  5  2  2) 303-C(  7 10  2) 304-C(  5 10 10)
 305-C(  7  2 10) 306-C( 10  7 10) 307-C(  2  5 10) 308-C(  2  7  2)
 309-C( 10  5  2) 310-C(  6  2  2) 311-C(  6 10  2) 312-C( 10  6 10)
 313-C(  2  6 10) 314-C(  3  3  2) 315-C(  9  9  2) 316-C(  3  9 10)
 317-C(  9  3 10) 318-C(  4  3  2) 319-C(  8  9  2) 320-C(  4  9 10)
 321-C(  8  3 10) 322-C(  9  8 10) 323-C(  3  4 10) 324-C(  3  8  2)
 325-C(  9  4  2) 326-C(  5  3  2) 327-C(  7  9  2) 328-C(  5  9 10)
 329-C(  7  3 10) 330-C(  9  7 10) 331-C(  3  5 10) 332-C(  3  7  2)
 333-C(  9  5  2) 334-C(  6  3  2) 335-C(  6  9  2) 336-C(  9  6 10)
 337-C(  3  6 10) 338-C(  4  4  2) 339-C(  8  8  2) 340-C(  4  8 10)
 341-C(  8  4 10) 342-C(  5  4  2) 343-C(  7  8  2) 344-C(  5  8 10)
 345-C(  7  4 10) 346-C(  8  7 10) 347-C(  4  5 10) 348-C(  4  7  2)
 349-C(  8  5  2) 350-C(  6  4  2) 351-C(  6  8  2) 352-C(  8  6 10)
 353-C(  4  6 10) 354-C(  5  5  2) 355-C(  7  7  2) 356-C(  5  7 10)
 357-C(  7  5 10) 358-C(  6  5  2) 359-C(  6  7  2) 360-C(  7  6 10)
 361-C(  5  6 10) 362-C(  6  6  2) 363-C(  0  0  3) 364-C(  1  0  3)
 365-C( 11  0  3) 366-C(  0 11  9) 367-C(  0  1  9) 368-C(  2  0  3)
 369-C( 10  0  3) 370-C(  0 10  9) 371-C(  0  2  9) 372-C(  3  0  3)
 373-C(  9  0  3) 374-C(  0  9  9) 375-C(  0  3  9) 376-C(  4  0  3)
 377-C(  8  0  3) 378-C(  0  8  9) 379-C(  0  4  9) 380-C(  5  0  3)
 381-C(  7  0  3) 382-C(  0  7  9) 383-C(  0  5  9) 384-C(  6  0  3)
 385-C(  0  6  9) 386-C(  1  1  3) 387-C( 11 11  3) 388-C(  1 11  9)
 389-C( 11  1  9) 390-C(  2  1  3) 391-C( 10 11  3) 392-C(  2 11  9)
 393-C( 10  1  9) 394-C( 11 10  9) 395-C(  1  2  9) 396-C(  1 10  3)
 397-C( 11  2  3) 398-C(  3  1  3) 399-C(  9 11  3) 400-C(  3 11  9)
 401-C(  9  1  9) 402-C( 11  9  9) 403-C(  1  3  9) 404-C(  1  9  3)
 405-C( 11  3  3) 406-C(  4  1  3) 407-C(  8 11  3) 408-C(  4 11  9)
 409-C(  8  1  9) 410-C( 11  8  9) 411-C(  1  4  9) 412-C(  1  8  3)
 413-C( 11  4  3) 414-C(  5  1  3) 415-C(  7 11  3) 416-C(  5 11  9)
 417-C(  7  1  9) 418-C( 11  7  9) 419-C(  1  5  9) 420-C(  1  7  3)
 421-C( 11  5  3) 422-C(  6  1  3) 423-C(  6 11  3) 424-C( 11  6  9)
 425-C(  1  6  9) 426-C(  2  2  3) 427-C( 10 10  3) 428-C(  2 10  9)
 429-C( 10  2  9) 430-C(  3  2  3) 431-C(  9 10  3) 432-C(  3 10  9)
 433-C(  9  2  9) 434-C( 10  9  9) 435-C(  2  3  9) 436-C(  2  9  3)
 437-C( 10  3  3) 438-C(  4  2  3) 439-C(  8 10  3) 440-C(  4 10  9)
 441-C(  8  2  9) 442-C( 10  8  9) 443-C(  2  4  9) 444-C(  2  8  3)
 445-C( 10  4  3) 446-C(  5  2  3) 447-C(  7 10  3) 448-C(  5 10  9)
 449-C(  7  2  9) 450-C( 10  7  9) 451-C(  2  5  9) 452-C(  2  7  3)
 453-C( 10  5  3) 454-C(  6  2  3) 455-C(  6 10  3) 456-C( 10  6  9)
 457-C(  2  6  9) 458-C(  3  3  3) 459-C(  9  9  3) 460-C(  3  9  9)
 461-C(  9  3  9) 462-C(  4  3  3) 463-C(  8  9  3) 464-C(  4  9  9)
 465-C(  8  3  9) 466-C(  9  8  9) 467-C(  3  4  9) 468-C(  3  8  3)
 469-C(  9  4  3) 470-C(  5  3  3) 471-C(  7  9  3) 472-C(  5  9  9)
 473-C(  7  3  9) 474-C(  9  7  9) 475-C(  3  5  9) 476-C(  3  7  3)
 477-C(  9  5  3) 478-C(  6  3  3) 479-C(  6  9  3) 480-C(  9  6  9)
 481-C(  3  6  9) 482-C(  4  4  3) 483-C(  8  8  3) 484-C(  4  8  9)
 485-C(  8  4  9) 486-C(  5  4  3) 487-C(  7  8  3) 488-C(  5  8  9)
 489-C(  7  4  9) 490-C(  8  7  9) 491-C(  4  5  9) 492-C(  4  7  3)
 493-C(  8  5  3) 494-C(  6  4  3) 495-C(  6  8  3) 496-C(  8  6  9)
 497-C(  4  6  9) 498-C(  5  5  3) 499-C(  7  7  3) 500-C(  5  7  9)
 501-C(  7  5  9) 502-C(  6  5  3) 503-C(  6  7  3) 504-C(  7  6  9)
 505-C(  5  6  9) 506-C(  6  6  3) 507-C(  0  0  4) 508-C(  1  0  4)
 509-C( 11  0  4) 510-C(  0 11  8) 511-C(  0  1  8) 512-C(  2  0  4)
 513-C( 10  0  4) 514-C(  0 10  8) 515-C(  0  2  8) 516-C(  3  0  4)
 517-C(  9  0  4) 518-C(  0  9  8) 519-C(  0  3  8) 520-C(  4  0  4)
 521-C(  8  0  4) 522-C(  0  8  8) 523-C(  0  4  8) 524-C(  5  0  4)
 525-C(  7  0  4) 526-C(  0  7  8) 527-C(  0  5  8) 528-C(  6  0  4)
 529-C(  0  6  8) 530-C(  1  1  4) 531-C( 11 11  4) 532-C(  1 11  8)
 533-C( 11  1  8) 534-C(  2  1  4) 535-C( 10 11  4) 536-C(  2 11  8)
 537-C( 10  1  8) 538-C( 11 10  8) 539-C(  1  2  8) 540-C(  1 10  4)
 541-C( 11  2  4) 542-C(  3  1  4) 543-C(  9 11  4) 544-C(  3 11  8)
 545-C(  9  1  8) 546-C( 11  9  8) 547-C(  1  3  8) 548-C(  1  9  4)
 549-C( 11  3  4) 550-C(  4  1  4) 551-C(  8 11  4) 552-C(  4 11  8)
 553-C(  8  1  8) 554-C( 11  8  8) 555-C(  1  4  8) 556-C(  1  8  4)
 557-C( 11  4  4) 558-C(  5  1  4) 559-C(  7 11  4) 560-C(  5 11  8)
 561-C(  7  1  8) 562-C( 11  7  8) 563-C(  1  5  8) 564-C(  1  7  4)
 565-C( 11  5  4) 566-C(  6  1  4) 567-C(  6 11  4) 568-C( 11  6  8)
 569-C(  1  6  8) 570-C(  2  2  4) 571-C( 10 10  4) 572-C(  2 10  8)
 573-C( 10  2  8) 574-C(  3  2  4) 575-C(  9 10  4) 576-C(  3 10  8)
 577-C(  9  2  8) 578-C( 10  9  8) 579-C(  2  3  8) 580-C(  2  9  4)
 581-C( 10  3  4) 582-C(  4  2  4) 583-C(  8 10  4) 584-C(  4 10  8)
 585-C(  8  2  8) 586-C( 10  8  8) 587-C(  2  4  8) 588-C(  2  8  4)
 589-C( 10  4  4) 590-C(  5  2  4) 591-C(  7 10  4) 592-C(  5 10  8)
 593-C(  7  2  8) 594-C( 10  7  8) 595-C(  2  5  8) 596-C(  2  7  4)
 597-C( 10  5  4) 598-C(  6  2  4) 599-C(  6 10  4) 600-C( 10  6  8)
 601-C(  2  6  8) 602-C(  3  3  4) 603-C(  9  9  4) 604-C(  3  9  8)
 605-C(  9  3  8) 606-C(  4  3  4) 607-C(  8  9  4) 608-C(  4  9  8)
 609-C(  8  3  8) 610-C(  9  8  8) 611-C(  3  4  8) 612-C(  3  8  4)
 613-C(  9  4  4) 614-C(  5  3  4) 615-C(  7  9  4) 616-C(  5  9  8)
 617-C(  7  3  8) 618-C(  9  7  8) 619-C(  3  5  8) 620-C(  3  7  4)
 621-C(  9  5  4) 622-C(  6  3  4) 623-C(  6  9  4) 624-C(  9  6  8)
 625-C(  3  6  8) 626-C(  4  4  4) 627-C(  8  8  4) 628-C(  4  8  8)
 629-C(  8  4  8) 630-C(  5  4  4) 631-C(  7  8  4) 632-C(  5  8  8)
 633-C(  7  4  8) 634-C(  8  7  8) 635-C(  4  5  8) 636-C(  4  7  4)
 637-C(  8  5  4) 638-C(  6  4  4) 639-C(  6  8  4) 640-C(  8  6  8)
 641-C(  4  6  8) 642-C(  5  5  4) 643-C(  7  7  4) 644-C(  5  7  8)
 645-C(  7  5  8) 646-C(  6  5  4) 647-C(  6  7  4) 648-C(  7  6  8)
 649-C(  5  6  8) 650-C(  6  6  4) 651-C(  0  0  5) 652-C(  1  0  5)
 653-C( 11  0  5) 654-C(  0 11  7) 655-C(  0  1  7) 656-C(  2  0  5)
 657-C( 10  0  5) 658-C(  0 10  7) 659-C(  0  2  7) 660-C(  3  0  5)
 661-C(  9  0  5) 662-C(  0  9  7) 663-C(  0  3  7) 664-C(  4  0  5)
 665-C(  8  0  5) 666-C(  0  8  7) 667-C(  0  4  7) 668-C(  5  0  5)
 669-C(  7  0  5) 670-C(  0  7  7) 671-C(  0  5  7) 672-C(  6  0  5)
 673-C(  0  6  7) 674-C(  1  1  5) 675-C( 11 11  5) 676-C(  1 11  7)
 677-C( 11  1  7) 678-C(  2  1  5) 679-C( 10 11  5) 680-C(  2 11  7)
 681-C( 10  1  7) 682-C( 11 10  7) 683-C(  1  2  7) 684-C(  1 10  5)
 685-C( 11  2  5) 686-C(  3  1  5) 687-C(  9 11  5) 688-C(  3 11  7)
 689-C(  9  1  7) 690-C( 11  9  7) 691-C(  1  3  7) 692-C(  1  9  5)
 693-C( 11  3  5) 694-C(  4  1  5) 695-C(  8 11  5) 696-C(  4 11  7)
 697-C(  8  1  7) 698-C( 11  8  7) 699-C(  1  4  7) 700-C(  1  8  5)
 701-C( 11  4  5) 702-C(  5  1  5) 703-C(  7 11  5) 704-C(  5 11  7)
 705-C(  7  1  7) 706-C( 11  7  7) 707-C(  1  5  7) 708-C(  1  7  5)
 709-C( 11  5  5) 710-C(  6  1  5) 711-C(  6 11  5) 712-C( 11  6  7)
 713-C(  1  6  7) 714-C(  2  2  5) 715-C( 10 10  5) 716-C(  2 10  7)
 717-C( 10  2  7) 718-C(  3  2  5) 719-C(  9 10  5) 720-C(  3 10  7)
 721-C(  9  2  7) 722-C( 10  9  7) 723-C(  2  3  7) 724-C(  2  9  5)
 725-C( 10  3  5) 726-C(  4  2  5) 727-C(  8 10  5) 728-C(  4 10  7)
 729-C(  8  2  7) 730-C( 10  8  7) 731-C(  2  4  7) 732-C(  2  8  5)
 733-C( 10  4  5) 734-C(  5  2  5) 735-C(  7 10  5) 736-C(  5 10  7)
 737-C(  7  2  7) 738-C( 10  7  7) 739-C(  2  5  7) 740-C(  2  7  5)
 741-C( 10  5  5) 742-C(  6  2  5) 743-C(  6 10  5) 744-C( 10  6  7)
 745-C(  2  6  7) 746-C(  3  3  5) 747-C(  9  9  5) 748-C(  3  9  7)
 749-C(  9  3  7) 750-C(  4  3  5) 751-C(  8  9  5) 752-C(  4  9  7)
 753-C(  8  3  7) 754-C(  9  8  7) 755-C(  3  4  7) 756-C(  3  8  5)
 757-C(  9  4  5) 758-C(  5  3  5) 759-C(  7  9  5) 760-C(  5  9  7)
 761-C(  7  3  7) 762-C(  9  7  7) 763-C(  3  5  7) 764-C(  3  7  5)
 765-C(  9  5  5) 766-C(  6  3  5) 767-C(  6  9  5) 768-C(  9  6  7)
 769-C(  3  6  7) 770-C(  4  4  5) 771-C(  8  8  5) 772-C(  4  8  7)
 773-C(  8  4  7) 774-C(  5  4  5) 775-C(  7  8  5) 776-C(  5  8  7)
 777-C(  7  4  7) 778-C(  8  7  7) 779-C(  4  5  7) 780-C(  4  7  5)
 781-C(  8  5  5) 782-C(  6  4  5) 783-C(  6  8  5) 784-C(  8  6  7)
 785-C(  4  6  7) 786-C(  5  5  5) 787-C(  7  7  5) 788-C(  5  7  7)
 789-C(  7  5  7) 790-C(  6  5  5) 791-C(  6  7  5) 792-C(  7  6  7)
 793-C(  5  6  7) 794-C(  6  6  5) 795-R(  0  0  6) 796-C(  1  0  6)
 797-C(  0 11  6) 798-C(  2  0  6) 799-C(  0 10  6) 800-C(  3  0  6)
 801-C(  0  9  6) 802-C(  4  0  6) 803-C(  0  8  6) 804-C(  5  0  6)
 805-C(  0  7  6) 806-R(  6  0  6) 807-R(  0  6  6) 808-C(  1  1  6)
 809-C(  1 11  6) 810-C(  2  1  6) 811-C(  2 11  6) 812-C( 11 10  6)
 813-C(  1 10  6) 814-C(  3  1  6) 815-C(  3 11  6) 816-C( 11  9  6)
 817-C(  1  9  6) 818-C(  4  1  6) 819-C(  4 11  6) 820-C( 11  8  6)
 821-C(  1  8  6) 822-C(  5  1  6) 823-C(  5 11  6) 824-C( 11  7  6)
 825-C(  1  7  6) 826-C(  6  1  6) 827-C( 11  6  6) 828-C(  2  2  6)
 829-C(  2 10  6) 830-C(  3  2  6) 831-C(  3 10  6) 832-C( 10  9  6)
 833-C(  2  9  6) 834-C(  4  2  6) 835-C(  4 10  6) 836-C( 10  8  6)
 837-C(  2  8  6) 838-C(  5  2  6) 839-C(  5 10  6) 840-C( 10  7  6)
 841-C(  2  7  6) 842-C(  6  2  6) 843-C( 10  6  6) 844-C(  3  3  6)
 845-C(  3  9  6) 846-C(  4  3  6) 847-C(  4  9  6) 848-C(  9  8  6)
 849-C(  3  8  6) 850-C(  5  3  6) 851-C(  5  9  6) 852-C(  9  7  6)
 853-C(  3  7  6) 854-C(  6  3  6) 855-C(  9  6  6) 856-C(  4  4  6)
 857-C(  4  8  6) 858-C(  5  4  6) 859-C(  5  8  6) 860-C(  8  7  6)
 861-C(  4  7  6) 862-C(  6  4  6) 863-C(  8  6  6) 864-C(  5  5  6)
 865-C(  5  7  6) 866-C(  6  5  6) 867-C(  7  6  6) 868-R(  6  6  6)

 GCALCO - MAX INDICES DIRECT LATTICE VECTOR    16    16    11
 NO.OF VECTORS CREATED 6999 STARS  506 RMAX    96.90551 BOHR
 TTTTTTTTTTTTTTTTTTTTTTTTTTTTTT gordsh1     TELAPSE       99.20 TCPU       99.11

 MATRIX SIZE: P(G)  105032, F(G)   53020, P(G) IRR   54347, F(G) IRR   54347
 MAX G-VECTOR INDEX FOR 1- AND 2-ELECTRON INTEGRALS 105

 TTTTTTTTTTTTTTTTTTTTTTTTTTTTTT INPUT       TELAPSE       99.31 TCPU       99.22
 TTTTTTTTTTTTTTTTTTTTTTTTTTTTTT SYMM        TELAPSE       99.31 TCPU       99.22

 ***** NEW REFERENCE GEOMETRY *****
 TTTTTTTTTTTTTTTTTTTTTTTTTTTTTT INT_SCREEN  TELAPSE       99.31 TCPU       99.22
 INFORMATION **** EXCBUF **** EXCH. BIPO BUFFER: WORDS USED =           0

 DFT PARAMETERS

     ATOM       ELECTRONS   NET CHARGE   R(ANGSTROM)
   1   9  F       9.0000      0.0000     0.72000000
   5  11  NA     11.0000      0.0000     1.91000000
   6 239  Y      11.0000      0.0000     1.82000000

 SIZE OF GRID=     134972
 TTTTTTTTTTTTTTTTTTTTTTTTTTTTTT MAKE_GRID2  TELAPSE      102.82 TCPU      102.74
 BECKE WEIGHT FUNCTION
 RADSAFE =     2.00
 TOLERANCES - DENSITY:10**- 6; POTENTIAL:10**- 9; GRID WGT:10**-14

 RADIAL INTEGRATION  - INTERVALS (POINTS,UPPER LIMIT):            1( 75,  4.0*R)

 ANGULAR INTEGRATION - INTERVALS (ACCURACY LEVEL [N. POINTS] UPPER LIMIT):
  1(  4[  86]   0.2)  2(  8[ 194]   0.5)  3( 12[ 350]   0.9)  4( 16[ 974]   3.5)
  5( 12[ 350]9999.0)
 TTTTTTTTTTTTTTTTTTTTTTTTTTTTTT INT_CALC    TELAPSE      102.85 TCPU      102.76
 CYCLE   0   ALPHA   50.719224  EPSILON    2.165112  DELTA    5.0719E+01
 TTTTTTTTTTTTTTTTTTTTTTTTTTTTTT MOQGAD      TELAPSE      108.09 TCPU      108.00
 TTTTTTTTTTTTTTTTTTTTTTTTTTTTTT CP_MONMON   TELAPSE      109.13 TCPU      109.04
 DIIS TEST: 0.65372E+01 AT CPHF  CYCLE   1 - MIX   60 %
 CYCLE   1   ALPHA   31.804302  EPSILON    1.730602  DELTA   -1.8915E+01
 TTTTTTTTTTTTTTTTTTTTTTTTTTTTTT MOQGAD      TELAPSE      113.68 TCPU      113.59
 TTTTTTTTTTTTTTTTTTTTTTTTTTTTTT CP_MONMON   TELAPSE      114.72 TCPU      114.64
 DIIS TEST: 0.30389E+02 AT CPHF  CYCLE   2 - DIIS ACTIVE - HISTORY:     2 CYCLES
 CYCLE   2   ALPHA   41.092541  EPSILON    1.943969  DELTA    9.2882E+00
 TTTTTTTTTTTTTTTTTTTTTTTTTTTTTT MOQGAD      TELAPSE      119.27 TCPU      119.18
 TTTTTTTTTTTTTTTTTTTTTTTTTTTTTT CP_MONMON   TELAPSE      120.32 TCPU      120.23
 DIIS TEST: 0.23570E+00 AT CPHF  CYCLE   3 - DIIS ACTIVE - HISTORY:     3 CYCLES
 CYCLE   3   ALPHA   42.347872  EPSILON    1.972807  DELTA    1.2553E+00
 TTTTTTTTTTTTTTTTTTTTTTTTTTTTTT MOQGAD      TELAPSE      124.94 TCPU      124.85
 TTTTTTTTTTTTTTTTTTTTTTTTTTTTTT CP_MONMON   TELAPSE      125.98 TCPU      125.89
 DIIS TEST: 0.76287E-02 AT CPHF  CYCLE   4 - DIIS ACTIVE - HISTORY:     4 CYCLES
 CYCLE   4   ALPHA   42.449024  EPSILON    1.975130  DELTA    1.0115E-01
 TTTTTTTTTTTTTTTTTTTTTTTTTTTTTT MOQGAD      TELAPSE      130.56 TCPU      130.47
 TTTTTTTTTTTTTTTTTTTTTTTTTTTTTT CP_MONMON   TELAPSE      131.65 TCPU      131.56
 DIIS TEST: 0.18920E-04 AT CPHF  CYCLE   5 - DIIS ACTIVE - HISTORY:     5 CYCLES
 CYCLE   5   ALPHA   42.451391  EPSILON    1.975185  DELTA    2.3675E-03
 TTTTTTTTTTTTTTTTTTTTTTTTTTTTTT MOQGAD      TELAPSE      136.20 TCPU      136.11
 TTTTTTTTTTTTTTTTTTTTTTTTTTTTTT CP_MONMON   TELAPSE      137.24 TCPU      137.15
 DIIS TEST: 0.15111E-05 AT CPHF  CYCLE   6 - DIIS ACTIVE - HISTORY:     6 CYCLES
 CYCLE   6   ALPHA   42.449016  EPSILON    1.975130  DELTA   -2.3748E-03
 TTTTTTTTTTTTTTTTTTTTTTTTTTTTTT MOQGAD      TELAPSE      141.79 TCPU      141.70
 TTTTTTTTTTTTTTTTTTTTTTTTTTTTTT CP_MONMON   TELAPSE      142.84 TCPU      142.74
 DIIS TEST: 0.18279E-08 AT CPHF  CYCLE   7 - DIIS ACTIVE - HISTORY:     7 CYCLES
 CYCLE   7   ALPHA   42.449057  EPSILON    1.975131  DELTA    4.0386E-05
 TTTTTTTTTTTTTTTTTTTTTTTTTTTTTT CP_SC       TELAPSE      143.30 TCPU      143.20

 *******************************************************************************

 POLARIZABILITY (ALPHA), DIELECTRIC (EPSILON) AND FIRST-ORDER ELECTRIC
 SUSCEPTIBILITY (CHI(1)) TENSORS (INDEPENDENT COMPONENTS)

  FR.(eV) COMP.   ALPHA(Re,Im)           EPSILON(Re,Im)                CHI(1)
  0.000   XX      50.7956       0.0000       2.1669       0.0000       1.1669
  0.000   XY       0.0000       0.0000       0.0000       0.0000       0.0000
  0.000   XZ      -0.0000       0.0000      -0.0000       0.0000      -0.0000
  0.000   YY      50.7956       0.0000       2.1669       0.0000       1.1669
  0.000   YZ      -0.0000       0.0000      -0.0000       0.0000      -0.0000
  0.000   ZZ      42.4491       0.0000       1.9751       0.0000       0.9751

 DIELECTRIC TENSOR

 TENSOR IN PRINCIPAL AXES SYSTEM
 AA  2.166866E+00 BB  2.166866E+00 CC  1.975131E+00

 REFRACTIVE INDICES 
 AA  1.405394E+00 BB  1.472028E+00 CC  1.472028E+00

 OPTICALLY ANISOTROPIC - UNIAXIAL CRYSTAL

 BIREFRINGENCE =  0.0666 (NEGATIVE) - OBLATE OPTICAL ELLIPSOID

 EPSILON=N**2=1+CHI(1)=1+ALPHA*4*PI/V,   4*PI/V=   0.02297 BOHR**(-3)
 ALPHA IN BOHR**3; EPSILON AND CHI(1) ARE DIMENSIONLESS.
 *******************************************************************************


 SIZE OF GRID=     134972
 TTTTTTTTTTTTTTTTTTTTTTTTTTTTTT MAKE_GRID2  TELAPSE      151.20 TCPU      151.11
 BECKE WEIGHT FUNCTION
 RADSAFE =     2.00
 TOLERANCES - DENSITY:10**- 6; POTENTIAL:10**- 9; GRID WGT:10**-14

 RADIAL INTEGRATION  - INTERVALS (POINTS,UPPER LIMIT):            1( 75,  4.0*R)

 ANGULAR INTEGRATION - INTERVALS (ACCURACY LEVEL [N. POINTS] UPPER LIMIT):
  1(  4[  86]   0.2)  2(  8[ 194]   0.5)  3( 12[ 350]   0.9)  4( 16[ 974]   3.5)
  5( 12[ 350]9999.0)
 *******************************************************************************

 FIRST HYPERPOLARIZABILITY (BETA) AND SECOND ELECTRIC SUSCEPTIBILITY (CHI(2))
 TENSORS (INDEPENDENT COMPONENTS)

  COMPONENT      BETA                        CHI(2)       d(MKS)       d(cgs)
 *******************************************************************************

     XXX    0.0000E+00  (  1.0743E-04)   0.0000E+00   0.0000E+00   0.0000E+00
     XXY    0.0000E+00  ( -3.7506E-06)   0.0000E+00   0.0000E+00   0.0000E+00
     XXZ    0.0000E+00  (  1.0680E-05)   0.0000E+00   0.0000E+00   0.0000E+00
     XYY    0.0000E+00  ( -6.1272E-06)   0.0000E+00   0.0000E+00   0.0000E+00
     XYZ    0.0000E+00  ( -8.8684E-08)   0.0000E+00   0.0000E+00   0.0000E+00
     XZZ    0.0000E+00  (  2.2219E-05)   0.0000E+00   0.0000E+00   0.0000E+00
     YYY    0.0000E+00  (  5.5591E-05)   0.0000E+00   0.0000E+00   0.0000E+00
     YYZ    0.0000E+00  (  3.5874E-06)   0.0000E+00   0.0000E+00   0.0000E+00
     YZZ    0.0000E+00  (  7.7948E-06)   0.0000E+00   0.0000E+00   0.0000E+00
     ZZZ    0.0000E+00  (  1.0401E-04)   0.0000E+00   0.0000E+00   0.0000E+00
 *******************************************************************************
 CHI(2) = BETA*2PI/V

 BETA AND CHI(2) IN A.U.:    [BETA] = M**(-1/2) L**(7/2) T
                             [CHI(2)] = 1/F
                             (L=LENGTH, M=MASS, T=TIME, F=FIELD INTENSITY)

 ELECTRIC SUSCEPTIBILITY IN THE SECOND HARMONIC GENERATION (SHG) CONVENTION IS:
                   d(A.U.)= 1/2 CHI(2)
                   d(MKS) = d(A.U.)/0.514220632 pm/V
                   d(CGS) = d(A.U.)/(4PI*1.7152535)  10**(-7) esu

 FIELD INTENSITY: 1 A.U. = 0.514220632*10**(11) V/m = 1.7152535*10**7 esu
 BEWARE:                CHI(2)=P/(E0*F**2)   (MKS)
                        CHI(2)=P/F**2        (CGS)
 WHERE P IS THE POLARIZATION VECTOR AND F IS THE APPLIED ELECTRIC FIELD.
 CONSISTENCY IS  PRESERVED BY MULTIPLYING THE CGS VALUE TIMES THE PERMITTIVITY
 OF THE VACUUM, E0 (CONVERSION FACTORS FROM www.physics.nist.gov/constants).
 IN PARENTHESIS: BETA BEFORE SYMMETRIZATION.

 *******************************************************************************

 INFORMATION **** CP2_DRIVER **** CONVERGENCE ON PSEUDO DE: 10**          -3
 INFORMATION **** CP2_DRIVER **** MAX NUMBER OF CPHF/CPKS CYCLES         200
 INFORMATION **** CP2_DRIVER **** CPHF/CPKS DAMPING PERCENTAGE:          60

 *******************************************************************************

 ELECTRIC FIELD APPLIED ALONG CARTESIAN DIRECTIONS XX

 *******************************************************************************
 NEW GRID IN RECIPROCAL SPACE
 *******************************************************************************
 POINTS IN THE IBZ                 868 SHRINKING FACTORS              12 12 12
 *******************************************************************************
 *** K POINTS COORDINATES (OBLIQUE COORDINATES IN UNITS OF SHRINK FAC. )
   1-R(  0  0  0)   2-C(  1  0  0)   3-C(  0 11  0)   4-C(  2  0  0)
   5-C(  0 10  0)   6-C(  3  0  0)   7-C(  0  9  0)   8-C(  4  0  0)
   9-C(  0  8  0)  10-C(  5  0  0)  11-C(  0  7  0)  12-R(  6  0  0)
  13-R(  0  6  0)  14-C(  1  1  0)  15-C(  1 11  0)  16-C(  2  1  0)
  17-C(  2 11  0)  18-C( 11 10  0)  19-C(  1 10  0)  20-C(  3  1  0)
  21-C(  3 11  0)  22-C( 11  9  0)  23-C(  1  9  0)  24-C(  4  1  0)
  25-C(  4 11  0)  26-C( 11  8  0)  27-C(  1  8  0)  28-C(  5  1  0)
  29-C(  5 11  0)  30-C( 11  7  0)  31-C(  1  7  0)  32-C(  6  1  0)
  33-C( 11  6  0)  34-C(  2  2  0)  35-C(  2 10  0)  36-C(  3  2  0)
  37-C(  3 10  0)  38-C( 10  9  0)  39-C(  2  9  0)  40-C(  4  2  0)
  41-C(  4 10  0)  42-C( 10  8  0)  43-C(  2  8  0)  44-C(  5  2  0)
  45-C(  5 10  0)  46-C( 10  7  0)  47-C(  2  7  0)  48-C(  6  2  0)
  49-C( 10  6  0)  50-C(  3  3  0)  51-C(  3  9  0)  52-C(  4  3  0)
  53-C(  4  9  0)  54-C(  9  8  0)  55-C(  3  8  0)  56-C(  5  3  0)
  57-C(  5  9  0)  58-C(  9  7  0)  59-C(  3  7  0)  60-C(  6  3  0)
  61-C(  9  6  0)  62-C(  4  4  0)  63-C(  4  8  0)  64-C(  5  4  0)
  65-C(  5  8  0)  66-C(  8  7  0)  67-C(  4  7  0)  68-C(  6  4  0)
  69-C(  8  6  0)  70-C(  5  5  0)  71-C(  5  7  0)  72-C(  6  5  0)
  73-C(  7  6  0)  74-R(  6  6  0)  75-C(  0  0  1)  76-C(  1  0  1)
  77-C( 11  0  1)  78-C(  0 11 11)  79-C(  0  1 11)  80-C(  2  0  1)
  81-C( 10  0  1)  82-C(  0 10 11)  83-C(  0  2 11)  84-C(  3  0  1)
  85-C(  9  0  1)  86-C(  0  9 11)  87-C(  0  3 11)  88-C(  4  0  1)
  89-C(  8  0  1)  90-C(  0  8 11)  91-C(  0  4 11)  92-C(  5  0  1)
  93-C(  7  0  1)  94-C(  0  7 11)  95-C(  0  5 11)  96-C(  6  0  1)
  97-C(  0  6 11)  98-C(  1  1  1)  99-C( 11 11  1) 100-C(  1 11 11)
 101-C( 11  1 11) 102-C(  2  1  1) 103-C( 10 11  1) 104-C(  2 11 11)
 105-C( 10  1 11) 106-C( 11 10 11) 107-C(  1  2 11) 108-C(  1 10  1)
 109-C( 11  2  1) 110-C(  3  1  1) 111-C(  9 11  1) 112-C(  3 11 11)
 113-C(  9  1 11) 114-C( 11  9 11) 115-C(  1  3 11) 116-C(  1  9  1)
 117-C( 11  3  1) 118-C(  4  1  1) 119-C(  8 11  1) 120-C(  4 11 11)
 121-C(  8  1 11) 122-C( 11  8 11) 123-C(  1  4 11) 124-C(  1  8  1)
 125-C( 11  4  1) 126-C(  5  1  1) 127-C(  7 11  1) 128-C(  5 11 11)
 129-C(  7  1 11) 130-C( 11  7 11) 131-C(  1  5 11) 132-C(  1  7  1)
 133-C( 11  5  1) 134-C(  6  1  1) 135-C(  6 11  1) 136-C( 11  6 11)
 137-C(  1  6 11) 138-C(  2  2  1) 139-C( 10 10  1) 140-C(  2 10 11)
 141-C( 10  2 11) 142-C(  3  2  1) 143-C(  9 10  1) 144-C(  3 10 11)
 145-C(  9  2 11) 146-C( 10  9 11) 147-C(  2  3 11) 148-C(  2  9  1)
 149-C( 10  3  1) 150-C(  4  2  1) 151-C(  8 10  1) 152-C(  4 10 11)
 153-C(  8  2 11) 154-C( 10  8 11) 155-C(  2  4 11) 156-C(  2  8  1)
 157-C( 10  4  1) 158-C(  5  2  1) 159-C(  7 10  1) 160-C(  5 10 11)
 161-C(  7  2 11) 162-C( 10  7 11) 163-C(  2  5 11) 164-C(  2  7  1)
 165-C( 10  5  1) 166-C(  6  2  1) 167-C(  6 10  1) 168-C( 10  6 11)
 169-C(  2  6 11) 170-C(  3  3  1) 171-C(  9  9  1) 172-C(  3  9 11)
 173-C(  9  3 11) 174-C(  4  3  1) 175-C(  8  9  1) 176-C(  4  9 11)
 177-C(  8  3 11) 178-C(  9  8 11) 179-C(  3  4 11) 180-C(  3  8  1)
 181-C(  9  4  1) 182-C(  5  3  1) 183-C(  7  9  1) 184-C(  5  9 11)
 185-C(  7  3 11) 186-C(  9  7 11) 187-C(  3  5 11) 188-C(  3  7  1)
 189-C(  9  5  1) 190-C(  6  3  1) 191-C(  6  9  1) 192-C(  9  6 11)
 193-C(  3  6 11) 194-C(  4  4  1) 195-C(  8  8  1) 196-C(  4  8 11)
 197-C(  8  4 11) 198-C(  5  4  1) 199-C(  7  8  1) 200-C(  5  8 11)
 201-C(  7  4 11) 202-C(  8  7 11) 203-C(  4  5 11) 204-C(  4  7  1)
 205-C(  8  5  1) 206-C(  6  4  1) 207-C(  6  8  1) 208-C(  8  6 11)
 209-C(  4  6 11) 210-C(  5  5  1) 211-C(  7  7  1) 212-C(  5  7 11)
 213-C(  7  5 11) 214-C(  6  5  1) 215-C(  6  7  1) 216-C(  7  6 11)
 217-C(  5  6 11) 218-C(  6  6  1) 219-C(  0  0  2) 220-C(  1  0  2)
 221-C( 11  0  2) 222-C(  0 11 10) 223-C(  0  1 10) 224-C(  2  0  2)
 225-C( 10  0  2) 226-C(  0 10 10) 227-C(  0  2 10) 228-C(  3  0  2)
 229-C(  9  0  2) 230-C(  0  9 10) 231-C(  0  3 10) 232-C(  4  0  2)
 233-C(  8  0  2) 234-C(  0  8 10) 235-C(  0  4 10) 236-C(  5  0  2)
 237-C(  7  0  2) 238-C(  0  7 10) 239-C(  0  5 10) 240-C(  6  0  2)
 241-C(  0  6 10) 242-C(  1  1  2) 243-C( 11 11  2) 244-C(  1 11 10)
 245-C( 11  1 10) 246-C(  2  1  2) 247-C( 10 11  2) 248-C(  2 11 10)
 249-C( 10  1 10) 250-C( 11 10 10) 251-C(  1  2 10) 252-C(  1 10  2)
 253-C( 11  2  2) 254-C(  3  1  2) 255-C(  9 11  2) 256-C(  3 11 10)
 257-C(  9  1 10) 258-C( 11  9 10) 259-C(  1  3 10) 260-C(  1  9  2)
 261-C( 11  3  2) 262-C(  4  1  2) 263-C(  8 11  2) 264-C(  4 11 10)
 265-C(  8  1 10) 266-C( 11  8 10) 267-C(  1  4 10) 268-C(  1  8  2)
 269-C( 11  4  2) 270-C(  5  1  2) 271-C(  7 11  2) 272-C(  5 11 10)
 273-C(  7  1 10) 274-C( 11  7 10) 275-C(  1  5 10) 276-C(  1  7  2)
 277-C( 11  5  2) 278-C(  6  1  2) 279-C(  6 11  2) 280-C( 11  6 10)
 281-C(  1  6 10) 282-C(  2  2  2) 283-C( 10 10  2) 284-C(  2 10 10)
 285-C( 10  2 10) 286-C(  3  2  2) 287-C(  9 10  2) 288-C(  3 10 10)
 289-C(  9  2 10) 290-C( 10  9 10) 291-C(  2  3 10) 292-C(  2  9  2)
 293-C( 10  3  2) 294-C(  4  2  2) 295-C(  8 10  2) 296-C(  4 10 10)
 297-C(  8  2 10) 298-C( 10  8 10) 299-C(  2  4 10) 300-C(  2  8  2)
 301-C( 10  4  2) 302-C(  5  2  2) 303-C(  7 10  2) 304-C(  5 10 10)
 305-C(  7  2 10) 306-C( 10  7 10) 307-C(  2  5 10) 308-C(  2  7  2)
 309-C( 10  5  2) 310-C(  6  2  2) 311-C(  6 10  2) 312-C( 10  6 10)
 313-C(  2  6 10) 314-C(  3  3  2) 315-C(  9  9  2) 316-C(  3  9 10)
 317-C(  9  3 10) 318-C(  4  3  2) 319-C(  8  9  2) 320-C(  4  9 10)
 321-C(  8  3 10) 322-C(  9  8 10) 323-C(  3  4 10) 324-C(  3  8  2)
 325-C(  9  4  2) 326-C(  5  3  2) 327-C(  7  9  2) 328-C(  5  9 10)
 329-C(  7  3 10) 330-C(  9  7 10) 331-C(  3  5 10) 332-C(  3  7  2)
 333-C(  9  5  2) 334-C(  6  3  2) 335-C(  6  9  2) 336-C(  9  6 10)
 337-C(  3  6 10) 338-C(  4  4  2) 339-C(  8  8  2) 340-C(  4  8 10)
 341-C(  8  4 10) 342-C(  5  4  2) 343-C(  7  8  2) 344-C(  5  8 10)
 345-C(  7  4 10) 346-C(  8  7 10) 347-C(  4  5 10) 348-C(  4  7  2)
 349-C(  8  5  2) 350-C(  6  4  2) 351-C(  6  8  2) 352-C(  8  6 10)
 353-C(  4  6 10) 354-C(  5  5  2) 355-C(  7  7  2) 356-C(  5  7 10)
 357-C(  7  5 10) 358-C(  6  5  2) 359-C(  6  7  2) 360-C(  7  6 10)
 361-C(  5  6 10) 362-C(  6  6  2) 363-C(  0  0  3) 364-C(  1  0  3)
 365-C( 11  0  3) 366-C(  0 11  9) 367-C(  0  1  9) 368-C(  2  0  3)
 369-C( 10  0  3) 370-C(  0 10  9) 371-C(  0  2  9) 372-C(  3  0  3)
 373-C(  9  0  3) 374-C(  0  9  9) 375-C(  0  3  9) 376-C(  4  0  3)
 377-C(  8  0  3) 378-C(  0  8  9) 379-C(  0  4  9) 380-C(  5  0  3)
 381-C(  7  0  3) 382-C(  0  7  9) 383-C(  0  5  9) 384-C(  6  0  3)
 385-C(  0  6  9) 386-C(  1  1  3) 387-C( 11 11  3) 388-C(  1 11  9)
 389-C( 11  1  9) 390-C(  2  1  3) 391-C( 10 11  3) 392-C(  2 11  9)
 393-C( 10  1  9) 394-C( 11 10  9) 395-C(  1  2  9) 396-C(  1 10  3)
 397-C( 11  2  3) 398-C(  3  1  3) 399-C(  9 11  3) 400-C(  3 11  9)
 401-C(  9  1  9) 402-C( 11  9  9) 403-C(  1  3  9) 404-C(  1  9  3)
 405-C( 11  3  3) 406-C(  4  1  3) 407-C(  8 11  3) 408-C(  4 11  9)
 409-C(  8  1  9) 410-C( 11  8  9) 411-C(  1  4  9) 412-C(  1  8  3)
 413-C( 11  4  3) 414-C(  5  1  3) 415-C(  7 11  3) 416-C(  5 11  9)
 417-C(  7  1  9) 418-C( 11  7  9) 419-C(  1  5  9) 420-C(  1  7  3)
 421-C( 11  5  3) 422-C(  6  1  3) 423-C(  6 11  3) 424-C( 11  6  9)
 425-C(  1  6  9) 426-C(  2  2  3) 427-C( 10 10  3) 428-C(  2 10  9)
 429-C( 10  2  9) 430-C(  3  2  3) 431-C(  9 10  3) 432-C(  3 10  9)
 433-C(  9  2  9) 434-C( 10  9  9) 435-C(  2  3  9) 436-C(  2  9  3)
 437-C( 10  3  3) 438-C(  4  2  3) 439-C(  8 10  3) 440-C(  4 10  9)
 441-C(  8  2  9) 442-C( 10  8  9) 443-C(  2  4  9) 444-C(  2  8  3)
 445-C( 10  4  3) 446-C(  5  2  3) 447-C(  7 10  3) 448-C(  5 10  9)
 449-C(  7  2  9) 450-C( 10  7  9) 451-C(  2  5  9) 452-C(  2  7  3)
 453-C( 10  5  3) 454-C(  6  2  3) 455-C(  6 10  3) 456-C( 10  6  9)
 457-C(  2  6  9) 458-C(  3  3  3) 459-C(  9  9  3) 460-C(  3  9  9)
 461-C(  9  3  9) 462-C(  4  3  3) 463-C(  8  9  3) 464-C(  4  9  9)
 465-C(  8  3  9) 466-C(  9  8  9) 467-C(  3  4  9) 468-C(  3  8  3)
 469-C(  9  4  3) 470-C(  5  3  3) 471-C(  7  9  3) 472-C(  5  9  9)
 473-C(  7  3  9) 474-C(  9  7  9) 475-C(  3  5  9) 476-C(  3  7  3)
 477-C(  9  5  3) 478-C(  6  3  3) 479-C(  6  9  3) 480-C(  9  6  9)
 481-C(  3  6  9) 482-C(  4  4  3) 483-C(  8  8  3) 484-C(  4  8  9)
 485-C(  8  4  9) 486-C(  5  4  3) 487-C(  7  8  3) 488-C(  5  8  9)
 489-C(  7  4  9) 490-C(  8  7  9) 491-C(  4  5  9) 492-C(  4  7  3)
 493-C(  8  5  3) 494-C(  6  4  3) 495-C(  6  8  3) 496-C(  8  6  9)
 497-C(  4  6  9) 498-C(  5  5  3) 499-C(  7  7  3) 500-C(  5  7  9)
 501-C(  7  5  9) 502-C(  6  5  3) 503-C(  6  7  3) 504-C(  7  6  9)
 505-C(  5  6  9) 506-C(  6  6  3) 507-C(  0  0  4) 508-C(  1  0  4)
 509-C( 11  0  4) 510-C(  0 11  8) 511-C(  0  1  8) 512-C(  2  0  4)
 513-C( 10  0  4) 514-C(  0 10  8) 515-C(  0  2  8) 516-C(  3  0  4)
 517-C(  9  0  4) 518-C(  0  9  8) 519-C(  0  3  8) 520-C(  4  0  4)
 521-C(  8  0  4) 522-C(  0  8  8) 523-C(  0  4  8) 524-C(  5  0  4)
 525-C(  7  0  4) 526-C(  0  7  8) 527-C(  0  5  8) 528-C(  6  0  4)
 529-C(  0  6  8) 530-C(  1  1  4) 531-C( 11 11  4) 532-C(  1 11  8)
 533-C( 11  1  8) 534-C(  2  1  4) 535-C( 10 11  4) 536-C(  2 11  8)
 537-C( 10  1  8) 538-C( 11 10  8) 539-C(  1  2  8) 540-C(  1 10  4)
 541-C( 11  2  4) 542-C(  3  1  4) 543-C(  9 11  4) 544-C(  3 11  8)
 545-C(  9  1  8) 546-C( 11  9  8) 547-C(  1  3  8) 548-C(  1  9  4)
 549-C( 11  3  4) 550-C(  4  1  4) 551-C(  8 11  4) 552-C(  4 11  8)
 553-C(  8  1  8) 554-C( 11  8  8) 555-C(  1  4  8) 556-C(  1  8  4)
 557-C( 11  4  4) 558-C(  5  1  4) 559-C(  7 11  4) 560-C(  5 11  8)
 561-C(  7  1  8) 562-C( 11  7  8) 563-C(  1  5  8) 564-C(  1  7  4)
 565-C( 11  5  4) 566-C(  6  1  4) 567-C(  6 11  4) 568-C( 11  6  8)
 569-C(  1  6  8) 570-C(  2  2  4) 571-C( 10 10  4) 572-C(  2 10  8)
 573-C( 10  2  8) 574-C(  3  2  4) 575-C(  9 10  4) 576-C(  3 10  8)
 577-C(  9  2  8) 578-C( 10  9  8) 579-C(  2  3  8) 580-C(  2  9  4)
 581-C( 10  3  4) 582-C(  4  2  4) 583-C(  8 10  4) 584-C(  4 10  8)
 585-C(  8  2  8) 586-C( 10  8  8) 587-C(  2  4  8) 588-C(  2  8  4)
 589-C( 10  4  4) 590-C(  5  2  4) 591-C(  7 10  4) 592-C(  5 10  8)
 593-C(  7  2  8) 594-C( 10  7  8) 595-C(  2  5  8) 596-C(  2  7  4)
 597-C( 10  5  4) 598-C(  6  2  4) 599-C(  6 10  4) 600-C( 10  6  8)
 601-C(  2  6  8) 602-C(  3  3  4) 603-C(  9  9  4) 604-C(  3  9  8)
 605-C(  9  3  8) 606-C(  4  3  4) 607-C(  8  9  4) 608-C(  4  9  8)
 609-C(  8  3  8) 610-C(  9  8  8) 611-C(  3  4  8) 612-C(  3  8  4)
 613-C(  9  4  4) 614-C(  5  3  4) 615-C(  7  9  4) 616-C(  5  9  8)
 617-C(  7  3  8) 618-C(  9  7  8) 619-C(  3  5  8) 620-C(  3  7  4)
 621-C(  9  5  4) 622-C(  6  3  4) 623-C(  6  9  4) 624-C(  9  6  8)
 625-C(  3  6  8) 626-C(  4  4  4) 627-C(  8  8  4) 628-C(  4  8  8)
 629-C(  8  4  8) 630-C(  5  4  4) 631-C(  7  8  4) 632-C(  5  8  8)
 633-C(  7  4  8) 634-C(  8  7  8) 635-C(  4  5  8) 636-C(  4  7  4)
 637-C(  8  5  4) 638-C(  6  4  4) 639-C(  6  8  4) 640-C(  8  6  8)
 641-C(  4  6  8) 642-C(  5  5  4) 643-C(  7  7  4) 644-C(  5  7  8)
 645-C(  7  5  8) 646-C(  6  5  4) 647-C(  6  7  4) 648-C(  7  6  8)
 649-C(  5  6  8) 650-C(  6  6  4) 651-C(  0  0  5) 652-C(  1  0  5)
 653-C( 11  0  5) 654-C(  0 11  7) 655-C(  0  1  7) 656-C(  2  0  5)
 657-C( 10  0  5) 658-C(  0 10  7) 659-C(  0  2  7) 660-C(  3  0  5)
 661-C(  9  0  5) 662-C(  0  9  7) 663-C(  0  3  7) 664-C(  4  0  5)
 665-C(  8  0  5) 666-C(  0  8  7) 667-C(  0  4  7) 668-C(  5  0  5)
 669-C(  7  0  5) 670-C(  0  7  7) 671-C(  0  5  7) 672-C(  6  0  5)
 673-C(  0  6  7) 674-C(  1  1  5) 675-C( 11 11  5) 676-C(  1 11  7)
 677-C( 11  1  7) 678-C(  2  1  5) 679-C( 10 11  5) 680-C(  2 11  7)
 681-C( 10  1  7) 682-C( 11 10  7) 683-C(  1  2  7) 684-C(  1 10  5)
 685-C( 11  2  5) 686-C(  3  1  5) 687-C(  9 11  5) 688-C(  3 11  7)
 689-C(  9  1  7) 690-C( 11  9  7) 691-C(  1  3  7) 692-C(  1  9  5)
 693-C( 11  3  5) 694-C(  4  1  5) 695-C(  8 11  5) 696-C(  4 11  7)
 697-C(  8  1  7) 698-C( 11  8  7) 699-C(  1  4  7) 700-C(  1  8  5)
 701-C( 11  4  5) 702-C(  5  1  5) 703-C(  7 11  5) 704-C(  5 11  7)
 705-C(  7  1  7) 706-C( 11  7  7) 707-C(  1  5  7) 708-C(  1  7  5)
 709-C( 11  5  5) 710-C(  6  1  5) 711-C(  6 11  5) 712-C( 11  6  7)
 713-C(  1  6  7) 714-C(  2  2  5) 715-C( 10 10  5) 716-C(  2 10  7)
 717-C( 10  2  7) 718-C(  3  2  5) 719-C(  9 10  5) 720-C(  3 10  7)
 721-C(  9  2  7) 722-C( 10  9  7) 723-C(  2  3  7) 724-C(  2  9  5)
 725-C( 10  3  5) 726-C(  4  2  5) 727-C(  8 10  5) 728-C(  4 10  7)
 729-C(  8  2  7) 730-C( 10  8  7) 731-C(  2  4  7) 732-C(  2  8  5)
 733-C( 10  4  5) 734-C(  5  2  5) 735-C(  7 10  5) 736-C(  5 10  7)
 737-C(  7  2  7) 738-C( 10  7  7) 739-C(  2  5  7) 740-C(  2  7  5)
 741-C( 10  5  5) 742-C(  6  2  5) 743-C(  6 10  5) 744-C( 10  6  7)
 745-C(  2  6  7) 746-C(  3  3  5) 747-C(  9  9  5) 748-C(  3  9  7)
 749-C(  9  3  7) 750-C(  4  3  5) 751-C(  8  9  5) 752-C(  4  9  7)
 753-C(  8  3  7) 754-C(  9  8  7) 755-C(  3  4  7) 756-C(  3  8  5)
 757-C(  9  4  5) 758-C(  5  3  5) 759-C(  7  9  5) 760-C(  5  9  7)
 761-C(  7  3  7) 762-C(  9  7  7) 763-C(  3  5  7) 764-C(  3  7  5)
 765-C(  9  5  5) 766-C(  6  3  5) 767-C(  6  9  5) 768-C(  9  6  7)
 769-C(  3  6  7) 770-C(  4  4  5) 771-C(  8  8  5) 772-C(  4  8  7)
 773-C(  8  4  7) 774-C(  5  4  5) 775-C(  7  8  5) 776-C(  5  8  7)
 777-C(  7  4  7) 778-C(  8  7  7) 779-C(  4  5  7) 780-C(  4  7  5)
 781-C(  8  5  5) 782-C(  6  4  5) 783-C(  6  8  5) 784-C(  8  6  7)
 785-C(  4  6  7) 786-C(  5  5  5) 787-C(  7  7  5) 788-C(  5  7  7)
 789-C(  7  5  7) 790-C(  6  5  5) 791-C(  6  7  5) 792-C(  7  6  7)
 793-C(  5  6  7) 794-C(  6  6  5) 795-R(  0  0  6) 796-C(  1  0  6)
 797-C(  0 11  6) 798-C(  2  0  6) 799-C(  0 10  6) 800-C(  3  0  6)
 801-C(  0  9  6) 802-C(  4  0  6) 803-C(  0  8  6) 804-C(  5  0  6)
 805-C(  0  7  6) 806-R(  6  0  6) 807-R(  0  6  6) 808-C(  1  1  6)
 809-C(  1 11  6) 810-C(  2  1  6) 811-C(  2 11  6) 812-C( 11 10  6)
 813-C(  1 10  6) 814-C(  3  1  6) 815-C(  3 11  6) 816-C( 11  9  6)
 817-C(  1  9  6) 818-C(  4  1  6) 819-C(  4 11  6) 820-C( 11  8  6)
 821-C(  1  8  6) 822-C(  5  1  6) 823-C(  5 11  6) 824-C( 11  7  6)
 825-C(  1  7  6) 826-C(  6  1  6) 827-C( 11  6  6) 828-C(  2  2  6)
 829-C(  2 10  6) 830-C(  3  2  6) 831-C(  3 10  6) 832-C( 10  9  6)
 833-C(  2  9  6) 834-C(  4  2  6) 835-C(  4 10  6) 836-C( 10  8  6)
 837-C(  2  8  6) 838-C(  5  2  6) 839-C(  5 10  6) 840-C( 10  7  6)
 841-C(  2  7  6) 842-C(  6  2  6) 843-C( 10  6  6) 844-C(  3  3  6)
 845-C(  3  9  6) 846-C(  4  3  6) 847-C(  4  9  6) 848-C(  9  8  6)
 849-C(  3  8  6) 850-C(  5  3  6) 851-C(  5  9  6) 852-C(  9  7  6)
 853-C(  3  7  6) 854-C(  6  3  6) 855-C(  9  6  6) 856-C(  4  4  6)
 857-C(  4  8  6) 858-C(  5  4  6) 859-C(  5  8  6) 860-C(  8  7  6)
 861-C(  4  7  6) 862-C(  6  4  6) 863-C(  8  6  6) 864-C(  5  5  6)
 865-C(  5  7  6) 866-C(  6  5  6) 867-C(  7  6  6) 868-R(  6  6  6)
 TTTTTTTTTTTTTTTTTTTTTTTTTTTTTT gordsh1     TELAPSE      151.23 TCPU      151.14

 MATRIX SIZE: P(G)  105032, F(G)   53020, P(G) IRR   54347, F(G) IRR   54347
 MAX G-VECTOR INDEX FOR 1- AND 2-ELECTRON INTEGRALS 105

 TTTTTTTTTTTTTTTTTTTTTTTTTTTTTT INPUT       TELAPSE      151.23 TCPU      151.14
 TTTTTTTTTTTTTTTTTTTTTTTTTTTTTT SYMM        TELAPSE      151.23 TCPU      151.14

 ***** NEW REFERENCE GEOMETRY *****
 TTTTTTTTTTTTTTTTTTTTTTTTTTTTTT INT_SCREEN  TELAPSE      151.23 TCPU      151.14
 INFORMATION **** EXCBUF **** EXCH. BIPO BUFFER: WORDS USED =           0

 DFT PARAMETERS

     ATOM       ELECTRONS   NET CHARGE   R(ANGSTROM)
   1   9  F       9.0000      0.0000     0.72000000
   5  11  NA     11.0000      0.0000     1.91000000
   6 239  Y      11.0000      0.0000     1.82000000

 SIZE OF GRID=     134972
 TTTTTTTTTTTTTTTTTTTTTTTTTTTTTT MAKE_GRID2  TELAPSE      154.76 TCPU      154.67
 BECKE WEIGHT FUNCTION
 RADSAFE =     2.00
 TOLERANCES - DENSITY:10**- 6; POTENTIAL:10**- 9; GRID WGT:10**-14

 RADIAL INTEGRATION  - INTERVALS (POINTS,UPPER LIMIT):            1( 75,  4.0*R)

 ANGULAR INTEGRATION - INTERVALS (ACCURACY LEVEL [N. POINTS] UPPER LIMIT):
  1(  4[  86]   0.2)  2(  8[ 194]   0.5)  3( 12[ 350]   0.9)  4( 16[ 974]   3.5)
  5( 12[ 350]9999.0)
 TTTTTTTTTTTTTTTTTTTTTTTTTTTTTT INT_CALC    TELAPSE      154.79 TCPU      154.69
 TTTTTTTTTTTTTTTTTTTTTTTTTTTTTT MOQGAD      TELAPSE      160.21 TCPU      160.11
 NUMERICALLY INTEGRATED DENSITY     58.0002180829
 TTTTTTTTTTTTTTTTTTTTTTTTTTTTTT CP_MONMON   TELAPSE      161.29 TCPU      161.19
 CYCLE   0  PSEUDO-ENERGY DERIVATIVE        1.074345E+02  DELTA    1.0743E+02
 TTTTTTTTTTTTTTTTTTTTTTTTTTTTTT MOQGAD      TELAPSE      166.10 TCPU      166.01
 TTTTTTTTTTTTTTTTTTTTTTTTTTTTTT CP_MONMON   TELAPSE      167.19 TCPU      167.09
 CYCLE   1  PSEUDO-ENERGY DERIVATIVE        9.613921E+03  DELTA    9.5065E+03
 TTTTTTTTTTTTTTTTTTTTTTTTTTTTTT MOQGAD      TELAPSE      172.00 TCPU      171.90
 TTTTTTTTTTTTTTTTTTTTTTTTTTTTTT CP_MONMON   TELAPSE      173.10 TCPU      173.00
 DIIS TEST: 0.27612E+05 AT CPHF2 CYCLE   2 - DIIS ACTIVE - HISTORY:     1 CYCLES
 CYCLE   2  PSEUDO-ENERGY DERIVATIVE        1.142553E+04  DELTA    1.8116E+03
 TTTTTTTTTTTTTTTTTTTTTTTTTTTTTT MOQGAD      TELAPSE      177.92 TCPU      177.81
 TTTTTTTTTTTTTTTTTTTTTTTTTTTTTT CP_MONMON   TELAPSE      179.00 TCPU      178.90
 DIIS TEST: 0.10226E+06 AT CPHF2 CYCLE   3 - DIIS ACTIVE - HISTORY:     2 CYCLES
 CYCLE   3  PSEUDO-ENERGY DERIVATIVE        1.013288E+05  DELTA    8.9903E+04
 TTTTTTTTTTTTTTTTTTTTTTTTTTTTTT MOQGAD      TELAPSE      183.82 TCPU      183.71
 TTTTTTTTTTTTTTTTTTTTTTTTTTTTTT CP_MONMON   TELAPSE      184.90 TCPU      184.80
 DIIS TEST: 0.63729E+05 AT CPHF2 CYCLE   4 - DIIS ACTIVE - HISTORY:     3 CYCLES
 CYCLE   4  PSEUDO-ENERGY DERIVATIVE        6.661305E+04  DELTA   -3.4716E+04
 TTTTTTTTTTTTTTTTTTTTTTTTTTTTTT MOQGAD      TELAPSE      189.72 TCPU      189.62
 TTTTTTTTTTTTTTTTTTTTTTTTTTTTTT CP_MONMON   TELAPSE      190.80 TCPU      190.70
 DIIS TEST: 0.38201E+03 AT CPHF2 CYCLE   5 - DIIS ACTIVE - HISTORY:     4 CYCLES
 CYCLE   5  PSEUDO-ENERGY DERIVATIVE        1.594980E+03  DELTA   -6.5018E+04
 TTTTTTTTTTTTTTTTTTTTTTTTTTTTTT MOQGAD      TELAPSE      195.62 TCPU      195.52
 TTTTTTTTTTTTTTTTTTTTTTTTTTTTTT CP_MONMON   TELAPSE      196.71 TCPU      196.60
 DIIS TEST: 0.37249E+00 AT CPHF2 CYCLE   6 - DIIS ACTIVE - HISTORY:     5 CYCLES
 CYCLE   6  PSEUDO-ENERGY DERIVATIVE        1.455468E+03  DELTA   -1.3951E+02
 TTTTTTTTTTTTTTTTTTTTTTTTTTTTTT MOQGAD      TELAPSE      201.53 TCPU      201.42
 TTTTTTTTTTTTTTTTTTTTTTTTTTTTTT CP_MONMON   TELAPSE      202.61 TCPU      202.51
 DIIS TEST: 0.13292E-02 AT CPHF2 CYCLE   7 - DIIS ACTIVE - HISTORY:     6 CYCLES
 CYCLE   7  PSEUDO-ENERGY DERIVATIVE        1.436704E+03  DELTA   -1.8764E+01
 TTTTTTTTTTTTTTTTTTTTTTTTTTTTTT MOQGAD      TELAPSE      207.43 TCPU      207.32
 TTTTTTTTTTTTTTTTTTTTTTTTTTTTTT CP_MONMON   TELAPSE      208.52 TCPU      208.41
 DIIS TEST: 0.62712E-04 AT CPHF2 CYCLE   8 - DIIS ACTIVE - HISTORY:     7 CYCLES
 CYCLE   8  PSEUDO-ENERGY DERIVATIVE        1.438101E+03  DELTA    1.3972E+00
 TTTTTTTTTTTTTTTTTTTTTTTTTTTTTT MOQGAD      TELAPSE      213.34 TCPU      213.23
 TTTTTTTTTTTTTTTTTTTTTTTTTTTTTT CP_MONMON   TELAPSE      214.42 TCPU      214.31
 DIIS TEST: 0.62803E-07 AT CPHF2 CYCLE   9 - DIIS ACTIVE - HISTORY:     8 CYCLES
 CYCLE   9  PSEUDO-ENERGY DERIVATIVE        1.438402E+03  DELTA    3.0040E-01
 TTTTTTTTTTTTTTTTTTTTTTTTTTTTTT MOQGAD      TELAPSE      219.24 TCPU      219.13
 TTTTTTTTTTTTTTTTTTTTTTTTTTTTTT CP_MONMON   TELAPSE      220.32 TCPU      220.21
 DIIS TEST: 0.25791E-08 AT CPHF2 CYCLE  10 - DIIS ACTIVE - HISTORY:     8 CYCLES
 CYCLE  10  PSEUDO-ENERGY DERIVATIVE        1.438406E+03  DELTA    4.1364E-03
 TTTTTTTTTTTTTTTTTTTTTTTTTTTTTT MOQGAD      TELAPSE      225.14 TCPU      225.03
 TTTTTTTTTTTTTTTTTTTTTTTTTTTTTT CP_MONMON   TELAPSE      226.23 TCPU      226.11
 DIIS TEST: 0.45280E-10 AT CPHF2 CYCLE  11 - DIIS ACTIVE - HISTORY:     8 CYCLES
 CYCLE  11  PSEUDO-ENERGY DERIVATIVE        1.438408E+03  DELTA    2.4269E-03
 TTTTTTTTTTTTTTTTTTTTTTTTTTTTTT MOQGAD      TELAPSE      231.04 TCPU      230.93
 TTTTTTTTTTTTTTTTTTTTTTTTTTTTTT CP_MONMON   TELAPSE      232.13 TCPU      232.02
 DIIS TEST: 0.53333E-12 AT CPHF2 CYCLE  12 - DIIS ACTIVE - HISTORY:     8 CYCLES
 CYCLE  12  PSEUDO-ENERGY DERIVATIVE        1.438408E+03  DELTA   -3.9819E-04
 TTTTTTTTTTTTTTTTTTTTTTTTTTTTTT CP2_SC      TELAPSE      232.86 TCPU      232.74

 *******************************************************************************

 ELECTRIC FIELD APPLIED ALONG CARTESIAN DIRECTIONS XY

 *******************************************************************************
 NEW GRID IN RECIPROCAL SPACE
 *******************************************************************************
 POINTS IN THE IBZ                 868 SHRINKING FACTORS              12 12 12
 *******************************************************************************
 *** K POINTS COORDINATES (OBLIQUE COORDINATES IN UNITS OF SHRINK FAC. )
   1-R(  0  0  0)   2-C(  1  0  0)   3-C(  0 11  0)   4-C(  2  0  0)
   5-C(  0 10  0)   6-C(  3  0  0)   7-C(  0  9  0)   8-C(  4  0  0)
   9-C(  0  8  0)  10-C(  5  0  0)  11-C(  0  7  0)  12-R(  6  0  0)
  13-R(  0  6  0)  14-C(  1  1  0)  15-C(  1 11  0)  16-C(  2  1  0)
  17-C(  2 11  0)  18-C( 11 10  0)  19-C(  1 10  0)  20-C(  3  1  0)
  21-C(  3 11  0)  22-C( 11  9  0)  23-C(  1  9  0)  24-C(  4  1  0)
  25-C(  4 11  0)  26-C( 11  8  0)  27-C(  1  8  0)  28-C(  5  1  0)
  29-C(  5 11  0)  30-C( 11  7  0)  31-C(  1  7  0)  32-C(  6  1  0)
  33-C( 11  6  0)  34-C(  2  2  0)  35-C(  2 10  0)  36-C(  3  2  0)
  37-C(  3 10  0)  38-C( 10  9  0)  39-C(  2  9  0)  40-C(  4  2  0)
  41-C(  4 10  0)  42-C( 10  8  0)  43-C(  2  8  0)  44-C(  5  2  0)
  45-C(  5 10  0)  46-C( 10  7  0)  47-C(  2  7  0)  48-C(  6  2  0)
  49-C( 10  6  0)  50-C(  3  3  0)  51-C(  3  9  0)  52-C(  4  3  0)
  53-C(  4  9  0)  54-C(  9  8  0)  55-C(  3  8  0)  56-C(  5  3  0)
  57-C(  5  9  0)  58-C(  9  7  0)  59-C(  3  7  0)  60-C(  6  3  0)
  61-C(  9  6  0)  62-C(  4  4  0)  63-C(  4  8  0)  64-C(  5  4  0)
  65-C(  5  8  0)  66-C(  8  7  0)  67-C(  4  7  0)  68-C(  6  4  0)
  69-C(  8  6  0)  70-C(  5  5  0)  71-C(  5  7  0)  72-C(  6  5  0)
  73-C(  7  6  0)  74-R(  6  6  0)  75-C(  0  0  1)  76-C(  1  0  1)
  77-C( 11  0  1)  78-C(  0 11 11)  79-C(  0  1 11)  80-C(  2  0  1)
  81-C( 10  0  1)  82-C(  0 10 11)  83-C(  0  2 11)  84-C(  3  0  1)
  85-C(  9  0  1)  86-C(  0  9 11)  87-C(  0  3 11)  88-C(  4  0  1)
  89-C(  8  0  1)  90-C(  0  8 11)  91-C(  0  4 11)  92-C(  5  0  1)
  93-C(  7  0  1)  94-C(  0  7 11)  95-C(  0  5 11)  96-C(  6  0  1)
  97-C(  0  6 11)  98-C(  1  1  1)  99-C( 11 11  1) 100-C(  1 11 11)
 101-C( 11  1 11) 102-C(  2  1  1) 103-C( 10 11  1) 104-C(  2 11 11)
 105-C( 10  1 11) 106-C( 11 10 11) 107-C(  1  2 11) 108-C(  1 10  1)
 109-C( 11  2  1) 110-C(  3  1  1) 111-C(  9 11  1) 112-C(  3 11 11)
 113-C(  9  1 11) 114-C( 11  9 11) 115-C(  1  3 11) 116-C(  1  9  1)
 117-C( 11  3  1) 118-C(  4  1  1) 119-C(  8 11  1) 120-C(  4 11 11)
 121-C(  8  1 11) 122-C( 11  8 11) 123-C(  1  4 11) 124-C(  1  8  1)
 125-C( 11  4  1) 126-C(  5  1  1) 127-C(  7 11  1) 128-C(  5 11 11)
 129-C(  7  1 11) 130-C( 11  7 11) 131-C(  1  5 11) 132-C(  1  7  1)
 133-C( 11  5  1) 134-C(  6  1  1) 135-C(  6 11  1) 136-C( 11  6 11)
 137-C(  1  6 11) 138-C(  2  2  1) 139-C( 10 10  1) 140-C(  2 10 11)
 141-C( 10  2 11) 142-C(  3  2  1) 143-C(  9 10  1) 144-C(  3 10 11)
 145-C(  9  2 11) 146-C( 10  9 11) 147-C(  2  3 11) 148-C(  2  9  1)
 149-C( 10  3  1) 150-C(  4  2  1) 151-C(  8 10  1) 152-C(  4 10 11)
 153-C(  8  2 11) 154-C( 10  8 11) 155-C(  2  4 11) 156-C(  2  8  1)
 157-C( 10  4  1) 158-C(  5  2  1) 159-C(  7 10  1) 160-C(  5 10 11)
 161-C(  7  2 11) 162-C( 10  7 11) 163-C(  2  5 11) 164-C(  2  7  1)
 165-C( 10  5  1) 166-C(  6  2  1) 167-C(  6 10  1) 168-C( 10  6 11)
 169-C(  2  6 11) 170-C(  3  3  1) 171-C(  9  9  1) 172-C(  3  9 11)
 173-C(  9  3 11) 174-C(  4  3  1) 175-C(  8  9  1) 176-C(  4  9 11)
 177-C(  8  3 11) 178-C(  9  8 11) 179-C(  3  4 11) 180-C(  3  8  1)
 181-C(  9  4  1) 182-C(  5  3  1) 183-C(  7  9  1) 184-C(  5  9 11)
 185-C(  7  3 11) 186-C(  9  7 11) 187-C(  3  5 11) 188-C(  3  7  1)
 189-C(  9  5  1) 190-C(  6  3  1) 191-C(  6  9  1) 192-C(  9  6 11)
 193-C(  3  6 11) 194-C(  4  4  1) 195-C(  8  8  1) 196-C(  4  8 11)
 197-C(  8  4 11) 198-C(  5  4  1) 199-C(  7  8  1) 200-C(  5  8 11)
 201-C(  7  4 11) 202-C(  8  7 11) 203-C(  4  5 11) 204-C(  4  7  1)
 205-C(  8  5  1) 206-C(  6  4  1) 207-C(  6  8  1) 208-C(  8  6 11)
 209-C(  4  6 11) 210-C(  5  5  1) 211-C(  7  7  1) 212-C(  5  7 11)
 213-C(  7  5 11) 214-C(  6  5  1) 215-C(  6  7  1) 216-C(  7  6 11)
 217-C(  5  6 11) 218-C(  6  6  1) 219-C(  0  0  2) 220-C(  1  0  2)
 221-C( 11  0  2) 222-C(  0 11 10) 223-C(  0  1 10) 224-C(  2  0  2)
 225-C( 10  0  2) 226-C(  0 10 10) 227-C(  0  2 10) 228-C(  3  0  2)
 229-C(  9  0  2) 230-C(  0  9 10) 231-C(  0  3 10) 232-C(  4  0  2)
 233-C(  8  0  2) 234-C(  0  8 10) 235-C(  0  4 10) 236-C(  5  0  2)
 237-C(  7  0  2) 238-C(  0  7 10) 239-C(  0  5 10) 240-C(  6  0  2)
 241-C(  0  6 10) 242-C(  1  1  2) 243-C( 11 11  2) 244-C(  1 11 10)
 245-C( 11  1 10) 246-C(  2  1  2) 247-C( 10 11  2) 248-C(  2 11 10)
 249-C( 10  1 10) 250-C( 11 10 10) 251-C(  1  2 10) 252-C(  1 10  2)
 253-C( 11  2  2) 254-C(  3  1  2) 255-C(  9 11  2) 256-C(  3 11 10)
 257-C(  9  1 10) 258-C( 11  9 10) 259-C(  1  3 10) 260-C(  1  9  2)
 261-C( 11  3  2) 262-C(  4  1  2) 263-C(  8 11  2) 264-C(  4 11 10)
 265-C(  8  1 10) 266-C( 11  8 10) 267-C(  1  4 10) 268-C(  1  8  2)
 269-C( 11  4  2) 270-C(  5  1  2) 271-C(  7 11  2) 272-C(  5 11 10)
 273-C(  7  1 10) 274-C( 11  7 10) 275-C(  1  5 10) 276-C(  1  7  2)
 277-C( 11  5  2) 278-C(  6  1  2) 279-C(  6 11  2) 280-C( 11  6 10)
 281-C(  1  6 10) 282-C(  2  2  2) 283-C( 10 10  2) 284-C(  2 10 10)
 285-C( 10  2 10) 286-C(  3  2  2) 287-C(  9 10  2) 288-C(  3 10 10)
 289-C(  9  2 10) 290-C( 10  9 10) 291-C(  2  3 10) 292-C(  2  9  2)
 293-C( 10  3  2) 294-C(  4  2  2) 295-C(  8 10  2) 296-C(  4 10 10)
 297-C(  8  2 10) 298-C( 10  8 10) 299-C(  2  4 10) 300-C(  2  8  2)
 301-C( 10  4  2) 302-C(  5  2  2) 303-C(  7 10  2) 304-C(  5 10 10)
 305-C(  7  2 10) 306-C( 10  7 10) 307-C(  2  5 10) 308-C(  2  7  2)
 309-C( 10  5  2) 310-C(  6  2  2) 311-C(  6 10  2) 312-C( 10  6 10)
 313-C(  2  6 10) 314-C(  3  3  2) 315-C(  9  9  2) 316-C(  3  9 10)
 317-C(  9  3 10) 318-C(  4  3  2) 319-C(  8  9  2) 320-C(  4  9 10)
 321-C(  8  3 10) 322-C(  9  8 10) 323-C(  3  4 10) 324-C(  3  8  2)
 325-C(  9  4  2) 326-C(  5  3  2) 327-C(  7  9  2) 328-C(  5  9 10)
 329-C(  7  3 10) 330-C(  9  7 10) 331-C(  3  5 10) 332-C(  3  7  2)
 333-C(  9  5  2) 334-C(  6  3  2) 335-C(  6  9  2) 336-C(  9  6 10)
 337-C(  3  6 10) 338-C(  4  4  2) 339-C(  8  8  2) 340-C(  4  8 10)
 341-C(  8  4 10) 342-C(  5  4  2) 343-C(  7  8  2) 344-C(  5  8 10)
 345-C(  7  4 10) 346-C(  8  7 10) 347-C(  4  5 10) 348-C(  4  7  2)
 349-C(  8  5  2) 350-C(  6  4  2) 351-C(  6  8  2) 352-C(  8  6 10)
 353-C(  4  6 10) 354-C(  5  5  2) 355-C(  7  7  2) 356-C(  5  7 10)
 357-C(  7  5 10) 358-C(  6  5  2) 359-C(  6  7  2) 360-C(  7  6 10)
 361-C(  5  6 10) 362-C(  6  6  2) 363-C(  0  0  3) 364-C(  1  0  3)
 365-C( 11  0  3) 366-C(  0 11  9) 367-C(  0  1  9) 368-C(  2  0  3)
 369-C( 10  0  3) 370-C(  0 10  9) 371-C(  0  2  9) 372-C(  3  0  3)
 373-C(  9  0  3) 374-C(  0  9  9) 375-C(  0  3  9) 376-C(  4  0  3)
 377-C(  8  0  3) 378-C(  0  8  9) 379-C(  0  4  9) 380-C(  5  0  3)
 381-C(  7  0  3) 382-C(  0  7  9) 383-C(  0  5  9) 384-C(  6  0  3)
 385-C(  0  6  9) 386-C(  1  1  3) 387-C( 11 11  3) 388-C(  1 11  9)
 389-C( 11  1  9) 390-C(  2  1  3) 391-C( 10 11  3) 392-C(  2 11  9)
 393-C( 10  1  9) 394-C( 11 10  9) 395-C(  1  2  9) 396-C(  1 10  3)
 397-C( 11  2  3) 398-C(  3  1  3) 399-C(  9 11  3) 400-C(  3 11  9)
 401-C(  9  1  9) 402-C( 11  9  9) 403-C(  1  3  9) 404-C(  1  9  3)
 405-C( 11  3  3) 406-C(  4  1  3) 407-C(  8 11  3) 408-C(  4 11  9)
 409-C(  8  1  9) 410-C( 11  8  9) 411-C(  1  4  9) 412-C(  1  8  3)
 413-C( 11  4  3) 414-C(  5  1  3) 415-C(  7 11  3) 416-C(  5 11  9)
 417-C(  7  1  9) 418-C( 11  7  9) 419-C(  1  5  9) 420-C(  1  7  3)
 421-C( 11  5  3) 422-C(  6  1  3) 423-C(  6 11  3) 424-C( 11  6  9)
 425-C(  1  6  9) 426-C(  2  2  3) 427-C( 10 10  3) 428-C(  2 10  9)
 429-C( 10  2  9) 430-C(  3  2  3) 431-C(  9 10  3) 432-C(  3 10  9)
 433-C(  9  2  9) 434-C( 10  9  9) 435-C(  2  3  9) 436-C(  2  9  3)
 437-C( 10  3  3) 438-C(  4  2  3) 439-C(  8 10  3) 440-C(  4 10  9)
 441-C(  8  2  9) 442-C( 10  8  9) 443-C(  2  4  9) 444-C(  2  8  3)
 445-C( 10  4  3) 446-C(  5  2  3) 447-C(  7 10  3) 448-C(  5 10  9)
 449-C(  7  2  9) 450-C( 10  7  9) 451-C(  2  5  9) 452-C(  2  7  3)
 453-C( 10  5  3) 454-C(  6  2  3) 455-C(  6 10  3) 456-C( 10  6  9)
 457-C(  2  6  9) 458-C(  3  3  3) 459-C(  9  9  3) 460-C(  3  9  9)
 461-C(  9  3  9) 462-C(  4  3  3) 463-C(  8  9  3) 464-C(  4  9  9)
 465-C(  8  3  9) 466-C(  9  8  9) 467-C(  3  4  9) 468-C(  3  8  3)
 469-C(  9  4  3) 470-C(  5  3  3) 471-C(  7  9  3) 472-C(  5  9  9)
 473-C(  7  3  9) 474-C(  9  7  9) 475-C(  3  5  9) 476-C(  3  7  3)
 477-C(  9  5  3) 478-C(  6  3  3) 479-C(  6  9  3) 480-C(  9  6  9)
 481-C(  3  6  9) 482-C(  4  4  3) 483-C(  8  8  3) 484-C(  4  8  9)
 485-C(  8  4  9) 486-C(  5  4  3) 487-C(  7  8  3) 488-C(  5  8  9)
 489-C(  7  4  9) 490-C(  8  7  9) 491-C(  4  5  9) 492-C(  4  7  3)
 493-C(  8  5  3) 494-C(  6  4  3) 495-C(  6  8  3) 496-C(  8  6  9)
 497-C(  4  6  9) 498-C(  5  5  3) 499-C(  7  7  3) 500-C(  5  7  9)
 501-C(  7  5  9) 502-C(  6  5  3) 503-C(  6  7  3) 504-C(  7  6  9)
 505-C(  5  6  9) 506-C(  6  6  3) 507-C(  0  0  4) 508-C(  1  0  4)
 509-C( 11  0  4) 510-C(  0 11  8) 511-C(  0  1  8) 512-C(  2  0  4)
 513-C( 10  0  4) 514-C(  0 10  8) 515-C(  0  2  8) 516-C(  3  0  4)
 517-C(  9  0  4) 518-C(  0  9  8) 519-C(  0  3  8) 520-C(  4  0  4)
 521-C(  8  0  4) 522-C(  0  8  8) 523-C(  0  4  8) 524-C(  5  0  4)
 525-C(  7  0  4) 526-C(  0  7  8) 527-C(  0  5  8) 528-C(  6  0  4)
 529-C(  0  6  8) 530-C(  1  1  4) 531-C( 11 11  4) 532-C(  1 11  8)
 533-C( 11  1  8) 534-C(  2  1  4) 535-C( 10 11  4) 536-C(  2 11  8)
 537-C( 10  1  8) 538-C( 11 10  8) 539-C(  1  2  8) 540-C(  1 10  4)
 541-C( 11  2  4) 542-C(  3  1  4) 543-C(  9 11  4) 544-C(  3 11  8)
 545-C(  9  1  8) 546-C( 11  9  8) 547-C(  1  3  8) 548-C(  1  9  4)
 549-C( 11  3  4) 550-C(  4  1  4) 551-C(  8 11  4) 552-C(  4 11  8)
 553-C(  8  1  8) 554-C( 11  8  8) 555-C(  1  4  8) 556-C(  1  8  4)
 557-C( 11  4  4) 558-C(  5  1  4) 559-C(  7 11  4) 560-C(  5 11  8)
 561-C(  7  1  8) 562-C( 11  7  8) 563-C(  1  5  8) 564-C(  1  7  4)
 565-C( 11  5  4) 566-C(  6  1  4) 567-C(  6 11  4) 568-C( 11  6  8)
 569-C(  1  6  8) 570-C(  2  2  4) 571-C( 10 10  4) 572-C(  2 10  8)
 573-C( 10  2  8) 574-C(  3  2  4) 575-C(  9 10  4) 576-C(  3 10  8)
 577-C(  9  2  8) 578-C( 10  9  8) 579-C(  2  3  8) 580-C(  2  9  4)
 581-C( 10  3  4) 582-C(  4  2  4) 583-C(  8 10  4) 584-C(  4 10  8)
 585-C(  8  2  8) 586-C( 10  8  8) 587-C(  2  4  8) 588-C(  2  8  4)
 589-C( 10  4  4) 590-C(  5  2  4) 591-C(  7 10  4) 592-C(  5 10  8)
 593-C(  7  2  8) 594-C( 10  7  8) 595-C(  2  5  8) 596-C(  2  7  4)
 597-C( 10  5  4) 598-C(  6  2  4) 599-C(  6 10  4) 600-C( 10  6  8)
 601-C(  2  6  8) 602-C(  3  3  4) 603-C(  9  9  4) 604-C(  3  9  8)
 605-C(  9  3  8) 606-C(  4  3  4) 607-C(  8  9  4) 608-C(  4  9  8)
 609-C(  8  3  8) 610-C(  9  8  8) 611-C(  3  4  8) 612-C(  3  8  4)
 613-C(  9  4  4) 614-C(  5  3  4) 615-C(  7  9  4) 616-C(  5  9  8)
 617-C(  7  3  8) 618-C(  9  7  8) 619-C(  3  5  8) 620-C(  3  7  4)
 621-C(  9  5  4) 622-C(  6  3  4) 623-C(  6  9  4) 624-C(  9  6  8)
 625-C(  3  6  8) 626-C(  4  4  4) 627-C(  8  8  4) 628-C(  4  8  8)
 629-C(  8  4  8) 630-C(  5  4  4) 631-C(  7  8  4) 632-C(  5  8  8)
 633-C(  7  4  8) 634-C(  8  7  8) 635-C(  4  5  8) 636-C(  4  7  4)
 637-C(  8  5  4) 638-C(  6  4  4) 639-C(  6  8  4) 640-C(  8  6  8)
 641-C(  4  6  8) 642-C(  5  5  4) 643-C(  7  7  4) 644-C(  5  7  8)
 645-C(  7  5  8) 646-C(  6  5  4) 647-C(  6  7  4) 648-C(  7  6  8)
 649-C(  5  6  8) 650-C(  6  6  4) 651-C(  0  0  5) 652-C(  1  0  5)
 653-C( 11  0  5) 654-C(  0 11  7) 655-C(  0  1  7) 656-C(  2  0  5)
 657-C( 10  0  5) 658-C(  0 10  7) 659-C(  0  2  7) 660-C(  3  0  5)
 661-C(  9  0  5) 662-C(  0  9  7) 663-C(  0  3  7) 664-C(  4  0  5)
 665-C(  8  0  5) 666-C(  0  8  7) 667-C(  0  4  7) 668-C(  5  0  5)
 669-C(  7  0  5) 670-C(  0  7  7) 671-C(  0  5  7) 672-C(  6  0  5)
 673-C(  0  6  7) 674-C(  1  1  5) 675-C( 11 11  5) 676-C(  1 11  7)
 677-C( 11  1  7) 678-C(  2  1  5) 679-C( 10 11  5) 680-C(  2 11  7)
 681-C( 10  1  7) 682-C( 11 10  7) 683-C(  1  2  7) 684-C(  1 10  5)
 685-C( 11  2  5) 686-C(  3  1  5) 687-C(  9 11  5) 688-C(  3 11  7)
 689-C(  9  1  7) 690-C( 11  9  7) 691-C(  1  3  7) 692-C(  1  9  5)
 693-C( 11  3  5) 694-C(  4  1  5) 695-C(  8 11  5) 696-C(  4 11  7)
 697-C(  8  1  7) 698-C( 11  8  7) 699-C(  1  4  7) 700-C(  1  8  5)
 701-C( 11  4  5) 702-C(  5  1  5) 703-C(  7 11  5) 704-C(  5 11  7)
 705-C(  7  1  7) 706-C( 11  7  7) 707-C(  1  5  7) 708-C(  1  7  5)
 709-C( 11  5  5) 710-C(  6  1  5) 711-C(  6 11  5) 712-C( 11  6  7)
 713-C(  1  6  7) 714-C(  2  2  5) 715-C( 10 10  5) 716-C(  2 10  7)
 717-C( 10  2  7) 718-C(  3  2  5) 719-C(  9 10  5) 720-C(  3 10  7)
 721-C(  9  2  7) 722-C( 10  9  7) 723-C(  2  3  7) 724-C(  2  9  5)
 725-C( 10  3  5) 726-C(  4  2  5) 727-C(  8 10  5) 728-C(  4 10  7)
 729-C(  8  2  7) 730-C( 10  8  7) 731-C(  2  4  7) 732-C(  2  8  5)
 733-C( 10  4  5) 734-C(  5  2  5) 735-C(  7 10  5) 736-C(  5 10  7)
 737-C(  7  2  7) 738-C( 10  7  7) 739-C(  2  5  7) 740-C(  2  7  5)
 741-C( 10  5  5) 742-C(  6  2  5) 743-C(  6 10  5) 744-C( 10  6  7)
 745-C(  2  6  7) 746-C(  3  3  5) 747-C(  9  9  5) 748-C(  3  9  7)
 749-C(  9  3  7) 750-C(  4  3  5) 751-C(  8  9  5) 752-C(  4  9  7)
 753-C(  8  3  7) 754-C(  9  8  7) 755-C(  3  4  7) 756-C(  3  8  5)
 757-C(  9  4  5) 758-C(  5  3  5) 759-C(  7  9  5) 760-C(  5  9  7)
 761-C(  7  3  7) 762-C(  9  7  7) 763-C(  3  5  7) 764-C(  3  7  5)
 765-C(  9  5  5) 766-C(  6  3  5) 767-C(  6  9  5) 768-C(  9  6  7)
 769-C(  3  6  7) 770-C(  4  4  5) 771-C(  8  8  5) 772-C(  4  8  7)
 773-C(  8  4  7) 774-C(  5  4  5) 775-C(  7  8  5) 776-C(  5  8  7)
 777-C(  7  4  7) 778-C(  8  7  7) 779-C(  4  5  7) 780-C(  4  7  5)
 781-C(  8  5  5) 782-C(  6  4  5) 783-C(  6  8  5) 784-C(  8  6  7)
 785-C(  4  6  7) 786-C(  5  5  5) 787-C(  7  7  5) 788-C(  5  7  7)
 789-C(  7  5  7) 790-C(  6  5  5) 791-C(  6  7  5) 792-C(  7  6  7)
 793-C(  5  6  7) 794-C(  6  6  5) 795-R(  0  0  6) 796-C(  1  0  6)
 797-C(  0 11  6) 798-C(  2  0  6) 799-C(  0 10  6) 800-C(  3  0  6)
 801-C(  0  9  6) 802-C(  4  0  6) 803-C(  0  8  6) 804-C(  5  0  6)
 805-C(  0  7  6) 806-R(  6  0  6) 807-R(  0  6  6) 808-C(  1  1  6)
 809-C(  1 11  6) 810-C(  2  1  6) 811-C(  2 11  6) 812-C( 11 10  6)
 813-C(  1 10  6) 814-C(  3  1  6) 815-C(  3 11  6) 816-C( 11  9  6)
 817-C(  1  9  6) 818-C(  4  1  6) 819-C(  4 11  6) 820-C( 11  8  6)
 821-C(  1  8  6) 822-C(  5  1  6) 823-C(  5 11  6) 824-C( 11  7  6)
 825-C(  1  7  6) 826-C(  6  1  6) 827-C( 11  6  6) 828-C(  2  2  6)
 829-C(  2 10  6) 830-C(  3  2  6) 831-C(  3 10  6) 832-C( 10  9  6)
 833-C(  2  9  6) 834-C(  4  2  6) 835-C(  4 10  6) 836-C( 10  8  6)
 837-C(  2  8  6) 838-C(  5  2  6) 839-C(  5 10  6) 840-C( 10  7  6)
 841-C(  2  7  6) 842-C(  6  2  6) 843-C( 10  6  6) 844-C(  3  3  6)
 845-C(  3  9  6) 846-C(  4  3  6) 847-C(  4  9  6) 848-C(  9  8  6)
 849-C(  3  8  6) 850-C(  5  3  6) 851-C(  5  9  6) 852-C(  9  7  6)
 853-C(  3  7  6) 854-C(  6  3  6) 855-C(  9  6  6) 856-C(  4  4  6)
 857-C(  4  8  6) 858-C(  5  4  6) 859-C(  5  8  6) 860-C(  8  7  6)
 861-C(  4  7  6) 862-C(  6  4  6) 863-C(  8  6  6) 864-C(  5  5  6)
 865-C(  5  7  6) 866-C(  6  5  6) 867-C(  7  6  6) 868-R(  6  6  6)
 TTTTTTTTTTTTTTTTTTTTTTTTTTTTTT gordsh1     TELAPSE      233.95 TCPU      233.84

 MATRIX SIZE: P(G)  105032, F(G)   53020, P(G) IRR   54347, F(G) IRR   54347
 MAX G-VECTOR INDEX FOR 1- AND 2-ELECTRON INTEGRALS 105

 TTTTTTTTTTTTTTTTTTTTTTTTTTTTTT INPUT       TELAPSE      233.99 TCPU      233.88
 TTTTTTTTTTTTTTTTTTTTTTTTTTTTTT SYMM        TELAPSE      233.99 TCPU      233.88

 ***** NEW REFERENCE GEOMETRY *****
 TTTTTTTTTTTTTTTTTTTTTTTTTTTTTT INT_SCREEN  TELAPSE      233.99 TCPU      233.88
 INFORMATION **** EXCBUF **** EXCH. BIPO BUFFER: WORDS USED =           0

 DFT PARAMETERS

     ATOM       ELECTRONS   NET CHARGE   R(ANGSTROM)
   1   9  F       9.0000      0.0000     0.72000000
   5  11  NA     11.0000      0.0000     1.91000000
   6 239  Y      11.0000      0.0000     1.82000000

 SIZE OF GRID=     134972
 TTTTTTTTTTTTTTTTTTTTTTTTTTTTTT MAKE_GRID2  TELAPSE      237.48 TCPU      237.36
 BECKE WEIGHT FUNCTION
 RADSAFE =     2.00
 TOLERANCES - DENSITY:10**- 6; POTENTIAL:10**- 9; GRID WGT:10**-14

 RADIAL INTEGRATION  - INTERVALS (POINTS,UPPER LIMIT):            1( 75,  4.0*R)

 ANGULAR INTEGRATION - INTERVALS (ACCURACY LEVEL [N. POINTS] UPPER LIMIT):
  1(  4[  86]   0.2)  2(  8[ 194]   0.5)  3( 12[ 350]   0.9)  4( 16[ 974]   3.5)
  5( 12[ 350]9999.0)
 TTTTTTTTTTTTTTTTTTTTTTTTTTTTTT INT_CALC    TELAPSE      237.50 TCPU      237.39
 TTTTTTTTTTTTTTTTTTTTTTTTTTTTTT MOQGAD      TELAPSE      242.96 TCPU      242.84
 NUMERICALLY INTEGRATED DENSITY     58.0002180829
 TTTTTTTTTTTTTTTTTTTTTTTTTTTTTT CP_MONMON   TELAPSE      244.04 TCPU      243.93
 CYCLE   0  PSEUDO-ENERGY DERIVATIVE       -8.728701E-01  DELTA   -8.7287E-01
 TTTTTTTTTTTTTTTTTTTTTTTTTTTTTT MOQGAD      TELAPSE      248.91 TCPU      248.79
 TTTTTTTTTTTTTTTTTTTTTTTTTTTTTT CP_MONMON   TELAPSE      249.99 TCPU      249.87
 CYCLE   1  PSEUDO-ENERGY DERIVATIVE       -1.205328E+01  DELTA   -1.1180E+01
 TTTTTTTTTTTTTTTTTTTTTTTTTTTTTT MOQGAD      TELAPSE      254.85 TCPU      254.74
 TTTTTTTTTTTTTTTTTTTTTTTTTTTTTT CP_MONMON   TELAPSE      255.94 TCPU      255.82
 DIIS TEST: 0.96666E+00 AT CPHF2 CYCLE   2 - DIIS ACTIVE - HISTORY:     1 CYCLES
 CYCLE   2  PSEUDO-ENERGY DERIVATIVE       -1.573726E+01  DELTA   -3.6840E+00
 TTTTTTTTTTTTTTTTTTTTTTTTTTTTTT MOQGAD      TELAPSE      260.81 TCPU      260.69
 TTTTTTTTTTTTTTTTTTTTTTTTTTTTTT CP_MONMON   TELAPSE      261.89 TCPU      261.77
 DIIS TEST: 0.31341E-03 AT CPHF2 CYCLE   3 - DIIS ACTIVE - HISTORY:     2 CYCLES
 CYCLE   3  PSEUDO-ENERGY DERIVATIVE       -1.549138E+01  DELTA    2.4588E-01
 TTTTTTTTTTTTTTTTTTTTTTTTTTTTTT MOQGAD      TELAPSE      266.76 TCPU      266.64
 TTTTTTTTTTTTTTTTTTTTTTTTTTTTTT CP_MONMON   TELAPSE      267.84 TCPU      267.72
 DIIS TEST: 0.16435E-04 AT CPHF2 CYCLE   4 - DIIS ACTIVE - HISTORY:     3 CYCLES
 CYCLE   4  PSEUDO-ENERGY DERIVATIVE       -1.554321E+01  DELTA   -5.1826E-02
 TTTTTTTTTTTTTTTTTTTTTTTTTTTTTT MOQGAD      TELAPSE      272.71 TCPU      272.59
 TTTTTTTTTTTTTTTTTTTTTTTTTTTTTT CP_MONMON   TELAPSE      273.80 TCPU      273.67
 DIIS TEST: 0.43948E-08 AT CPHF2 CYCLE   5 - DIIS ACTIVE - HISTORY:     4 CYCLES
 CYCLE   5  PSEUDO-ENERGY DERIVATIVE       -1.553480E+01  DELTA    8.4113E-03
 TTTTTTTTTTTTTTTTTTTTTTTTTTTTTT MOQGAD      TELAPSE      278.66 TCPU      278.54
 TTTTTTTTTTTTTTTTTTTTTTTTTTTTTT CP_MONMON   TELAPSE      279.75 TCPU      279.62
 DIIS TEST: 0.72022E-10 AT CPHF2 CYCLE   6 - DIIS ACTIVE - HISTORY:     5 CYCLES
 CYCLE   6  PSEUDO-ENERGY DERIVATIVE       -1.553465E+01  DELTA    1.5017E-04
 TTTTTTTTTTTTTTTTTTTTTTTTTTTTTT CP2_SC      TELAPSE      280.53 TCPU      280.40

 *******************************************************************************

 ELECTRIC FIELD APPLIED ALONG CARTESIAN DIRECTIONS XZ

 *******************************************************************************
 NEW GRID IN RECIPROCAL SPACE
 *******************************************************************************
 POINTS IN THE IBZ                 868 SHRINKING FACTORS              12 12 12
 *******************************************************************************
 *** K POINTS COORDINATES (OBLIQUE COORDINATES IN UNITS OF SHRINK FAC. )
   1-R(  0  0  0)   2-C(  1  0  0)   3-C(  0 11  0)   4-C(  2  0  0)
   5-C(  0 10  0)   6-C(  3  0  0)   7-C(  0  9  0)   8-C(  4  0  0)
   9-C(  0  8  0)  10-C(  5  0  0)  11-C(  0  7  0)  12-R(  6  0  0)
  13-R(  0  6  0)  14-C(  1  1  0)  15-C(  1 11  0)  16-C(  2  1  0)
  17-C(  2 11  0)  18-C( 11 10  0)  19-C(  1 10  0)  20-C(  3  1  0)
  21-C(  3 11  0)  22-C( 11  9  0)  23-C(  1  9  0)  24-C(  4  1  0)
  25-C(  4 11  0)  26-C( 11  8  0)  27-C(  1  8  0)  28-C(  5  1  0)
  29-C(  5 11  0)  30-C( 11  7  0)  31-C(  1  7  0)  32-C(  6  1  0)
  33-C( 11  6  0)  34-C(  2  2  0)  35-C(  2 10  0)  36-C(  3  2  0)
  37-C(  3 10  0)  38-C( 10  9  0)  39-C(  2  9  0)  40-C(  4  2  0)
  41-C(  4 10  0)  42-C( 10  8  0)  43-C(  2  8  0)  44-C(  5  2  0)
  45-C(  5 10  0)  46-C( 10  7  0)  47-C(  2  7  0)  48-C(  6  2  0)
  49-C( 10  6  0)  50-C(  3  3  0)  51-C(  3  9  0)  52-C(  4  3  0)
  53-C(  4  9  0)  54-C(  9  8  0)  55-C(  3  8  0)  56-C(  5  3  0)
  57-C(  5  9  0)  58-C(  9  7  0)  59-C(  3  7  0)  60-C(  6  3  0)
  61-C(  9  6  0)  62-C(  4  4  0)  63-C(  4  8  0)  64-C(  5  4  0)
  65-C(  5  8  0)  66-C(  8  7  0)  67-C(  4  7  0)  68-C(  6  4  0)
  69-C(  8  6  0)  70-C(  5  5  0)  71-C(  5  7  0)  72-C(  6  5  0)
  73-C(  7  6  0)  74-R(  6  6  0)  75-C(  0  0  1)  76-C(  1  0  1)
  77-C( 11  0  1)  78-C(  0 11 11)  79-C(  0  1 11)  80-C(  2  0  1)
  81-C( 10  0  1)  82-C(  0 10 11)  83-C(  0  2 11)  84-C(  3  0  1)
  85-C(  9  0  1)  86-C(  0  9 11)  87-C(  0  3 11)  88-C(  4  0  1)
  89-C(  8  0  1)  90-C(  0  8 11)  91-C(  0  4 11)  92-C(  5  0  1)
  93-C(  7  0  1)  94-C(  0  7 11)  95-C(  0  5 11)  96-C(  6  0  1)
  97-C(  0  6 11)  98-C(  1  1  1)  99-C( 11 11  1) 100-C(  1 11 11)
 101-C( 11  1 11) 102-C(  2  1  1) 103-C( 10 11  1) 104-C(  2 11 11)
 105-C( 10  1 11) 106-C( 11 10 11) 107-C(  1  2 11) 108-C(  1 10  1)
 109-C( 11  2  1) 110-C(  3  1  1) 111-C(  9 11  1) 112-C(  3 11 11)
 113-C(  9  1 11) 114-C( 11  9 11) 115-C(  1  3 11) 116-C(  1  9  1)
 117-C( 11  3  1) 118-C(  4  1  1) 119-C(  8 11  1) 120-C(  4 11 11)
 121-C(  8  1 11) 122-C( 11  8 11) 123-C(  1  4 11) 124-C(  1  8  1)
 125-C( 11  4  1) 126-C(  5  1  1) 127-C(  7 11  1) 128-C(  5 11 11)
 129-C(  7  1 11) 130-C( 11  7 11) 131-C(  1  5 11) 132-C(  1  7  1)
 133-C( 11  5  1) 134-C(  6  1  1) 135-C(  6 11  1) 136-C( 11  6 11)
 137-C(  1  6 11) 138-C(  2  2  1) 139-C( 10 10  1) 140-C(  2 10 11)
 141-C( 10  2 11) 142-C(  3  2  1) 143-C(  9 10  1) 144-C(  3 10 11)
 145-C(  9  2 11) 146-C( 10  9 11) 147-C(  2  3 11) 148-C(  2  9  1)
 149-C( 10  3  1) 150-C(  4  2  1) 151-C(  8 10  1) 152-C(  4 10 11)
 153-C(  8  2 11) 154-C( 10  8 11) 155-C(  2  4 11) 156-C(  2  8  1)
 157-C( 10  4  1) 158-C(  5  2  1) 159-C(  7 10  1) 160-C(  5 10 11)
 161-C(  7  2 11) 162-C( 10  7 11) 163-C(  2  5 11) 164-C(  2  7  1)
 165-C( 10  5  1) 166-C(  6  2  1) 167-C(  6 10  1) 168-C( 10  6 11)
 169-C(  2  6 11) 170-C(  3  3  1) 171-C(  9  9  1) 172-C(  3  9 11)
 173-C(  9  3 11) 174-C(  4  3  1) 175-C(  8  9  1) 176-C(  4  9 11)
 177-C(  8  3 11) 178-C(  9  8 11) 179-C(  3  4 11) 180-C(  3  8  1)
 181-C(  9  4  1) 182-C(  5  3  1) 183-C(  7  9  1) 184-C(  5  9 11)
 185-C(  7  3 11) 186-C(  9  7 11) 187-C(  3  5 11) 188-C(  3  7  1)
 189-C(  9  5  1) 190-C(  6  3  1) 191-C(  6  9  1) 192-C(  9  6 11)
 193-C(  3  6 11) 194-C(  4  4  1) 195-C(  8  8  1) 196-C(  4  8 11)
 197-C(  8  4 11) 198-C(  5  4  1) 199-C(  7  8  1) 200-C(  5  8 11)
 201-C(  7  4 11) 202-C(  8  7 11) 203-C(  4  5 11) 204-C(  4  7  1)
 205-C(  8  5  1) 206-C(  6  4  1) 207-C(  6  8  1) 208-C(  8  6 11)
 209-C(  4  6 11) 210-C(  5  5  1) 211-C(  7  7  1) 212-C(  5  7 11)
 213-C(  7  5 11) 214-C(  6  5  1) 215-C(  6  7  1) 216-C(  7  6 11)
 217-C(  5  6 11) 218-C(  6  6  1) 219-C(  0  0  2) 220-C(  1  0  2)
 221-C( 11  0  2) 222-C(  0 11 10) 223-C(  0  1 10) 224-C(  2  0  2)
 225-C( 10  0  2) 226-C(  0 10 10) 227-C(  0  2 10) 228-C(  3  0  2)
 229-C(  9  0  2) 230-C(  0  9 10) 231-C(  0  3 10) 232-C(  4  0  2)
 233-C(  8  0  2) 234-C(  0  8 10) 235-C(  0  4 10) 236-C(  5  0  2)
 237-C(  7  0  2) 238-C(  0  7 10) 239-C(  0  5 10) 240-C(  6  0  2)
 241-C(  0  6 10) 242-C(  1  1  2) 243-C( 11 11  2) 244-C(  1 11 10)
 245-C( 11  1 10) 246-C(  2  1  2) 247-C( 10 11  2) 248-C(  2 11 10)
 249-C( 10  1 10) 250-C( 11 10 10) 251-C(  1  2 10) 252-C(  1 10  2)
 253-C( 11  2  2) 254-C(  3  1  2) 255-C(  9 11  2) 256-C(  3 11 10)
 257-C(  9  1 10) 258-C( 11  9 10) 259-C(  1  3 10) 260-C(  1  9  2)
 261-C( 11  3  2) 262-C(  4  1  2) 263-C(  8 11  2) 264-C(  4 11 10)
 265-C(  8  1 10) 266-C( 11  8 10) 267-C(  1  4 10) 268-C(  1  8  2)
 269-C( 11  4  2) 270-C(  5  1  2) 271-C(  7 11  2) 272-C(  5 11 10)
 273-C(  7  1 10) 274-C( 11  7 10) 275-C(  1  5 10) 276-C(  1  7  2)
 277-C( 11  5  2) 278-C(  6  1  2) 279-C(  6 11  2) 280-C( 11  6 10)
 281-C(  1  6 10) 282-C(  2  2  2) 283-C( 10 10  2) 284-C(  2 10 10)
 285-C( 10  2 10) 286-C(  3  2  2) 287-C(  9 10  2) 288-C(  3 10 10)
 289-C(  9  2 10) 290-C( 10  9 10) 291-C(  2  3 10) 292-C(  2  9  2)
 293-C( 10  3  2) 294-C(  4  2  2) 295-C(  8 10  2) 296-C(  4 10 10)
 297-C(  8  2 10) 298-C( 10  8 10) 299-C(  2  4 10) 300-C(  2  8  2)
 301-C( 10  4  2) 302-C(  5  2  2) 303-C(  7 10  2) 304-C(  5 10 10)
 305-C(  7  2 10) 306-C( 10  7 10) 307-C(  2  5 10) 308-C(  2  7  2)
 309-C( 10  5  2) 310-C(  6  2  2) 311-C(  6 10  2) 312-C( 10  6 10)
 313-C(  2  6 10) 314-C(  3  3  2) 315-C(  9  9  2) 316-C(  3  9 10)
 317-C(  9  3 10) 318-C(  4  3  2) 319-C(  8  9  2) 320-C(  4  9 10)
 321-C(  8  3 10) 322-C(  9  8 10) 323-C(  3  4 10) 324-C(  3  8  2)
 325-C(  9  4  2) 326-C(  5  3  2) 327-C(  7  9  2) 328-C(  5  9 10)
 329-C(  7  3 10) 330-C(  9  7 10) 331-C(  3  5 10) 332-C(  3  7  2)
 333-C(  9  5  2) 334-C(  6  3  2) 335-C(  6  9  2) 336-C(  9  6 10)
 337-C(  3  6 10) 338-C(  4  4  2) 339-C(  8  8  2) 340-C(  4  8 10)
 341-C(  8  4 10) 342-C(  5  4  2) 343-C(  7  8  2) 344-C(  5  8 10)
 345-C(  7  4 10) 346-C(  8  7 10) 347-C(  4  5 10) 348-C(  4  7  2)
 349-C(  8  5  2) 350-C(  6  4  2) 351-C(  6  8  2) 352-C(  8  6 10)
 353-C(  4  6 10) 354-C(  5  5  2) 355-C(  7  7  2) 356-C(  5  7 10)
 357-C(  7  5 10) 358-C(  6  5  2) 359-C(  6  7  2) 360-C(  7  6 10)
 361-C(  5  6 10) 362-C(  6  6  2) 363-C(  0  0  3) 364-C(  1  0  3)
 365-C( 11  0  3) 366-C(  0 11  9) 367-C(  0  1  9) 368-C(  2  0  3)
 369-C( 10  0  3) 370-C(  0 10  9) 371-C(  0  2  9) 372-C(  3  0  3)
 373-C(  9  0  3) 374-C(  0  9  9) 375-C(  0  3  9) 376-C(  4  0  3)
 377-C(  8  0  3) 378-C(  0  8  9) 379-C(  0  4  9) 380-C(  5  0  3)
 381-C(  7  0  3) 382-C(  0  7  9) 383-C(  0  5  9) 384-C(  6  0  3)
 385-C(  0  6  9) 386-C(  1  1  3) 387-C( 11 11  3) 388-C(  1 11  9)
 389-C( 11  1  9) 390-C(  2  1  3) 391-C( 10 11  3) 392-C(  2 11  9)
 393-C( 10  1  9) 394-C( 11 10  9) 395-C(  1  2  9) 396-C(  1 10  3)
 397-C( 11  2  3) 398-C(  3  1  3) 399-C(  9 11  3) 400-C(  3 11  9)
 401-C(  9  1  9) 402-C( 11  9  9) 403-C(  1  3  9) 404-C(  1  9  3)
 405-C( 11  3  3) 406-C(  4  1  3) 407-C(  8 11  3) 408-C(  4 11  9)
 409-C(  8  1  9) 410-C( 11  8  9) 411-C(  1  4  9) 412-C(  1  8  3)
 413-C( 11  4  3) 414-C(  5  1  3) 415-C(  7 11  3) 416-C(  5 11  9)
 417-C(  7  1  9) 418-C( 11  7  9) 419-C(  1  5  9) 420-C(  1  7  3)
 421-C( 11  5  3) 422-C(  6  1  3) 423-C(  6 11  3) 424-C( 11  6  9)
 425-C(  1  6  9) 426-C(  2  2  3) 427-C( 10 10  3) 428-C(  2 10  9)
 429-C( 10  2  9) 430-C(  3  2  3) 431-C(  9 10  3) 432-C(  3 10  9)
 433-C(  9  2  9) 434-C( 10  9  9) 435-C(  2  3  9) 436-C(  2  9  3)
 437-C( 10  3  3) 438-C(  4  2  3) 439-C(  8 10  3) 440-C(  4 10  9)
 441-C(  8  2  9) 442-C( 10  8  9) 443-C(  2  4  9) 444-C(  2  8  3)
 445-C( 10  4  3) 446-C(  5  2  3) 447-C(  7 10  3) 448-C(  5 10  9)
 449-C(  7  2  9) 450-C( 10  7  9) 451-C(  2  5  9) 452-C(  2  7  3)
 453-C( 10  5  3) 454-C(  6  2  3) 455-C(  6 10  3) 456-C( 10  6  9)
 457-C(  2  6  9) 458-C(  3  3  3) 459-C(  9  9  3) 460-C(  3  9  9)
 461-C(  9  3  9) 462-C(  4  3  3) 463-C(  8  9  3) 464-C(  4  9  9)
 465-C(  8  3  9) 466-C(  9  8  9) 467-C(  3  4  9) 468-C(  3  8  3)
 469-C(  9  4  3) 470-C(  5  3  3) 471-C(  7  9  3) 472-C(  5  9  9)
 473-C(  7  3  9) 474-C(  9  7  9) 475-C(  3  5  9) 476-C(  3  7  3)
 477-C(  9  5  3) 478-C(  6  3  3) 479-C(  6  9  3) 480-C(  9  6  9)
 481-C(  3  6  9) 482-C(  4  4  3) 483-C(  8  8  3) 484-C(  4  8  9)
 485-C(  8  4  9) 486-C(  5  4  3) 487-C(  7  8  3) 488-C(  5  8  9)
 489-C(  7  4  9) 490-C(  8  7  9) 491-C(  4  5  9) 492-C(  4  7  3)
 493-C(  8  5  3) 494-C(  6  4  3) 495-C(  6  8  3) 496-C(  8  6  9)
 497-C(  4  6  9) 498-C(  5  5  3) 499-C(  7  7  3) 500-C(  5  7  9)
 501-C(  7  5  9) 502-C(  6  5  3) 503-C(  6  7  3) 504-C(  7  6  9)
 505-C(  5  6  9) 506-C(  6  6  3) 507-C(  0  0  4) 508-C(  1  0  4)
 509-C( 11  0  4) 510-C(  0 11  8) 511-C(  0  1  8) 512-C(  2  0  4)
 513-C( 10  0  4) 514-C(  0 10  8) 515-C(  0  2  8) 516-C(  3  0  4)
 517-C(  9  0  4) 518-C(  0  9  8) 519-C(  0  3  8) 520-C(  4  0  4)
 521-C(  8  0  4) 522-C(  0  8  8) 523-C(  0  4  8) 524-C(  5  0  4)
 525-C(  7  0  4) 526-C(  0  7  8) 527-C(  0  5  8) 528-C(  6  0  4)
 529-C(  0  6  8) 530-C(  1  1  4) 531-C( 11 11  4) 532-C(  1 11  8)
 533-C( 11  1  8) 534-C(  2  1  4) 535-C( 10 11  4) 536-C(  2 11  8)
 537-C( 10  1  8) 538-C( 11 10  8) 539-C(  1  2  8) 540-C(  1 10  4)
 541-C( 11  2  4) 542-C(  3  1  4) 543-C(  9 11  4) 544-C(  3 11  8)
 545-C(  9  1  8) 546-C( 11  9  8) 547-C(  1  3  8) 548-C(  1  9  4)
 549-C( 11  3  4) 550-C(  4  1  4) 551-C(  8 11  4) 552-C(  4 11  8)
 553-C(  8  1  8) 554-C( 11  8  8) 555-C(  1  4  8) 556-C(  1  8  4)
 557-C( 11  4  4) 558-C(  5  1  4) 559-C(  7 11  4) 560-C(  5 11  8)
 561-C(  7  1  8) 562-C( 11  7  8) 563-C(  1  5  8) 564-C(  1  7  4)
 565-C( 11  5  4) 566-C(  6  1  4) 567-C(  6 11  4) 568-C( 11  6  8)
 569-C(  1  6  8) 570-C(  2  2  4) 571-C( 10 10  4) 572-C(  2 10  8)
 573-C( 10  2  8) 574-C(  3  2  4) 575-C(  9 10  4) 576-C(  3 10  8)
 577-C(  9  2  8) 578-C( 10  9  8) 579-C(  2  3  8) 580-C(  2  9  4)
 581-C( 10  3  4) 582-C(  4  2  4) 583-C(  8 10  4) 584-C(  4 10  8)
 585-C(  8  2  8) 586-C( 10  8  8) 587-C(  2  4  8) 588-C(  2  8  4)
 589-C( 10  4  4) 590-C(  5  2  4) 591-C(  7 10  4) 592-C(  5 10  8)
 593-C(  7  2  8) 594-C( 10  7  8) 595-C(  2  5  8) 596-C(  2  7  4)
 597-C( 10  5  4) 598-C(  6  2  4) 599-C(  6 10  4) 600-C( 10  6  8)
 601-C(  2  6  8) 602-C(  3  3  4) 603-C(  9  9  4) 604-C(  3  9  8)
 605-C(  9  3  8) 606-C(  4  3  4) 607-C(  8  9  4) 608-C(  4  9  8)
 609-C(  8  3  8) 610-C(  9  8  8) 611-C(  3  4  8) 612-C(  3  8  4)
 613-C(  9  4  4) 614-C(  5  3  4) 615-C(  7  9  4) 616-C(  5  9  8)
 617-C(  7  3  8) 618-C(  9  7  8) 619-C(  3  5  8) 620-C(  3  7  4)
 621-C(  9  5  4) 622-C(  6  3  4) 623-C(  6  9  4) 624-C(  9  6  8)
 625-C(  3  6  8) 626-C(  4  4  4) 627-C(  8  8  4) 628-C(  4  8  8)
 629-C(  8  4  8) 630-C(  5  4  4) 631-C(  7  8  4) 632-C(  5  8  8)
 633-C(  7  4  8) 634-C(  8  7  8) 635-C(  4  5  8) 636-C(  4  7  4)
 637-C(  8  5  4) 638-C(  6  4  4) 639-C(  6  8  4) 640-C(  8  6  8)
 641-C(  4  6  8) 642-C(  5  5  4) 643-C(  7  7  4) 644-C(  5  7  8)
 645-C(  7  5  8) 646-C(  6  5  4) 647-C(  6  7  4) 648-C(  7  6  8)
 649-C(  5  6  8) 650-C(  6  6  4) 651-C(  0  0  5) 652-C(  1  0  5)
 653-C( 11  0  5) 654-C(  0 11  7) 655-C(  0  1  7) 656-C(  2  0  5)
 657-C( 10  0  5) 658-C(  0 10  7) 659-C(  0  2  7) 660-C(  3  0  5)
 661-C(  9  0  5) 662-C(  0  9  7) 663-C(  0  3  7) 664-C(  4  0  5)
 665-C(  8  0  5) 666-C(  0  8  7) 667-C(  0  4  7) 668-C(  5  0  5)
 669-C(  7  0  5) 670-C(  0  7  7) 671-C(  0  5  7) 672-C(  6  0  5)
 673-C(  0  6  7) 674-C(  1  1  5) 675-C( 11 11  5) 676-C(  1 11  7)
 677-C( 11  1  7) 678-C(  2  1  5) 679-C( 10 11  5) 680-C(  2 11  7)
 681-C( 10  1  7) 682-C( 11 10  7) 683-C(  1  2  7) 684-C(  1 10  5)
 685-C( 11  2  5) 686-C(  3  1  5) 687-C(  9 11  5) 688-C(  3 11  7)
 689-C(  9  1  7) 690-C( 11  9  7) 691-C(  1  3  7) 692-C(  1  9  5)
 693-C( 11  3  5) 694-C(  4  1  5) 695-C(  8 11  5) 696-C(  4 11  7)
 697-C(  8  1  7) 698-C( 11  8  7) 699-C(  1  4  7) 700-C(  1  8  5)
 701-C( 11  4  5) 702-C(  5  1  5) 703-C(  7 11  5) 704-C(  5 11  7)
 705-C(  7  1  7) 706-C( 11  7  7) 707-C(  1  5  7) 708-C(  1  7  5)
 709-C( 11  5  5) 710-C(  6  1  5) 711-C(  6 11  5) 712-C( 11  6  7)
 713-C(  1  6  7) 714-C(  2  2  5) 715-C( 10 10  5) 716-C(  2 10  7)
 717-C( 10  2  7) 718-C(  3  2  5) 719-C(  9 10  5) 720-C(  3 10  7)
 721-C(  9  2  7) 722-C( 10  9  7) 723-C(  2  3  7) 724-C(  2  9  5)
 725-C( 10  3  5) 726-C(  4  2  5) 727-C(  8 10  5) 728-C(  4 10  7)
 729-C(  8  2  7) 730-C( 10  8  7) 731-C(  2  4  7) 732-C(  2  8  5)
 733-C( 10  4  5) 734-C(  5  2  5) 735-C(  7 10  5) 736-C(  5 10  7)
 737-C(  7  2  7) 738-C( 10  7  7) 739-C(  2  5  7) 740-C(  2  7  5)
 741-C( 10  5  5) 742-C(  6  2  5) 743-C(  6 10  5) 744-C( 10  6  7)
 745-C(  2  6  7) 746-C(  3  3  5) 747-C(  9  9  5) 748-C(  3  9  7)
 749-C(  9  3  7) 750-C(  4  3  5) 751-C(  8  9  5) 752-C(  4  9  7)
 753-C(  8  3  7) 754-C(  9  8  7) 755-C(  3  4  7) 756-C(  3  8  5)
 757-C(  9  4  5) 758-C(  5  3  5) 759-C(  7  9  5) 760-C(  5  9  7)
 761-C(  7  3  7) 762-C(  9  7  7) 763-C(  3  5  7) 764-C(  3  7  5)
 765-C(  9  5  5) 766-C(  6  3  5) 767-C(  6  9  5) 768-C(  9  6  7)
 769-C(  3  6  7) 770-C(  4  4  5) 771-C(  8  8  5) 772-C(  4  8  7)
 773-C(  8  4  7) 774-C(  5  4  5) 775-C(  7  8  5) 776-C(  5  8  7)
 777-C(  7  4  7) 778-C(  8  7  7) 779-C(  4  5  7) 780-C(  4  7  5)
 781-C(  8  5  5) 782-C(  6  4  5) 783-C(  6  8  5) 784-C(  8  6  7)
 785-C(  4  6  7) 786-C(  5  5  5) 787-C(  7  7  5) 788-C(  5  7  7)
 789-C(  7  5  7) 790-C(  6  5  5) 791-C(  6  7  5) 792-C(  7  6  7)
 793-C(  5  6  7) 794-C(  6  6  5) 795-R(  0  0  6) 796-C(  1  0  6)
 797-C(  0 11  6) 798-C(  2  0  6) 799-C(  0 10  6) 800-C(  3  0  6)
 801-C(  0  9  6) 802-C(  4  0  6) 803-C(  0  8  6) 804-C(  5  0  6)
 805-C(  0  7  6) 806-R(  6  0  6) 807-R(  0  6  6) 808-C(  1  1  6)
 809-C(  1 11  6) 810-C(  2  1  6) 811-C(  2 11  6) 812-C( 11 10  6)
 813-C(  1 10  6) 814-C(  3  1  6) 815-C(  3 11  6) 816-C( 11  9  6)
 817-C(  1  9  6) 818-C(  4  1  6) 819-C(  4 11  6) 820-C( 11  8  6)
 821-C(  1  8  6) 822-C(  5  1  6) 823-C(  5 11  6) 824-C( 11  7  6)
 825-C(  1  7  6) 826-C(  6  1  6) 827-C( 11  6  6) 828-C(  2  2  6)
 829-C(  2 10  6) 830-C(  3  2  6) 831-C(  3 10  6) 832-C( 10  9  6)
 833-C(  2  9  6) 834-C(  4  2  6) 835-C(  4 10  6) 836-C( 10  8  6)
 837-C(  2  8  6) 838-C(  5  2  6) 839-C(  5 10  6) 840-C( 10  7  6)
 841-C(  2  7  6) 842-C(  6  2  6) 843-C( 10  6  6) 844-C(  3  3  6)
 845-C(  3  9  6) 846-C(  4  3  6) 847-C(  4  9  6) 848-C(  9  8  6)
 849-C(  3  8  6) 850-C(  5  3  6) 851-C(  5  9  6) 852-C(  9  7  6)
 853-C(  3  7  6) 854-C(  6  3  6) 855-C(  9  6  6) 856-C(  4  4  6)
 857-C(  4  8  6) 858-C(  5  4  6) 859-C(  5  8  6) 860-C(  8  7  6)
 861-C(  4  7  6) 862-C(  6  4  6) 863-C(  8  6  6) 864-C(  5  5  6)
 865-C(  5  7  6) 866-C(  6  5  6) 867-C(  7  6  6) 868-R(  6  6  6)
 TTTTTTTTTTTTTTTTTTTTTTTTTTTTTT gordsh1     TELAPSE      281.67 TCPU      281.54

 MATRIX SIZE: P(G)  105032, F(G)   53020, P(G) IRR   54347, F(G) IRR   54347
 MAX G-VECTOR INDEX FOR 1- AND 2-ELECTRON INTEGRALS 105

 TTTTTTTTTTTTTTTTTTTTTTTTTTTTTT INPUT       TELAPSE      281.70 TCPU      281.57
 TTTTTTTTTTTTTTTTTTTTTTTTTTTTTT SYMM        TELAPSE      281.70 TCPU      281.58

 ***** NEW REFERENCE GEOMETRY *****
 TTTTTTTTTTTTTTTTTTTTTTTTTTTTTT INT_SCREEN  TELAPSE      281.70 TCPU      281.58
 INFORMATION **** EXCBUF **** EXCH. BIPO BUFFER: WORDS USED =           0

 DFT PARAMETERS

     ATOM       ELECTRONS   NET CHARGE   R(ANGSTROM)
   1   9  F       9.0000      0.0000     0.72000000
   5  11  NA     11.0000      0.0000     1.91000000
   6 239  Y      11.0000      0.0000     1.82000000

 SIZE OF GRID=     134972
 TTTTTTTTTTTTTTTTTTTTTTTTTTTTTT MAKE_GRID2  TELAPSE      285.21 TCPU      285.08
 BECKE WEIGHT FUNCTION
 RADSAFE =     2.00
 TOLERANCES - DENSITY:10**- 6; POTENTIAL:10**- 9; GRID WGT:10**-14

 RADIAL INTEGRATION  - INTERVALS (POINTS,UPPER LIMIT):            1( 75,  4.0*R)

 ANGULAR INTEGRATION - INTERVALS (ACCURACY LEVEL [N. POINTS] UPPER LIMIT):
  1(  4[  86]   0.2)  2(  8[ 194]   0.5)  3( 12[ 350]   0.9)  4( 16[ 974]   3.5)
  5( 12[ 350]9999.0)
 TTTTTTTTTTTTTTTTTTTTTTTTTTTTTT INT_CALC    TELAPSE      285.23 TCPU      285.11
 TTTTTTTTTTTTTTTTTTTTTTTTTTTTTT MOQGAD      TELAPSE      290.69 TCPU      290.56
 NUMERICALLY INTEGRATED DENSITY     58.0002180829
 TTTTTTTTTTTTTTTTTTTTTTTTTTTTTT CP_MONMON   TELAPSE      291.77 TCPU      291.64
 CYCLE   0  PSEUDO-ENERGY DERIVATIVE        3.451801E+00  DELTA    3.4518E+00
 TTTTTTTTTTTTTTTTTTTTTTTTTTTTTT MOQGAD      TELAPSE      296.63 TCPU      296.51
 TTTTTTTTTTTTTTTTTTTTTTTTTTTTTT CP_MONMON   TELAPSE      297.72 TCPU      297.59
 CYCLE   1  PSEUDO-ENERGY DERIVATIVE        5.808848E+01  DELTA    5.4637E+01
 TTTTTTTTTTTTTTTTTTTTTTTTTTTTTT MOQGAD      TELAPSE      302.58 TCPU      302.45
 TTTTTTTTTTTTTTTTTTTTTTTTTTTTTT CP_MONMON   TELAPSE      303.66 TCPU      303.53
 DIIS TEST: 0.54161E+01 AT CPHF2 CYCLE   2 - DIIS ACTIVE - HISTORY:     1 CYCLES
 CYCLE   2  PSEUDO-ENERGY DERIVATIVE        3.737844E+01  DELTA   -2.0710E+01
 TTTTTTTTTTTTTTTTTTTTTTTTTTTTTT MOQGAD      TELAPSE      308.53 TCPU      308.40
 TTTTTTTTTTTTTTTTTTTTTTTTTTTTTT CP_MONMON   TELAPSE      309.61 TCPU      309.48
 DIIS TEST: 0.97869E-01 AT CPHF2 CYCLE   3 - DIIS ACTIVE - HISTORY:     2 CYCLES
 CYCLE   3  PSEUDO-ENERGY DERIVATIVE        4.296399E+01  DELTA    5.5855E+00
 TTTTTTTTTTTTTTTTTTTTTTTTTTTTTT MOQGAD      TELAPSE      314.48 TCPU      314.35
 TTTTTTTTTTTTTTTTTTTTTTTTTTTTTT CP_MONMON   TELAPSE      315.56 TCPU      315.43
 DIIS TEST: 0.32799E-01 AT CPHF2 CYCLE   4 - DIIS ACTIVE - HISTORY:     3 CYCLES
 CYCLE   4  PSEUDO-ENERGY DERIVATIVE        4.053648E+01  DELTA   -2.4275E+00
 TTTTTTTTTTTTTTTTTTTTTTTTTTTTTT MOQGAD      TELAPSE      320.43 TCPU      320.30
 TTTTTTTTTTTTTTTTTTTTTTTTTTTTTT CP_MONMON   TELAPSE      321.52 TCPU      321.38
 DIIS TEST: 0.13013E-04 AT CPHF2 CYCLE   5 - DIIS ACTIVE - HISTORY:     4 CYCLES
 CYCLE   5  PSEUDO-ENERGY DERIVATIVE        4.135113E+01  DELTA    8.1465E-01
 TTTTTTTTTTTTTTTTTTTTTTTTTTTTTT MOQGAD      TELAPSE      326.38 TCPU      326.25
 TTTTTTTTTTTTTTTTTTTTTTTTTTTTTT CP_MONMON   TELAPSE      327.47 TCPU      327.33
 DIIS TEST: 0.99239E-07 AT CPHF2 CYCLE   6 - DIIS ACTIVE - HISTORY:     5 CYCLES
 CYCLE   6  PSEUDO-ENERGY DERIVATIVE        4.137003E+01  DELTA    1.8896E-02
 TTTTTTTTTTTTTTTTTTTTTTTTTTTTTT MOQGAD      TELAPSE      332.33 TCPU      332.20
 TTTTTTTTTTTTTTTTTTTTTTTTTTTTTT CP_MONMON   TELAPSE      333.42 TCPU      333.28
 DIIS TEST: 0.35757E-07 AT CPHF2 CYCLE   7 - DIIS ACTIVE - HISTORY:     6 CYCLES
 CYCLE   7  PSEUDO-ENERGY DERIVATIVE        4.137130E+01  DELTA    1.2661E-03
 TTTTTTTTTTTTTTTTTTTTTTTTTTTTTT MOQGAD      TELAPSE      338.28 TCPU      338.15
 TTTTTTTTTTTTTTTTTTTTTTTTTTTTTT CP_MONMON   TELAPSE      339.37 TCPU      339.23
 DIIS TEST: 0.58781E-09 AT CPHF2 CYCLE   8 - DIIS ACTIVE - HISTORY:     7 CYCLES
 CYCLE   8  PSEUDO-ENERGY DERIVATIVE        4.137145E+01  DELTA    1.5570E-04
 TTTTTTTTTTTTTTTTTTTTTTTTTTTTTT CP2_SC      TELAPSE      340.15 TCPU      340.01

 *******************************************************************************

 ELECTRIC FIELD APPLIED ALONG CARTESIAN DIRECTIONS YY

 *******************************************************************************
 NEW GRID IN RECIPROCAL SPACE
 *******************************************************************************
 POINTS IN THE IBZ                 868 SHRINKING FACTORS              12 12 12
 *******************************************************************************
 *** K POINTS COORDINATES (OBLIQUE COORDINATES IN UNITS OF SHRINK FAC. )
   1-R(  0  0  0)   2-C(  1  0  0)   3-C(  0 11  0)   4-C(  2  0  0)
   5-C(  0 10  0)   6-C(  3  0  0)   7-C(  0  9  0)   8-C(  4  0  0)
   9-C(  0  8  0)  10-C(  5  0  0)  11-C(  0  7  0)  12-R(  6  0  0)
  13-R(  0  6  0)  14-C(  1  1  0)  15-C(  1 11  0)  16-C(  2  1  0)
  17-C(  2 11  0)  18-C( 11 10  0)  19-C(  1 10  0)  20-C(  3  1  0)
  21-C(  3 11  0)  22-C( 11  9  0)  23-C(  1  9  0)  24-C(  4  1  0)
  25-C(  4 11  0)  26-C( 11  8  0)  27-C(  1  8  0)  28-C(  5  1  0)
  29-C(  5 11  0)  30-C( 11  7  0)  31-C(  1  7  0)  32-C(  6  1  0)
  33-C( 11  6  0)  34-C(  2  2  0)  35-C(  2 10  0)  36-C(  3  2  0)
  37-C(  3 10  0)  38-C( 10  9  0)  39-C(  2  9  0)  40-C(  4  2  0)
  41-C(  4 10  0)  42-C( 10  8  0)  43-C(  2  8  0)  44-C(  5  2  0)
  45-C(  5 10  0)  46-C( 10  7  0)  47-C(  2  7  0)  48-C(  6  2  0)
  49-C( 10  6  0)  50-C(  3  3  0)  51-C(  3  9  0)  52-C(  4  3  0)
  53-C(  4  9  0)  54-C(  9  8  0)  55-C(  3  8  0)  56-C(  5  3  0)
  57-C(  5  9  0)  58-C(  9  7  0)  59-C(  3  7  0)  60-C(  6  3  0)
  61-C(  9  6  0)  62-C(  4  4  0)  63-C(  4  8  0)  64-C(  5  4  0)
  65-C(  5  8  0)  66-C(  8  7  0)  67-C(  4  7  0)  68-C(  6  4  0)
  69-C(  8  6  0)  70-C(  5  5  0)  71-C(  5  7  0)  72-C(  6  5  0)
  73-C(  7  6  0)  74-R(  6  6  0)  75-C(  0  0  1)  76-C(  1  0  1)
  77-C( 11  0  1)  78-C(  0 11 11)  79-C(  0  1 11)  80-C(  2  0  1)
  81-C( 10  0  1)  82-C(  0 10 11)  83-C(  0  2 11)  84-C(  3  0  1)
  85-C(  9  0  1)  86-C(  0  9 11)  87-C(  0  3 11)  88-C(  4  0  1)
  89-C(  8  0  1)  90-C(  0  8 11)  91-C(  0  4 11)  92-C(  5  0  1)
  93-C(  7  0  1)  94-C(  0  7 11)  95-C(  0  5 11)  96-C(  6  0  1)
  97-C(  0  6 11)  98-C(  1  1  1)  99-C( 11 11  1) 100-C(  1 11 11)
 101-C( 11  1 11) 102-C(  2  1  1) 103-C( 10 11  1) 104-C(  2 11 11)
 105-C( 10  1 11) 106-C( 11 10 11) 107-C(  1  2 11) 108-C(  1 10  1)
 109-C( 11  2  1) 110-C(  3  1  1) 111-C(  9 11  1) 112-C(  3 11 11)
 113-C(  9  1 11) 114-C( 11  9 11) 115-C(  1  3 11) 116-C(  1  9  1)
 117-C( 11  3  1) 118-C(  4  1  1) 119-C(  8 11  1) 120-C(  4 11 11)
 121-C(  8  1 11) 122-C( 11  8 11) 123-C(  1  4 11) 124-C(  1  8  1)
 125-C( 11  4  1) 126-C(  5  1  1) 127-C(  7 11  1) 128-C(  5 11 11)
 129-C(  7  1 11) 130-C( 11  7 11) 131-C(  1  5 11) 132-C(  1  7  1)
 133-C( 11  5  1) 134-C(  6  1  1) 135-C(  6 11  1) 136-C( 11  6 11)
 137-C(  1  6 11) 138-C(  2  2  1) 139-C( 10 10  1) 140-C(  2 10 11)
 141-C( 10  2 11) 142-C(  3  2  1) 143-C(  9 10  1) 144-C(  3 10 11)
 145-C(  9  2 11) 146-C( 10  9 11) 147-C(  2  3 11) 148-C(  2  9  1)
 149-C( 10  3  1) 150-C(  4  2  1) 151-C(  8 10  1) 152-C(  4 10 11)
 153-C(  8  2 11) 154-C( 10  8 11) 155-C(  2  4 11) 156-C(  2  8  1)
 157-C( 10  4  1) 158-C(  5  2  1) 159-C(  7 10  1) 160-C(  5 10 11)
 161-C(  7  2 11) 162-C( 10  7 11) 163-C(  2  5 11) 164-C(  2  7  1)
 165-C( 10  5  1) 166-C(  6  2  1) 167-C(  6 10  1) 168-C( 10  6 11)
 169-C(  2  6 11) 170-C(  3  3  1) 171-C(  9  9  1) 172-C(  3  9 11)
 173-C(  9  3 11) 174-C(  4  3  1) 175-C(  8  9  1) 176-C(  4  9 11)
 177-C(  8  3 11) 178-C(  9  8 11) 179-C(  3  4 11) 180-C(  3  8  1)
 181-C(  9  4  1) 182-C(  5  3  1) 183-C(  7  9  1) 184-C(  5  9 11)
 185-C(  7  3 11) 186-C(  9  7 11) 187-C(  3  5 11) 188-C(  3  7  1)
 189-C(  9  5  1) 190-C(  6  3  1) 191-C(  6  9  1) 192-C(  9  6 11)
 193-C(  3  6 11) 194-C(  4  4  1) 195-C(  8  8  1) 196-C(  4  8 11)
 197-C(  8  4 11) 198-C(  5  4  1) 199-C(  7  8  1) 200-C(  5  8 11)
 201-C(  7  4 11) 202-C(  8  7 11) 203-C(  4  5 11) 204-C(  4  7  1)
 205-C(  8  5  1) 206-C(  6  4  1) 207-C(  6  8  1) 208-C(  8  6 11)
 209-C(  4  6 11) 210-C(  5  5  1) 211-C(  7  7  1) 212-C(  5  7 11)
 213-C(  7  5 11) 214-C(  6  5  1) 215-C(  6  7  1) 216-C(  7  6 11)
 217-C(  5  6 11) 218-C(  6  6  1) 219-C(  0  0  2) 220-C(  1  0  2)
 221-C( 11  0  2) 222-C(  0 11 10) 223-C(  0  1 10) 224-C(  2  0  2)
 225-C( 10  0  2) 226-C(  0 10 10) 227-C(  0  2 10) 228-C(  3  0  2)
 229-C(  9  0  2) 230-C(  0  9 10) 231-C(  0  3 10) 232-C(  4  0  2)
 233-C(  8  0  2) 234-C(  0  8 10) 235-C(  0  4 10) 236-C(  5  0  2)
 237-C(  7  0  2) 238-C(  0  7 10) 239-C(  0  5 10) 240-C(  6  0  2)
 241-C(  0  6 10) 242-C(  1  1  2) 243-C( 11 11  2) 244-C(  1 11 10)
 245-C( 11  1 10) 246-C(  2  1  2) 247-C( 10 11  2) 248-C(  2 11 10)
 249-C( 10  1 10) 250-C( 11 10 10) 251-C(  1  2 10) 252-C(  1 10  2)
 253-C( 11  2  2) 254-C(  3  1  2) 255-C(  9 11  2) 256-C(  3 11 10)
 257-C(  9  1 10) 258-C( 11  9 10) 259-C(  1  3 10) 260-C(  1  9  2)
 261-C( 11  3  2) 262-C(  4  1  2) 263-C(  8 11  2) 264-C(  4 11 10)
 265-C(  8  1 10) 266-C( 11  8 10) 267-C(  1  4 10) 268-C(  1  8  2)
 269-C( 11  4  2) 270-C(  5  1  2) 271-C(  7 11  2) 272-C(  5 11 10)
 273-C(  7  1 10) 274-C( 11  7 10) 275-C(  1  5 10) 276-C(  1  7  2)
 277-C( 11  5  2) 278-C(  6  1  2) 279-C(  6 11  2) 280-C( 11  6 10)
 281-C(  1  6 10) 282-C(  2  2  2) 283-C( 10 10  2) 284-C(  2 10 10)
 285-C( 10  2 10) 286-C(  3  2  2) 287-C(  9 10  2) 288-C(  3 10 10)
 289-C(  9  2 10) 290-C( 10  9 10) 291-C(  2  3 10) 292-C(  2  9  2)
 293-C( 10  3  2) 294-C(  4  2  2) 295-C(  8 10  2) 296-C(  4 10 10)
 297-C(  8  2 10) 298-C( 10  8 10) 299-C(  2  4 10) 300-C(  2  8  2)
 301-C( 10  4  2) 302-C(  5  2  2) 303-C(  7 10  2) 304-C(  5 10 10)
 305-C(  7  2 10) 306-C( 10  7 10) 307-C(  2  5 10) 308-C(  2  7  2)
 309-C( 10  5  2) 310-C(  6  2  2) 311-C(  6 10  2) 312-C( 10  6 10)
 313-C(  2  6 10) 314-C(  3  3  2) 315-C(  9  9  2) 316-C(  3  9 10)
 317-C(  9  3 10) 318-C(  4  3  2) 319-C(  8  9  2) 320-C(  4  9 10)
 321-C(  8  3 10) 322-C(  9  8 10) 323-C(  3  4 10) 324-C(  3  8  2)
 325-C(  9  4  2) 326-C(  5  3  2) 327-C(  7  9  2) 328-C(  5  9 10)
 329-C(  7  3 10) 330-C(  9  7 10) 331-C(  3  5 10) 332-C(  3  7  2)
 333-C(  9  5  2) 334-C(  6  3  2) 335-C(  6  9  2) 336-C(  9  6 10)
 337-C(  3  6 10) 338-C(  4  4  2) 339-C(  8  8  2) 340-C(  4  8 10)
 341-C(  8  4 10) 342-C(  5  4  2) 343-C(  7  8  2) 344-C(  5  8 10)
 345-C(  7  4 10) 346-C(  8  7 10) 347-C(  4  5 10) 348-C(  4  7  2)
 349-C(  8  5  2) 350-C(  6  4  2) 351-C(  6  8  2) 352-C(  8  6 10)
 353-C(  4  6 10) 354-C(  5  5  2) 355-C(  7  7  2) 356-C(  5  7 10)
 357-C(  7  5 10) 358-C(  6  5  2) 359-C(  6  7  2) 360-C(  7  6 10)
 361-C(  5  6 10) 362-C(  6  6  2) 363-C(  0  0  3) 364-C(  1  0  3)
 365-C( 11  0  3) 366-C(  0 11  9) 367-C(  0  1  9) 368-C(  2  0  3)
 369-C( 10  0  3) 370-C(  0 10  9) 371-C(  0  2  9) 372-C(  3  0  3)
 373-C(  9  0  3) 374-C(  0  9  9) 375-C(  0  3  9) 376-C(  4  0  3)
 377-C(  8  0  3) 378-C(  0  8  9) 379-C(  0  4  9) 380-C(  5  0  3)
 381-C(  7  0  3) 382-C(  0  7  9) 383-C(  0  5  9) 384-C(  6  0  3)
 385-C(  0  6  9) 386-C(  1  1  3) 387-C( 11 11  3) 388-C(  1 11  9)
 389-C( 11  1  9) 390-C(  2  1  3) 391-C( 10 11  3) 392-C(  2 11  9)
 393-C( 10  1  9) 394-C( 11 10  9) 395-C(  1  2  9) 396-C(  1 10  3)
 397-C( 11  2  3) 398-C(  3  1  3) 399-C(  9 11  3) 400-C(  3 11  9)
 401-C(  9  1  9) 402-C( 11  9  9) 403-C(  1  3  9) 404-C(  1  9  3)
 405-C( 11  3  3) 406-C(  4  1  3) 407-C(  8 11  3) 408-C(  4 11  9)
 409-C(  8  1  9) 410-C( 11  8  9) 411-C(  1  4  9) 412-C(  1  8  3)
 413-C( 11  4  3) 414-C(  5  1  3) 415-C(  7 11  3) 416-C(  5 11  9)
 417-C(  7  1  9) 418-C( 11  7  9) 419-C(  1  5  9) 420-C(  1  7  3)
 421-C( 11  5  3) 422-C(  6  1  3) 423-C(  6 11  3) 424-C( 11  6  9)
 425-C(  1  6  9) 426-C(  2  2  3) 427-C( 10 10  3) 428-C(  2 10  9)
 429-C( 10  2  9) 430-C(  3  2  3) 431-C(  9 10  3) 432-C(  3 10  9)
 433-C(  9  2  9) 434-C( 10  9  9) 435-C(  2  3  9) 436-C(  2  9  3)
 437-C( 10  3  3) 438-C(  4  2  3) 439-C(  8 10  3) 440-C(  4 10  9)
 441-C(  8  2  9) 442-C( 10  8  9) 443-C(  2  4  9) 444-C(  2  8  3)
 445-C( 10  4  3) 446-C(  5  2  3) 447-C(  7 10  3) 448-C(  5 10  9)
 449-C(  7  2  9) 450-C( 10  7  9) 451-C(  2  5  9) 452-C(  2  7  3)
 453-C( 10  5  3) 454-C(  6  2  3) 455-C(  6 10  3) 456-C( 10  6  9)
 457-C(  2  6  9) 458-C(  3  3  3) 459-C(  9  9  3) 460-C(  3  9  9)
 461-C(  9  3  9) 462-C(  4  3  3) 463-C(  8  9  3) 464-C(  4  9  9)
 465-C(  8  3  9) 466-C(  9  8  9) 467-C(  3  4  9) 468-C(  3  8  3)
 469-C(  9  4  3) 470-C(  5  3  3) 471-C(  7  9  3) 472-C(  5  9  9)
 473-C(  7  3  9) 474-C(  9  7  9) 475-C(  3  5  9) 476-C(  3  7  3)
 477-C(  9  5  3) 478-C(  6  3  3) 479-C(  6  9  3) 480-C(  9  6  9)
 481-C(  3  6  9) 482-C(  4  4  3) 483-C(  8  8  3) 484-C(  4  8  9)
 485-C(  8  4  9) 486-C(  5  4  3) 487-C(  7  8  3) 488-C(  5  8  9)
 489-C(  7  4  9) 490-C(  8  7  9) 491-C(  4  5  9) 492-C(  4  7  3)
 493-C(  8  5  3) 494-C(  6  4  3) 495-C(  6  8  3) 496-C(  8  6  9)
 497-C(  4  6  9) 498-C(  5  5  3) 499-C(  7  7  3) 500-C(  5  7  9)
 501-C(  7  5  9) 502-C(  6  5  3) 503-C(  6  7  3) 504-C(  7  6  9)
 505-C(  5  6  9) 506-C(  6  6  3) 507-C(  0  0  4) 508-C(  1  0  4)
 509-C( 11  0  4) 510-C(  0 11  8) 511-C(  0  1  8) 512-C(  2  0  4)
 513-C( 10  0  4) 514-C(  0 10  8) 515-C(  0  2  8) 516-C(  3  0  4)
 517-C(  9  0  4) 518-C(  0  9  8) 519-C(  0  3  8) 520-C(  4  0  4)
 521-C(  8  0  4) 522-C(  0  8  8) 523-C(  0  4  8) 524-C(  5  0  4)
 525-C(  7  0  4) 526-C(  0  7  8) 527-C(  0  5  8) 528-C(  6  0  4)
 529-C(  0  6  8) 530-C(  1  1  4) 531-C( 11 11  4) 532-C(  1 11  8)
 533-C( 11  1  8) 534-C(  2  1  4) 535-C( 10 11  4) 536-C(  2 11  8)
 537-C( 10  1  8) 538-C( 11 10  8) 539-C(  1  2  8) 540-C(  1 10  4)
 541-C( 11  2  4) 542-C(  3  1  4) 543-C(  9 11  4) 544-C(  3 11  8)
 545-C(  9  1  8) 546-C( 11  9  8) 547-C(  1  3  8) 548-C(  1  9  4)
 549-C( 11  3  4) 550-C(  4  1  4) 551-C(  8 11  4) 552-C(  4 11  8)
 553-C(  8  1  8) 554-C( 11  8  8) 555-C(  1  4  8) 556-C(  1  8  4)
 557-C( 11  4  4) 558-C(  5  1  4) 559-C(  7 11  4) 560-C(  5 11  8)
 561-C(  7  1  8) 562-C( 11  7  8) 563-C(  1  5  8) 564-C(  1  7  4)
 565-C( 11  5  4) 566-C(  6  1  4) 567-C(  6 11  4) 568-C( 11  6  8)
 569-C(  1  6  8) 570-C(  2  2  4) 571-C( 10 10  4) 572-C(  2 10  8)
 573-C( 10  2  8) 574-C(  3  2  4) 575-C(  9 10  4) 576-C(  3 10  8)
 577-C(  9  2  8) 578-C( 10  9  8) 579-C(  2  3  8) 580-C(  2  9  4)
 581-C( 10  3  4) 582-C(  4  2  4) 583-C(  8 10  4) 584-C(  4 10  8)
 585-C(  8  2  8) 586-C( 10  8  8) 587-C(  2  4  8) 588-C(  2  8  4)
 589-C( 10  4  4) 590-C(  5  2  4) 591-C(  7 10  4) 592-C(  5 10  8)
 593-C(  7  2  8) 594-C( 10  7  8) 595-C(  2  5  8) 596-C(  2  7  4)
 597-C( 10  5  4) 598-C(  6  2  4) 599-C(  6 10  4) 600-C( 10  6  8)
 601-C(  2  6  8) 602-C(  3  3  4) 603-C(  9  9  4) 604-C(  3  9  8)
 605-C(  9  3  8) 606-C(  4  3  4) 607-C(  8  9  4) 608-C(  4  9  8)
 609-C(  8  3  8) 610-C(  9  8  8) 611-C(  3  4  8) 612-C(  3  8  4)
 613-C(  9  4  4) 614-C(  5  3  4) 615-C(  7  9  4) 616-C(  5  9  8)
 617-C(  7  3  8) 618-C(  9  7  8) 619-C(  3  5  8) 620-C(  3  7  4)
 621-C(  9  5  4) 622-C(  6  3  4) 623-C(  6  9  4) 624-C(  9  6  8)
 625-C(  3  6  8) 626-C(  4  4  4) 627-C(  8  8  4) 628-C(  4  8  8)
 629-C(  8  4  8) 630-C(  5  4  4) 631-C(  7  8  4) 632-C(  5  8  8)
 633-C(  7  4  8) 634-C(  8  7  8) 635-C(  4  5  8) 636-C(  4  7  4)
 637-C(  8  5  4) 638-C(  6  4  4) 639-C(  6  8  4) 640-C(  8  6  8)
 641-C(  4  6  8) 642-C(  5  5  4) 643-C(  7  7  4) 644-C(  5  7  8)
 645-C(  7  5  8) 646-C(  6  5  4) 647-C(  6  7  4) 648-C(  7  6  8)
 649-C(  5  6  8) 650-C(  6  6  4) 651-C(  0  0  5) 652-C(  1  0  5)
 653-C( 11  0  5) 654-C(  0 11  7) 655-C(  0  1  7) 656-C(  2  0  5)
 657-C( 10  0  5) 658-C(  0 10  7) 659-C(  0  2  7) 660-C(  3  0  5)
 661-C(  9  0  5) 662-C(  0  9  7) 663-C(  0  3  7) 664-C(  4  0  5)
 665-C(  8  0  5) 666-C(  0  8  7) 667-C(  0  4  7) 668-C(  5  0  5)
 669-C(  7  0  5) 670-C(  0  7  7) 671-C(  0  5  7) 672-C(  6  0  5)
 673-C(  0  6  7) 674-C(  1  1  5) 675-C( 11 11  5) 676-C(  1 11  7)
 677-C( 11  1  7) 678-C(  2  1  5) 679-C( 10 11  5) 680-C(  2 11  7)
 681-C( 10  1  7) 682-C( 11 10  7) 683-C(  1  2  7) 684-C(  1 10  5)
 685-C( 11  2  5) 686-C(  3  1  5) 687-C(  9 11  5) 688-C(  3 11  7)
 689-C(  9  1  7) 690-C( 11  9  7) 691-C(  1  3  7) 692-C(  1  9  5)
 693-C( 11  3  5) 694-C(  4  1  5) 695-C(  8 11  5) 696-C(  4 11  7)
 697-C(  8  1  7) 698-C( 11  8  7) 699-C(  1  4  7) 700-C(  1  8  5)
 701-C( 11  4  5) 702-C(  5  1  5) 703-C(  7 11  5) 704-C(  5 11  7)
 705-C(  7  1  7) 706-C( 11  7  7) 707-C(  1  5  7) 708-C(  1  7  5)
 709-C( 11  5  5) 710-C(  6  1  5) 711-C(  6 11  5) 712-C( 11  6  7)
 713-C(  1  6  7) 714-C(  2  2  5) 715-C( 10 10  5) 716-C(  2 10  7)
 717-C( 10  2  7) 718-C(  3  2  5) 719-C(  9 10  5) 720-C(  3 10  7)
 721-C(  9  2  7) 722-C( 10  9  7) 723-C(  2  3  7) 724-C(  2  9  5)
 725-C( 10  3  5) 726-C(  4  2  5) 727-C(  8 10  5) 728-C(  4 10  7)
 729-C(  8  2  7) 730-C( 10  8  7) 731-C(  2  4  7) 732-C(  2  8  5)
 733-C( 10  4  5) 734-C(  5  2  5) 735-C(  7 10  5) 736-C(  5 10  7)
 737-C(  7  2  7) 738-C( 10  7  7) 739-C(  2  5  7) 740-C(  2  7  5)
 741-C( 10  5  5) 742-C(  6  2  5) 743-C(  6 10  5) 744-C( 10  6  7)
 745-C(  2  6  7) 746-C(  3  3  5) 747-C(  9  9  5) 748-C(  3  9  7)
 749-C(  9  3  7) 750-C(  4  3  5) 751-C(  8  9  5) 752-C(  4  9  7)
 753-C(  8  3  7) 754-C(  9  8  7) 755-C(  3  4  7) 756-C(  3  8  5)
 757-C(  9  4  5) 758-C(  5  3  5) 759-C(  7  9  5) 760-C(  5  9  7)
 761-C(  7  3  7) 762-C(  9  7  7) 763-C(  3  5  7) 764-C(  3  7  5)
 765-C(  9  5  5) 766-C(  6  3  5) 767-C(  6  9  5) 768-C(  9  6  7)
 769-C(  3  6  7) 770-C(  4  4  5) 771-C(  8  8  5) 772-C(  4  8  7)
 773-C(  8  4  7) 774-C(  5  4  5) 775-C(  7  8  5) 776-C(  5  8  7)
 777-C(  7  4  7) 778-C(  8  7  7) 779-C(  4  5  7) 780-C(  4  7  5)
 781-C(  8  5  5) 782-C(  6  4  5) 783-C(  6  8  5) 784-C(  8  6  7)
 785-C(  4  6  7) 786-C(  5  5  5) 787-C(  7  7  5) 788-C(  5  7  7)
 789-C(  7  5  7) 790-C(  6  5  5) 791-C(  6  7  5) 792-C(  7  6  7)
 793-C(  5  6  7) 794-C(  6  6  5) 795-R(  0  0  6) 796-C(  1  0  6)
 797-C(  0 11  6) 798-C(  2  0  6) 799-C(  0 10  6) 800-C(  3  0  6)
 801-C(  0  9  6) 802-C(  4  0  6) 803-C(  0  8  6) 804-C(  5  0  6)
 805-C(  0  7  6) 806-R(  6  0  6) 807-R(  0  6  6) 808-C(  1  1  6)
 809-C(  1 11  6) 810-C(  2  1  6) 811-C(  2 11  6) 812-C( 11 10  6)
 813-C(  1 10  6) 814-C(  3  1  6) 815-C(  3 11  6) 816-C( 11  9  6)
 817-C(  1  9  6) 818-C(  4  1  6) 819-C(  4 11  6) 820-C( 11  8  6)
 821-C(  1  8  6) 822-C(  5  1  6) 823-C(  5 11  6) 824-C( 11  7  6)
 825-C(  1  7  6) 826-C(  6  1  6) 827-C( 11  6  6) 828-C(  2  2  6)
 829-C(  2 10  6) 830-C(  3  2  6) 831-C(  3 10  6) 832-C( 10  9  6)
 833-C(  2  9  6) 834-C(  4  2  6) 835-C(  4 10  6) 836-C( 10  8  6)
 837-C(  2  8  6) 838-C(  5  2  6) 839-C(  5 10  6) 840-C( 10  7  6)
 841-C(  2  7  6) 842-C(  6  2  6) 843-C( 10  6  6) 844-C(  3  3  6)
 845-C(  3  9  6) 846-C(  4  3  6) 847-C(  4  9  6) 848-C(  9  8  6)
 849-C(  3  8  6) 850-C(  5  3  6) 851-C(  5  9  6) 852-C(  9  7  6)
 853-C(  3  7  6) 854-C(  6  3  6) 855-C(  9  6  6) 856-C(  4  4  6)
 857-C(  4  8  6) 858-C(  5  4  6) 859-C(  5  8  6) 860-C(  8  7  6)
 861-C(  4  7  6) 862-C(  6  4  6) 863-C(  8  6  6) 864-C(  5  5  6)
 865-C(  5  7  6) 866-C(  6  5  6) 867-C(  7  6  6) 868-R(  6  6  6)
 TTTTTTTTTTTTTTTTTTTTTTTTTTTTTT gordsh1     TELAPSE      341.29 TCPU      341.15

 MATRIX SIZE: P(G)  105032, F(G)   53020, P(G) IRR   54347, F(G) IRR   54347
 MAX G-VECTOR INDEX FOR 1- AND 2-ELECTRON INTEGRALS 105

 TTTTTTTTTTTTTTTTTTTTTTTTTTTTTT INPUT       TELAPSE      341.32 TCPU      341.18
 TTTTTTTTTTTTTTTTTTTTTTTTTTTTTT SYMM        TELAPSE      341.32 TCPU      341.18

 ***** NEW REFERENCE GEOMETRY *****
 TTTTTTTTTTTTTTTTTTTTTTTTTTTTTT INT_SCREEN  TELAPSE      341.32 TCPU      341.18
 INFORMATION **** EXCBUF **** EXCH. BIPO BUFFER: WORDS USED =           0

 DFT PARAMETERS

     ATOM       ELECTRONS   NET CHARGE   R(ANGSTROM)
   1   9  F       9.0000      0.0000     0.72000000
   5  11  NA     11.0000      0.0000     1.91000000
   6 239  Y      11.0000      0.0000     1.82000000

 SIZE OF GRID=     134972
 TTTTTTTTTTTTTTTTTTTTTTTTTTTTTT MAKE_GRID2  TELAPSE      344.81 TCPU      344.67
 BECKE WEIGHT FUNCTION
 RADSAFE =     2.00
 TOLERANCES - DENSITY:10**- 6; POTENTIAL:10**- 9; GRID WGT:10**-14

 RADIAL INTEGRATION  - INTERVALS (POINTS,UPPER LIMIT):            1( 75,  4.0*R)

 ANGULAR INTEGRATION - INTERVALS (ACCURACY LEVEL [N. POINTS] UPPER LIMIT):
  1(  4[  86]   0.2)  2(  8[ 194]   0.5)  3( 12[ 350]   0.9)  4( 16[ 974]   3.5)
  5( 12[ 350]9999.0)
 TTTTTTTTTTTTTTTTTTTTTTTTTTTTTT INT_CALC    TELAPSE      344.84 TCPU      344.70
 TTTTTTTTTTTTTTTTTTTTTTTTTTTTTT MOQGAD      TELAPSE      350.24 TCPU      350.10
 NUMERICALLY INTEGRATED DENSITY     58.0002180829
 TTTTTTTTTTTTTTTTTTTTTTTTTTTTTT CP_MONMON   TELAPSE      351.33 TCPU      351.19
 CYCLE   0  PSEUDO-ENERGY DERIVATIVE        1.074344E+02  DELTA    1.0743E+02
 TTTTTTTTTTTTTTTTTTTTTTTTTTTTTT MOQGAD      TELAPSE      356.14 TCPU      356.00
 TTTTTTTTTTTTTTTTTTTTTTTTTTTTTT CP_MONMON   TELAPSE      357.22 TCPU      357.08
 CYCLE   1  PSEUDO-ENERGY DERIVATIVE        9.613921E+03  DELTA    9.5065E+03
 TTTTTTTTTTTTTTTTTTTTTTTTTTTTTT MOQGAD      TELAPSE      362.03 TCPU      361.89
 TTTTTTTTTTTTTTTTTTTTTTTTTTTTTT CP_MONMON   TELAPSE      363.12 TCPU      362.97
 DIIS TEST: 0.27612E+05 AT CPHF2 CYCLE   2 - DIIS ACTIVE - HISTORY:     1 CYCLES
 CYCLE   2  PSEUDO-ENERGY DERIVATIVE        1.142553E+04  DELTA    1.8116E+03
 TTTTTTTTTTTTTTTTTTTTTTTTTTTTTT MOQGAD      TELAPSE      367.93 TCPU      367.78
 TTTTTTTTTTTTTTTTTTTTTTTTTTTTTT CP_MONMON   TELAPSE      369.01 TCPU      368.87
 DIIS TEST: 0.10226E+06 AT CPHF2 CYCLE   3 - DIIS ACTIVE - HISTORY:     2 CYCLES
 CYCLE   3  PSEUDO-ENERGY DERIVATIVE        1.013288E+05  DELTA    8.9903E+04
 TTTTTTTTTTTTTTTTTTTTTTTTTTTTTT MOQGAD      TELAPSE      373.88 TCPU      373.73
 TTTTTTTTTTTTTTTTTTTTTTTTTTTTTT CP_MONMON   TELAPSE      374.96 TCPU      374.82
 DIIS TEST: 0.63729E+05 AT CPHF2 CYCLE   4 - DIIS ACTIVE - HISTORY:     3 CYCLES
 CYCLE   4  PSEUDO-ENERGY DERIVATIVE        6.661304E+04  DELTA   -3.4716E+04
 TTTTTTTTTTTTTTTTTTTTTTTTTTTTTT MOQGAD      TELAPSE      379.78 TCPU      379.63
 TTTTTTTTTTTTTTTTTTTTTTTTTTTTTT CP_MONMON   TELAPSE      380.86 TCPU      380.71
 DIIS TEST: 0.38201E+03 AT CPHF2 CYCLE   5 - DIIS ACTIVE - HISTORY:     4 CYCLES
 CYCLE   5  PSEUDO-ENERGY DERIVATIVE        1.594980E+03  DELTA   -6.5018E+04
 TTTTTTTTTTTTTTTTTTTTTTTTTTTTTT MOQGAD      TELAPSE      385.68 TCPU      385.53
 TTTTTTTTTTTTTTTTTTTTTTTTTTTTTT CP_MONMON   TELAPSE      386.76 TCPU      386.61
 DIIS TEST: 0.37249E+00 AT CPHF2 CYCLE   6 - DIIS ACTIVE - HISTORY:     5 CYCLES
 CYCLE   6  PSEUDO-ENERGY DERIVATIVE        1.455468E+03  DELTA   -1.3951E+02
 TTTTTTTTTTTTTTTTTTTTTTTTTTTTTT MOQGAD      TELAPSE      391.57 TCPU      391.42
 TTTTTTTTTTTTTTTTTTTTTTTTTTTTTT CP_MONMON   TELAPSE      392.66 TCPU      392.51
 DIIS TEST: 0.13292E-02 AT CPHF2 CYCLE   7 - DIIS ACTIVE - HISTORY:     6 CYCLES
 CYCLE   7  PSEUDO-ENERGY DERIVATIVE        1.436704E+03  DELTA   -1.8764E+01
 TTTTTTTTTTTTTTTTTTTTTTTTTTTTTT MOQGAD      TELAPSE      397.47 TCPU      397.32
 TTTTTTTTTTTTTTTTTTTTTTTTTTTTTT CP_MONMON   TELAPSE      398.56 TCPU      398.41
 DIIS TEST: 0.62712E-04 AT CPHF2 CYCLE   8 - DIIS ACTIVE - HISTORY:     7 CYCLES
 CYCLE   8  PSEUDO-ENERGY DERIVATIVE        1.438101E+03  DELTA    1.3972E+00
 TTTTTTTTTTTTTTTTTTTTTTTTTTTTTT MOQGAD      TELAPSE      403.37 TCPU      403.22
 TTTTTTTTTTTTTTTTTTTTTTTTTTTTTT CP_MONMON   TELAPSE      404.46 TCPU      404.30
 DIIS TEST: 0.62803E-07 AT CPHF2 CYCLE   9 - DIIS ACTIVE - HISTORY:     8 CYCLES
 CYCLE   9  PSEUDO-ENERGY DERIVATIVE        1.438401E+03  DELTA    3.0040E-01
 TTTTTTTTTTTTTTTTTTTTTTTTTTTTTT MOQGAD      TELAPSE      409.30 TCPU      409.14
 TTTTTTTTTTTTTTTTTTTTTTTTTTTTTT CP_MONMON   TELAPSE      410.38 TCPU      410.23
 DIIS TEST: 0.25791E-08 AT CPHF2 CYCLE  10 - DIIS ACTIVE - HISTORY:     8 CYCLES
 CYCLE  10  PSEUDO-ENERGY DERIVATIVE        1.438406E+03  DELTA    4.1364E-03
 TTTTTTTTTTTTTTTTTTTTTTTTTTTTTT MOQGAD      TELAPSE      415.20 TCPU      415.04
 TTTTTTTTTTTTTTTTTTTTTTTTTTTTTT CP_MONMON   TELAPSE      416.28 TCPU      416.13
 DIIS TEST: 0.45280E-10 AT CPHF2 CYCLE  11 - DIIS ACTIVE - HISTORY:     8 CYCLES
 CYCLE  11  PSEUDO-ENERGY DERIVATIVE        1.438408E+03  DELTA    2.4269E-03
 TTTTTTTTTTTTTTTTTTTTTTTTTTTTTT MOQGAD      TELAPSE      421.10 TCPU      420.94
 TTTTTTTTTTTTTTTTTTTTTTTTTTTTTT CP_MONMON   TELAPSE      422.18 TCPU      422.02
 DIIS TEST: 0.53339E-12 AT CPHF2 CYCLE  12 - DIIS ACTIVE - HISTORY:     8 CYCLES
 CYCLE  12  PSEUDO-ENERGY DERIVATIVE        1.438408E+03  DELTA   -3.9819E-04
 TTTTTTTTTTTTTTTTTTTTTTTTTTTTTT CP2_SC      TELAPSE      422.91 TCPU      422.75

 *******************************************************************************

 ELECTRIC FIELD APPLIED ALONG CARTESIAN DIRECTIONS YZ

 *******************************************************************************
 NEW GRID IN RECIPROCAL SPACE
 *******************************************************************************
 POINTS IN THE IBZ                 868 SHRINKING FACTORS              12 12 12
 *******************************************************************************
 *** K POINTS COORDINATES (OBLIQUE COORDINATES IN UNITS OF SHRINK FAC. )
   1-R(  0  0  0)   2-C(  1  0  0)   3-C(  0 11  0)   4-C(  2  0  0)
   5-C(  0 10  0)   6-C(  3  0  0)   7-C(  0  9  0)   8-C(  4  0  0)
   9-C(  0  8  0)  10-C(  5  0  0)  11-C(  0  7  0)  12-R(  6  0  0)
  13-R(  0  6  0)  14-C(  1  1  0)  15-C(  1 11  0)  16-C(  2  1  0)
  17-C(  2 11  0)  18-C( 11 10  0)  19-C(  1 10  0)  20-C(  3  1  0)
  21-C(  3 11  0)  22-C( 11  9  0)  23-C(  1  9  0)  24-C(  4  1  0)
  25-C(  4 11  0)  26-C( 11  8  0)  27-C(  1  8  0)  28-C(  5  1  0)
  29-C(  5 11  0)  30-C( 11  7  0)  31-C(  1  7  0)  32-C(  6  1  0)
  33-C( 11  6  0)  34-C(  2  2  0)  35-C(  2 10  0)  36-C(  3  2  0)
  37-C(  3 10  0)  38-C( 10  9  0)  39-C(  2  9  0)  40-C(  4  2  0)
  41-C(  4 10  0)  42-C( 10  8  0)  43-C(  2  8  0)  44-C(  5  2  0)
  45-C(  5 10  0)  46-C( 10  7  0)  47-C(  2  7  0)  48-C(  6  2  0)
  49-C( 10  6  0)  50-C(  3  3  0)  51-C(  3  9  0)  52-C(  4  3  0)
  53-C(  4  9  0)  54-C(  9  8  0)  55-C(  3  8  0)  56-C(  5  3  0)
  57-C(  5  9  0)  58-C(  9  7  0)  59-C(  3  7  0)  60-C(  6  3  0)
  61-C(  9  6  0)  62-C(  4  4  0)  63-C(  4  8  0)  64-C(  5  4  0)
  65-C(  5  8  0)  66-C(  8  7  0)  67-C(  4  7  0)  68-C(  6  4  0)
  69-C(  8  6  0)  70-C(  5  5  0)  71-C(  5  7  0)  72-C(  6  5  0)
  73-C(  7  6  0)  74-R(  6  6  0)  75-C(  0  0  1)  76-C(  1  0  1)
  77-C( 11  0  1)  78-C(  0 11 11)  79-C(  0  1 11)  80-C(  2  0  1)
  81-C( 10  0  1)  82-C(  0 10 11)  83-C(  0  2 11)  84-C(  3  0  1)
  85-C(  9  0  1)  86-C(  0  9 11)  87-C(  0  3 11)  88-C(  4  0  1)
  89-C(  8  0  1)  90-C(  0  8 11)  91-C(  0  4 11)  92-C(  5  0  1)
  93-C(  7  0  1)  94-C(  0  7 11)  95-C(  0  5 11)  96-C(  6  0  1)
  97-C(  0  6 11)  98-C(  1  1  1)  99-C( 11 11  1) 100-C(  1 11 11)
 101-C( 11  1 11) 102-C(  2  1  1) 103-C( 10 11  1) 104-C(  2 11 11)
 105-C( 10  1 11) 106-C( 11 10 11) 107-C(  1  2 11) 108-C(  1 10  1)
 109-C( 11  2  1) 110-C(  3  1  1) 111-C(  9 11  1) 112-C(  3 11 11)
 113-C(  9  1 11) 114-C( 11  9 11) 115-C(  1  3 11) 116-C(  1  9  1)
 117-C( 11  3  1) 118-C(  4  1  1) 119-C(  8 11  1) 120-C(  4 11 11)
 121-C(  8  1 11) 122-C( 11  8 11) 123-C(  1  4 11) 124-C(  1  8  1)
 125-C( 11  4  1) 126-C(  5  1  1) 127-C(  7 11  1) 128-C(  5 11 11)
 129-C(  7  1 11) 130-C( 11  7 11) 131-C(  1  5 11) 132-C(  1  7  1)
 133-C( 11  5  1) 134-C(  6  1  1) 135-C(  6 11  1) 136-C( 11  6 11)
 137-C(  1  6 11) 138-C(  2  2  1) 139-C( 10 10  1) 140-C(  2 10 11)
 141-C( 10  2 11) 142-C(  3  2  1) 143-C(  9 10  1) 144-C(  3 10 11)
 145-C(  9  2 11) 146-C( 10  9 11) 147-C(  2  3 11) 148-C(  2  9  1)
 149-C( 10  3  1) 150-C(  4  2  1) 151-C(  8 10  1) 152-C(  4 10 11)
 153-C(  8  2 11) 154-C( 10  8 11) 155-C(  2  4 11) 156-C(  2  8  1)
 157-C( 10  4  1) 158-C(  5  2  1) 159-C(  7 10  1) 160-C(  5 10 11)
 161-C(  7  2 11) 162-C( 10  7 11) 163-C(  2  5 11) 164-C(  2  7  1)
 165-C( 10  5  1) 166-C(  6  2  1) 167-C(  6 10  1) 168-C( 10  6 11)
 169-C(  2  6 11) 170-C(  3  3  1) 171-C(  9  9  1) 172-C(  3  9 11)
 173-C(  9  3 11) 174-C(  4  3  1) 175-C(  8  9  1) 176-C(  4  9 11)
 177-C(  8  3 11) 178-C(  9  8 11) 179-C(  3  4 11) 180-C(  3  8  1)
 181-C(  9  4  1) 182-C(  5  3  1) 183-C(  7  9  1) 184-C(  5  9 11)
 185-C(  7  3 11) 186-C(  9  7 11) 187-C(  3  5 11) 188-C(  3  7  1)
 189-C(  9  5  1) 190-C(  6  3  1) 191-C(  6  9  1) 192-C(  9  6 11)
 193-C(  3  6 11) 194-C(  4  4  1) 195-C(  8  8  1) 196-C(  4  8 11)
 197-C(  8  4 11) 198-C(  5  4  1) 199-C(  7  8  1) 200-C(  5  8 11)
 201-C(  7  4 11) 202-C(  8  7 11) 203-C(  4  5 11) 204-C(  4  7  1)
 205-C(  8  5  1) 206-C(  6  4  1) 207-C(  6  8  1) 208-C(  8  6 11)
 209-C(  4  6 11) 210-C(  5  5  1) 211-C(  7  7  1) 212-C(  5  7 11)
 213-C(  7  5 11) 214-C(  6  5  1) 215-C(  6  7  1) 216-C(  7  6 11)
 217-C(  5  6 11) 218-C(  6  6  1) 219-C(  0  0  2) 220-C(  1  0  2)
 221-C( 11  0  2) 222-C(  0 11 10) 223-C(  0  1 10) 224-C(  2  0  2)
 225-C( 10  0  2) 226-C(  0 10 10) 227-C(  0  2 10) 228-C(  3  0  2)
 229-C(  9  0  2) 230-C(  0  9 10) 231-C(  0  3 10) 232-C(  4  0  2)
 233-C(  8  0  2) 234-C(  0  8 10) 235-C(  0  4 10) 236-C(  5  0  2)
 237-C(  7  0  2) 238-C(  0  7 10) 239-C(  0  5 10) 240-C(  6  0  2)
 241-C(  0  6 10) 242-C(  1  1  2) 243-C( 11 11  2) 244-C(  1 11 10)
 245-C( 11  1 10) 246-C(  2  1  2) 247-C( 10 11  2) 248-C(  2 11 10)
 249-C( 10  1 10) 250-C( 11 10 10) 251-C(  1  2 10) 252-C(  1 10  2)
 253-C( 11  2  2) 254-C(  3  1  2) 255-C(  9 11  2) 256-C(  3 11 10)
 257-C(  9  1 10) 258-C( 11  9 10) 259-C(  1  3 10) 260-C(  1  9  2)
 261-C( 11  3  2) 262-C(  4  1  2) 263-C(  8 11  2) 264-C(  4 11 10)
 265-C(  8  1 10) 266-C( 11  8 10) 267-C(  1  4 10) 268-C(  1  8  2)
 269-C( 11  4  2) 270-C(  5  1  2) 271-C(  7 11  2) 272-C(  5 11 10)
 273-C(  7  1 10) 274-C( 11  7 10) 275-C(  1  5 10) 276-C(  1  7  2)
 277-C( 11  5  2) 278-C(  6  1  2) 279-C(  6 11  2) 280-C( 11  6 10)
 281-C(  1  6 10) 282-C(  2  2  2) 283-C( 10 10  2) 284-C(  2 10 10)
 285-C( 10  2 10) 286-C(  3  2  2) 287-C(  9 10  2) 288-C(  3 10 10)
 289-C(  9  2 10) 290-C( 10  9 10) 291-C(  2  3 10) 292-C(  2  9  2)
 293-C( 10  3  2) 294-C(  4  2  2) 295-C(  8 10  2) 296-C(  4 10 10)
 297-C(  8  2 10) 298-C( 10  8 10) 299-C(  2  4 10) 300-C(  2  8  2)
 301-C( 10  4  2) 302-C(  5  2  2) 303-C(  7 10  2) 304-C(  5 10 10)
 305-C(  7  2 10) 306-C( 10  7 10) 307-C(  2  5 10) 308-C(  2  7  2)
 309-C( 10  5  2) 310-C(  6  2  2) 311-C(  6 10  2) 312-C( 10  6 10)
 313-C(  2  6 10) 314-C(  3  3  2) 315-C(  9  9  2) 316-C(  3  9 10)
 317-C(  9  3 10) 318-C(  4  3  2) 319-C(  8  9  2) 320-C(  4  9 10)
 321-C(  8  3 10) 322-C(  9  8 10) 323-C(  3  4 10) 324-C(  3  8  2)
 325-C(  9  4  2) 326-C(  5  3  2) 327-C(  7  9  2) 328-C(  5  9 10)
 329-C(  7  3 10) 330-C(  9  7 10) 331-C(  3  5 10) 332-C(  3  7  2)
 333-C(  9  5  2) 334-C(  6  3  2) 335-C(  6  9  2) 336-C(  9  6 10)
 337-C(  3  6 10) 338-C(  4  4  2) 339-C(  8  8  2) 340-C(  4  8 10)
 341-C(  8  4 10) 342-C(  5  4  2) 343-C(  7  8  2) 344-C(  5  8 10)
 345-C(  7  4 10) 346-C(  8  7 10) 347-C(  4  5 10) 348-C(  4  7  2)
 349-C(  8  5  2) 350-C(  6  4  2) 351-C(  6  8  2) 352-C(  8  6 10)
 353-C(  4  6 10) 354-C(  5  5  2) 355-C(  7  7  2) 356-C(  5  7 10)
 357-C(  7  5 10) 358-C(  6  5  2) 359-C(  6  7  2) 360-C(  7  6 10)
 361-C(  5  6 10) 362-C(  6  6  2) 363-C(  0  0  3) 364-C(  1  0  3)
 365-C( 11  0  3) 366-C(  0 11  9) 367-C(  0  1  9) 368-C(  2  0  3)
 369-C( 10  0  3) 370-C(  0 10  9) 371-C(  0  2  9) 372-C(  3  0  3)
 373-C(  9  0  3) 374-C(  0  9  9) 375-C(  0  3  9) 376-C(  4  0  3)
 377-C(  8  0  3) 378-C(  0  8  9) 379-C(  0  4  9) 380-C(  5  0  3)
 381-C(  7  0  3) 382-C(  0  7  9) 383-C(  0  5  9) 384-C(  6  0  3)
 385-C(  0  6  9) 386-C(  1  1  3) 387-C( 11 11  3) 388-C(  1 11  9)
 389-C( 11  1  9) 390-C(  2  1  3) 391-C( 10 11  3) 392-C(  2 11  9)
 393-C( 10  1  9) 394-C( 11 10  9) 395-C(  1  2  9) 396-C(  1 10  3)
 397-C( 11  2  3) 398-C(  3  1  3) 399-C(  9 11  3) 400-C(  3 11  9)
 401-C(  9  1  9) 402-C( 11  9  9) 403-C(  1  3  9) 404-C(  1  9  3)
 405-C( 11  3  3) 406-C(  4  1  3) 407-C(  8 11  3) 408-C(  4 11  9)
 409-C(  8  1  9) 410-C( 11  8  9) 411-C(  1  4  9) 412-C(  1  8  3)
 413-C( 11  4  3) 414-C(  5  1  3) 415-C(  7 11  3) 416-C(  5 11  9)
 417-C(  7  1  9) 418-C( 11  7  9) 419-C(  1  5  9) 420-C(  1  7  3)
 421-C( 11  5  3) 422-C(  6  1  3) 423-C(  6 11  3) 424-C( 11  6  9)
 425-C(  1  6  9) 426-C(  2  2  3) 427-C( 10 10  3) 428-C(  2 10  9)
 429-C( 10  2  9) 430-C(  3  2  3) 431-C(  9 10  3) 432-C(  3 10  9)
 433-C(  9  2  9) 434-C( 10  9  9) 435-C(  2  3  9) 436-C(  2  9  3)
 437-C( 10  3  3) 438-C(  4  2  3) 439-C(  8 10  3) 440-C(  4 10  9)
 441-C(  8  2  9) 442-C( 10  8  9) 443-C(  2  4  9) 444-C(  2  8  3)
 445-C( 10  4  3) 446-C(  5  2  3) 447-C(  7 10  3) 448-C(  5 10  9)
 449-C(  7  2  9) 450-C( 10  7  9) 451-C(  2  5  9) 452-C(  2  7  3)
 453-C( 10  5  3) 454-C(  6  2  3) 455-C(  6 10  3) 456-C( 10  6  9)
 457-C(  2  6  9) 458-C(  3  3  3) 459-C(  9  9  3) 460-C(  3  9  9)
 461-C(  9  3  9) 462-C(  4  3  3) 463-C(  8  9  3) 464-C(  4  9  9)
 465-C(  8  3  9) 466-C(  9  8  9) 467-C(  3  4  9) 468-C(  3  8  3)
 469-C(  9  4  3) 470-C(  5  3  3) 471-C(  7  9  3) 472-C(  5  9  9)
 473-C(  7  3  9) 474-C(  9  7  9) 475-C(  3  5  9) 476-C(  3  7  3)
 477-C(  9  5  3) 478-C(  6  3  3) 479-C(  6  9  3) 480-C(  9  6  9)
 481-C(  3  6  9) 482-C(  4  4  3) 483-C(  8  8  3) 484-C(  4  8  9)
 485-C(  8  4  9) 486-C(  5  4  3) 487-C(  7  8  3) 488-C(  5  8  9)
 489-C(  7  4  9) 490-C(  8  7  9) 491-C(  4  5  9) 492-C(  4  7  3)
 493-C(  8  5  3) 494-C(  6  4  3) 495-C(  6  8  3) 496-C(  8  6  9)
 497-C(  4  6  9) 498-C(  5  5  3) 499-C(  7  7  3) 500-C(  5  7  9)
 501-C(  7  5  9) 502-C(  6  5  3) 503-C(  6  7  3) 504-C(  7  6  9)
 505-C(  5  6  9) 506-C(  6  6  3) 507-C(  0  0  4) 508-C(  1  0  4)
 509-C( 11  0  4) 510-C(  0 11  8) 511-C(  0  1  8) 512-C(  2  0  4)
 513-C( 10  0  4) 514-C(  0 10  8) 515-C(  0  2  8) 516-C(  3  0  4)
 517-C(  9  0  4) 518-C(  0  9  8) 519-C(  0  3  8) 520-C(  4  0  4)
 521-C(  8  0  4) 522-C(  0  8  8) 523-C(  0  4  8) 524-C(  5  0  4)
 525-C(  7  0  4) 526-C(  0  7  8) 527-C(  0  5  8) 528-C(  6  0  4)
 529-C(  0  6  8) 530-C(  1  1  4) 531-C( 11 11  4) 532-C(  1 11  8)
 533-C( 11  1  8) 534-C(  2  1  4) 535-C( 10 11  4) 536-C(  2 11  8)
 537-C( 10  1  8) 538-C( 11 10  8) 539-C(  1  2  8) 540-C(  1 10  4)
 541-C( 11  2  4) 542-C(  3  1  4) 543-C(  9 11  4) 544-C(  3 11  8)
 545-C(  9  1  8) 546-C( 11  9  8) 547-C(  1  3  8) 548-C(  1  9  4)
 549-C( 11  3  4) 550-C(  4  1  4) 551-C(  8 11  4) 552-C(  4 11  8)
 553-C(  8  1  8) 554-C( 11  8  8) 555-C(  1  4  8) 556-C(  1  8  4)
 557-C( 11  4  4) 558-C(  5  1  4) 559-C(  7 11  4) 560-C(  5 11  8)
 561-C(  7  1  8) 562-C( 11  7  8) 563-C(  1  5  8) 564-C(  1  7  4)
 565-C( 11  5  4) 566-C(  6  1  4) 567-C(  6 11  4) 568-C( 11  6  8)
 569-C(  1  6  8) 570-C(  2  2  4) 571-C( 10 10  4) 572-C(  2 10  8)
 573-C( 10  2  8) 574-C(  3  2  4) 575-C(  9 10  4) 576-C(  3 10  8)
 577-C(  9  2  8) 578-C( 10  9  8) 579-C(  2  3  8) 580-C(  2  9  4)
 581-C( 10  3  4) 582-C(  4  2  4) 583-C(  8 10  4) 584-C(  4 10  8)
 585-C(  8  2  8) 586-C( 10  8  8) 587-C(  2  4  8) 588-C(  2  8  4)
 589-C( 10  4  4) 590-C(  5  2  4) 591-C(  7 10  4) 592-C(  5 10  8)
 593-C(  7  2  8) 594-C( 10  7  8) 595-C(  2  5  8) 596-C(  2  7  4)
 597-C( 10  5  4) 598-C(  6  2  4) 599-C(  6 10  4) 600-C( 10  6  8)
 601-C(  2  6  8) 602-C(  3  3  4) 603-C(  9  9  4) 604-C(  3  9  8)
 605-C(  9  3  8) 606-C(  4  3  4) 607-C(  8  9  4) 608-C(  4  9  8)
 609-C(  8  3  8) 610-C(  9  8  8) 611-C(  3  4  8) 612-C(  3  8  4)
 613-C(  9  4  4) 614-C(  5  3  4) 615-C(  7  9  4) 616-C(  5  9  8)
 617-C(  7  3  8) 618-C(  9  7  8) 619-C(  3  5  8) 620-C(  3  7  4)
 621-C(  9  5  4) 622-C(  6  3  4) 623-C(  6  9  4) 624-C(  9  6  8)
 625-C(  3  6  8) 626-C(  4  4  4) 627-C(  8  8  4) 628-C(  4  8  8)
 629-C(  8  4  8) 630-C(  5  4  4) 631-C(  7  8  4) 632-C(  5  8  8)
 633-C(  7  4  8) 634-C(  8  7  8) 635-C(  4  5  8) 636-C(  4  7  4)
 637-C(  8  5  4) 638-C(  6  4  4) 639-C(  6  8  4) 640-C(  8  6  8)
 641-C(  4  6  8) 642-C(  5  5  4) 643-C(  7  7  4) 644-C(  5  7  8)
 645-C(  7  5  8) 646-C(  6  5  4) 647-C(  6  7  4) 648-C(  7  6  8)
 649-C(  5  6  8) 650-C(  6  6  4) 651-C(  0  0  5) 652-C(  1  0  5)
 653-C( 11  0  5) 654-C(  0 11  7) 655-C(  0  1  7) 656-C(  2  0  5)
 657-C( 10  0  5) 658-C(  0 10  7) 659-C(  0  2  7) 660-C(  3  0  5)
 661-C(  9  0  5) 662-C(  0  9  7) 663-C(  0  3  7) 664-C(  4  0  5)
 665-C(  8  0  5) 666-C(  0  8  7) 667-C(  0  4  7) 668-C(  5  0  5)
 669-C(  7  0  5) 670-C(  0  7  7) 671-C(  0  5  7) 672-C(  6  0  5)
 673-C(  0  6  7) 674-C(  1  1  5) 675-C( 11 11  5) 676-C(  1 11  7)
 677-C( 11  1  7) 678-C(  2  1  5) 679-C( 10 11  5) 680-C(  2 11  7)
 681-C( 10  1  7) 682-C( 11 10  7) 683-C(  1  2  7) 684-C(  1 10  5)
 685-C( 11  2  5) 686-C(  3  1  5) 687-C(  9 11  5) 688-C(  3 11  7)
 689-C(  9  1  7) 690-C( 11  9  7) 691-C(  1  3  7) 692-C(  1  9  5)
 693-C( 11  3  5) 694-C(  4  1  5) 695-C(  8 11  5) 696-C(  4 11  7)
 697-C(  8  1  7) 698-C( 11  8  7) 699-C(  1  4  7) 700-C(  1  8  5)
 701-C( 11  4  5) 702-C(  5  1  5) 703-C(  7 11  5) 704-C(  5 11  7)
 705-C(  7  1  7) 706-C( 11  7  7) 707-C(  1  5  7) 708-C(  1  7  5)
 709-C( 11  5  5) 710-C(  6  1  5) 711-C(  6 11  5) 712-C( 11  6  7)
 713-C(  1  6  7) 714-C(  2  2  5) 715-C( 10 10  5) 716-C(  2 10  7)
 717-C( 10  2  7) 718-C(  3  2  5) 719-C(  9 10  5) 720-C(  3 10  7)
 721-C(  9  2  7) 722-C( 10  9  7) 723-C(  2  3  7) 724-C(  2  9  5)
 725-C( 10  3  5) 726-C(  4  2  5) 727-C(  8 10  5) 728-C(  4 10  7)
 729-C(  8  2  7) 730-C( 10  8  7) 731-C(  2  4  7) 732-C(  2  8  5)
 733-C( 10  4  5) 734-C(  5  2  5) 735-C(  7 10  5) 736-C(  5 10  7)
 737-C(  7  2  7) 738-C( 10  7  7) 739-C(  2  5  7) 740-C(  2  7  5)
 741-C( 10  5  5) 742-C(  6  2  5) 743-C(  6 10  5) 744-C( 10  6  7)
 745-C(  2  6  7) 746-C(  3  3  5) 747-C(  9  9  5) 748-C(  3  9  7)
 749-C(  9  3  7) 750-C(  4  3  5) 751-C(  8  9  5) 752-C(  4  9  7)
 753-C(  8  3  7) 754-C(  9  8  7) 755-C(  3  4  7) 756-C(  3  8  5)
 757-C(  9  4  5) 758-C(  5  3  5) 759-C(  7  9  5) 760-C(  5  9  7)
 761-C(  7  3  7) 762-C(  9  7  7) 763-C(  3  5  7) 764-C(  3  7  5)
 765-C(  9  5  5) 766-C(  6  3  5) 767-C(  6  9  5) 768-C(  9  6  7)
 769-C(  3  6  7) 770-C(  4  4  5) 771-C(  8  8  5) 772-C(  4  8  7)
 773-C(  8  4  7) 774-C(  5  4  5) 775-C(  7  8  5) 776-C(  5  8  7)
 777-C(  7  4  7) 778-C(  8  7  7) 779-C(  4  5  7) 780-C(  4  7  5)
 781-C(  8  5  5) 782-C(  6  4  5) 783-C(  6  8  5) 784-C(  8  6  7)
 785-C(  4  6  7) 786-C(  5  5  5) 787-C(  7  7  5) 788-C(  5  7  7)
 789-C(  7  5  7) 790-C(  6  5  5) 791-C(  6  7  5) 792-C(  7  6  7)
 793-C(  5  6  7) 794-C(  6  6  5) 795-R(  0  0  6) 796-C(  1  0  6)
 797-C(  0 11  6) 798-C(  2  0  6) 799-C(  0 10  6) 800-C(  3  0  6)
 801-C(  0  9  6) 802-C(  4  0  6) 803-C(  0  8  6) 804-C(  5  0  6)
 805-C(  0  7  6) 806-R(  6  0  6) 807-R(  0  6  6) 808-C(  1  1  6)
 809-C(  1 11  6) 810-C(  2  1  6) 811-C(  2 11  6) 812-C( 11 10  6)
 813-C(  1 10  6) 814-C(  3  1  6) 815-C(  3 11  6) 816-C( 11  9  6)
 817-C(  1  9  6) 818-C(  4  1  6) 819-C(  4 11  6) 820-C( 11  8  6)
 821-C(  1  8  6) 822-C(  5  1  6) 823-C(  5 11  6) 824-C( 11  7  6)
 825-C(  1  7  6) 826-C(  6  1  6) 827-C( 11  6  6) 828-C(  2  2  6)
 829-C(  2 10  6) 830-C(  3  2  6) 831-C(  3 10  6) 832-C( 10  9  6)
 833-C(  2  9  6) 834-C(  4  2  6) 835-C(  4 10  6) 836-C( 10  8  6)
 837-C(  2  8  6) 838-C(  5  2  6) 839-C(  5 10  6) 840-C( 10  7  6)
 841-C(  2  7  6) 842-C(  6  2  6) 843-C( 10  6  6) 844-C(  3  3  6)
 845-C(  3  9  6) 846-C(  4  3  6) 847-C(  4  9  6) 848-C(  9  8  6)
 849-C(  3  8  6) 850-C(  5  3  6) 851-C(  5  9  6) 852-C(  9  7  6)
 853-C(  3  7  6) 854-C(  6  3  6) 855-C(  9  6  6) 856-C(  4  4  6)
 857-C(  4  8  6) 858-C(  5  4  6) 859-C(  5  8  6) 860-C(  8  7  6)
 861-C(  4  7  6) 862-C(  6  4  6) 863-C(  8  6  6) 864-C(  5  5  6)
 865-C(  5  7  6) 866-C(  6  5  6) 867-C(  7  6  6) 868-R(  6  6  6)
 TTTTTTTTTTTTTTTTTTTTTTTTTTTTTT gordsh1     TELAPSE      424.00 TCPU      423.85

 MATRIX SIZE: P(G)  105032, F(G)   53020, P(G) IRR   54347, F(G) IRR   54347
 MAX G-VECTOR INDEX FOR 1- AND 2-ELECTRON INTEGRALS 105

 TTTTTTTTTTTTTTTTTTTTTTTTTTTTTT INPUT       TELAPSE      424.04 TCPU      423.88
 TTTTTTTTTTTTTTTTTTTTTTTTTTTTTT SYMM        TELAPSE      424.04 TCPU      423.88

 ***** NEW REFERENCE GEOMETRY *****
 TTTTTTTTTTTTTTTTTTTTTTTTTTTTTT INT_SCREEN  TELAPSE      424.04 TCPU      423.88
 INFORMATION **** EXCBUF **** EXCH. BIPO BUFFER: WORDS USED =           0

 DFT PARAMETERS

     ATOM       ELECTRONS   NET CHARGE   R(ANGSTROM)
   1   9  F       9.0000      0.0000     0.72000000
   5  11  NA     11.0000      0.0000     1.91000000
   6 239  Y      11.0000      0.0000     1.82000000

 SIZE OF GRID=     134972
 TTTTTTTTTTTTTTTTTTTTTTTTTTTTTT MAKE_GRID2  TELAPSE      427.54 TCPU      427.39
 BECKE WEIGHT FUNCTION
 RADSAFE =     2.00
 TOLERANCES - DENSITY:10**- 6; POTENTIAL:10**- 9; GRID WGT:10**-14

 RADIAL INTEGRATION  - INTERVALS (POINTS,UPPER LIMIT):            1( 75,  4.0*R)

 ANGULAR INTEGRATION - INTERVALS (ACCURACY LEVEL [N. POINTS] UPPER LIMIT):
  1(  4[  86]   0.2)  2(  8[ 194]   0.5)  3( 12[ 350]   0.9)  4( 16[ 974]   3.5)
  5( 12[ 350]9999.0)
 TTTTTTTTTTTTTTTTTTTTTTTTTTTTTT INT_CALC    TELAPSE      427.57 TCPU      427.41
 TTTTTTTTTTTTTTTTTTTTTTTTTTTTTT MOQGAD      TELAPSE      433.03 TCPU      432.87
 NUMERICALLY INTEGRATED DENSITY     58.0002180829
 TTTTTTTTTTTTTTTTTTTTTTTTTTTTTT CP_MONMON   TELAPSE      434.11 TCPU      433.95
 CYCLE   0  PSEUDO-ENERGY DERIVATIVE        3.451802E+00  DELTA    3.4518E+00
 TTTTTTTTTTTTTTTTTTTTTTTTTTTTTT MOQGAD      TELAPSE      438.97 TCPU      438.81
 TTTTTTTTTTTTTTTTTTTTTTTTTTTTTT CP_MONMON   TELAPSE      440.06 TCPU      439.90
 CYCLE   1  PSEUDO-ENERGY DERIVATIVE        5.808848E+01  DELTA    5.4637E+01
 TTTTTTTTTTTTTTTTTTTTTTTTTTTTTT MOQGAD      TELAPSE      444.92 TCPU      444.76
 TTTTTTTTTTTTTTTTTTTTTTTTTTTTTT CP_MONMON   TELAPSE      446.00 TCPU      445.84
 DIIS TEST: 0.54161E+01 AT CPHF2 CYCLE   2 - DIIS ACTIVE - HISTORY:     1 CYCLES
 CYCLE   2  PSEUDO-ENERGY DERIVATIVE        3.737844E+01  DELTA   -2.0710E+01
 TTTTTTTTTTTTTTTTTTTTTTTTTTTTTT MOQGAD      TELAPSE      450.87 TCPU      450.70
 TTTTTTTTTTTTTTTTTTTTTTTTTTTTTT CP_MONMON   TELAPSE      451.95 TCPU      451.79
 DIIS TEST: 0.97869E-01 AT CPHF2 CYCLE   3 - DIIS ACTIVE - HISTORY:     2 CYCLES
 CYCLE   3  PSEUDO-ENERGY DERIVATIVE        4.296399E+01  DELTA    5.5855E+00
 TTTTTTTTTTTTTTTTTTTTTTTTTTTTTT MOQGAD      TELAPSE      456.82 TCPU      456.65
 TTTTTTTTTTTTTTTTTTTTTTTTTTTTTT CP_MONMON   TELAPSE      457.90 TCPU      457.73
 DIIS TEST: 0.32799E-01 AT CPHF2 CYCLE   4 - DIIS ACTIVE - HISTORY:     3 CYCLES
 CYCLE   4  PSEUDO-ENERGY DERIVATIVE        4.053648E+01  DELTA   -2.4275E+00
 TTTTTTTTTTTTTTTTTTTTTTTTTTTTTT MOQGAD      TELAPSE      462.76 TCPU      462.60
 TTTTTTTTTTTTTTTTTTTTTTTTTTTTTT CP_MONMON   TELAPSE      463.85 TCPU      463.68
 DIIS TEST: 0.13007E-04 AT CPHF2 CYCLE   5 - DIIS ACTIVE - HISTORY:     4 CYCLES
 CYCLE   5  PSEUDO-ENERGY DERIVATIVE        4.135113E+01  DELTA    8.1465E-01
 TTTTTTTTTTTTTTTTTTTTTTTTTTTTTT MOQGAD      TELAPSE      468.71 TCPU      468.54
 TTTTTTTTTTTTTTTTTTTTTTTTTTTTTT CP_MONMON   TELAPSE      469.79 TCPU      469.63
 DIIS TEST: 0.85539E-07 AT CPHF2 CYCLE   6 - DIIS ACTIVE - HISTORY:     5 CYCLES
 CYCLE   6  PSEUDO-ENERGY DERIVATIVE        4.137003E+01  DELTA    1.8898E-02
 TTTTTTTTTTTTTTTTTTTTTTTTTTTTTT MOQGAD      TELAPSE      474.66 TCPU      474.49
 TTTTTTTTTTTTTTTTTTTTTTTTTTTTTT CP_MONMON   TELAPSE      475.74 TCPU      475.57
 DIIS TEST: 0.11343E-07 AT CPHF2 CYCLE   7 - DIIS ACTIVE - HISTORY:     6 CYCLES
 CYCLE   7  PSEUDO-ENERGY DERIVATIVE        4.137136E+01  DELTA    1.3283E-03
 TTTTTTTTTTTTTTTTTTTTTTTTTTTTTT MOQGAD      TELAPSE      480.61 TCPU      480.44
 TTTTTTTTTTTTTTTTTTTTTTTTTTTTTT CP_MONMON   TELAPSE      481.69 TCPU      481.52
 DIIS TEST: 0.64262E-09 AT CPHF2 CYCLE   8 - DIIS ACTIVE - HISTORY:     7 CYCLES
 CYCLE   8  PSEUDO-ENERGY DERIVATIVE        4.137146E+01  DELTA    9.7758E-05
 TTTTTTTTTTTTTTTTTTTTTTTTTTTTTT CP2_SC      TELAPSE      482.47 TCPU      482.30

 *******************************************************************************

 ELECTRIC FIELD APPLIED ALONG CARTESIAN DIRECTIONS ZZ

 *******************************************************************************
 NEW GRID IN RECIPROCAL SPACE
 *******************************************************************************
 POINTS IN THE IBZ                 868 SHRINKING FACTORS              12 12 12
 *******************************************************************************
 *** K POINTS COORDINATES (OBLIQUE COORDINATES IN UNITS OF SHRINK FAC. )
   1-R(  0  0  0)   2-C(  1  0  0)   3-C(  0 11  0)   4-C(  2  0  0)
   5-C(  0 10  0)   6-C(  3  0  0)   7-C(  0  9  0)   8-C(  4  0  0)
   9-C(  0  8  0)  10-C(  5  0  0)  11-C(  0  7  0)  12-R(  6  0  0)
  13-R(  0  6  0)  14-C(  1  1  0)  15-C(  1 11  0)  16-C(  2  1  0)
  17-C(  2 11  0)  18-C( 11 10  0)  19-C(  1 10  0)  20-C(  3  1  0)
  21-C(  3 11  0)  22-C( 11  9  0)  23-C(  1  9  0)  24-C(  4  1  0)
  25-C(  4 11  0)  26-C( 11  8  0)  27-C(  1  8  0)  28-C(  5  1  0)
  29-C(  5 11  0)  30-C( 11  7  0)  31-C(  1  7  0)  32-C(  6  1  0)
  33-C( 11  6  0)  34-C(  2  2  0)  35-C(  2 10  0)  36-C(  3  2  0)
  37-C(  3 10  0)  38-C( 10  9  0)  39-C(  2  9  0)  40-C(  4  2  0)
  41-C(  4 10  0)  42-C( 10  8  0)  43-C(  2  8  0)  44-C(  5  2  0)
  45-C(  5 10  0)  46-C( 10  7  0)  47-C(  2  7  0)  48-C(  6  2  0)
  49-C( 10  6  0)  50-C(  3  3  0)  51-C(  3  9  0)  52-C(  4  3  0)
  53-C(  4  9  0)  54-C(  9  8  0)  55-C(  3  8  0)  56-C(  5  3  0)
  57-C(  5  9  0)  58-C(  9  7  0)  59-C(  3  7  0)  60-C(  6  3  0)
  61-C(  9  6  0)  62-C(  4  4  0)  63-C(  4  8  0)  64-C(  5  4  0)
  65-C(  5  8  0)  66-C(  8  7  0)  67-C(  4  7  0)  68-C(  6  4  0)
  69-C(  8  6  0)  70-C(  5  5  0)  71-C(  5  7  0)  72-C(  6  5  0)
  73-C(  7  6  0)  74-R(  6  6  0)  75-C(  0  0  1)  76-C(  1  0  1)
  77-C( 11  0  1)  78-C(  0 11 11)  79-C(  0  1 11)  80-C(  2  0  1)
  81-C( 10  0  1)  82-C(  0 10 11)  83-C(  0  2 11)  84-C(  3  0  1)
  85-C(  9  0  1)  86-C(  0  9 11)  87-C(  0  3 11)  88-C(  4  0  1)
  89-C(  8  0  1)  90-C(  0  8 11)  91-C(  0  4 11)  92-C(  5  0  1)
  93-C(  7  0  1)  94-C(  0  7 11)  95-C(  0  5 11)  96-C(  6  0  1)
  97-C(  0  6 11)  98-C(  1  1  1)  99-C( 11 11  1) 100-C(  1 11 11)
 101-C( 11  1 11) 102-C(  2  1  1) 103-C( 10 11  1) 104-C(  2 11 11)
 105-C( 10  1 11) 106-C( 11 10 11) 107-C(  1  2 11) 108-C(  1 10  1)
 109-C( 11  2  1) 110-C(  3  1  1) 111-C(  9 11  1) 112-C(  3 11 11)
 113-C(  9  1 11) 114-C( 11  9 11) 115-C(  1  3 11) 116-C(  1  9  1)
 117-C( 11  3  1) 118-C(  4  1  1) 119-C(  8 11  1) 120-C(  4 11 11)
 121-C(  8  1 11) 122-C( 11  8 11) 123-C(  1  4 11) 124-C(  1  8  1)
 125-C( 11  4  1) 126-C(  5  1  1) 127-C(  7 11  1) 128-C(  5 11 11)
 129-C(  7  1 11) 130-C( 11  7 11) 131-C(  1  5 11) 132-C(  1  7  1)
 133-C( 11  5  1) 134-C(  6  1  1) 135-C(  6 11  1) 136-C( 11  6 11)
 137-C(  1  6 11) 138-C(  2  2  1) 139-C( 10 10  1) 140-C(  2 10 11)
 141-C( 10  2 11) 142-C(  3  2  1) 143-C(  9 10  1) 144-C(  3 10 11)
 145-C(  9  2 11) 146-C( 10  9 11) 147-C(  2  3 11) 148-C(  2  9  1)
 149-C( 10  3  1) 150-C(  4  2  1) 151-C(  8 10  1) 152-C(  4 10 11)
 153-C(  8  2 11) 154-C( 10  8 11) 155-C(  2  4 11) 156-C(  2  8  1)
 157-C( 10  4  1) 158-C(  5  2  1) 159-C(  7 10  1) 160-C(  5 10 11)
 161-C(  7  2 11) 162-C( 10  7 11) 163-C(  2  5 11) 164-C(  2  7  1)
 165-C( 10  5  1) 166-C(  6  2  1) 167-C(  6 10  1) 168-C( 10  6 11)
 169-C(  2  6 11) 170-C(  3  3  1) 171-C(  9  9  1) 172-C(  3  9 11)
 173-C(  9  3 11) 174-C(  4  3  1) 175-C(  8  9  1) 176-C(  4  9 11)
 177-C(  8  3 11) 178-C(  9  8 11) 179-C(  3  4 11) 180-C(  3  8  1)
 181-C(  9  4  1) 182-C(  5  3  1) 183-C(  7  9  1) 184-C(  5  9 11)
 185-C(  7  3 11) 186-C(  9  7 11) 187-C(  3  5 11) 188-C(  3  7  1)
 189-C(  9  5  1) 190-C(  6  3  1) 191-C(  6  9  1) 192-C(  9  6 11)
 193-C(  3  6 11) 194-C(  4  4  1) 195-C(  8  8  1) 196-C(  4  8 11)
 197-C(  8  4 11) 198-C(  5  4  1) 199-C(  7  8  1) 200-C(  5  8 11)
 201-C(  7  4 11) 202-C(  8  7 11) 203-C(  4  5 11) 204-C(  4  7  1)
 205-C(  8  5  1) 206-C(  6  4  1) 207-C(  6  8  1) 208-C(  8  6 11)
 209-C(  4  6 11) 210-C(  5  5  1) 211-C(  7  7  1) 212-C(  5  7 11)
 213-C(  7  5 11) 214-C(  6  5  1) 215-C(  6  7  1) 216-C(  7  6 11)
 217-C(  5  6 11) 218-C(  6  6  1) 219-C(  0  0  2) 220-C(  1  0  2)
 221-C( 11  0  2) 222-C(  0 11 10) 223-C(  0  1 10) 224-C(  2  0  2)
 225-C( 10  0  2) 226-C(  0 10 10) 227-C(  0  2 10) 228-C(  3  0  2)
 229-C(  9  0  2) 230-C(  0  9 10) 231-C(  0  3 10) 232-C(  4  0  2)
 233-C(  8  0  2) 234-C(  0  8 10) 235-C(  0  4 10) 236-C(  5  0  2)
 237-C(  7  0  2) 238-C(  0  7 10) 239-C(  0  5 10) 240-C(  6  0  2)
 241-C(  0  6 10) 242-C(  1  1  2) 243-C( 11 11  2) 244-C(  1 11 10)
 245-C( 11  1 10) 246-C(  2  1  2) 247-C( 10 11  2) 248-C(  2 11 10)
 249-C( 10  1 10) 250-C( 11 10 10) 251-C(  1  2 10) 252-C(  1 10  2)
 253-C( 11  2  2) 254-C(  3  1  2) 255-C(  9 11  2) 256-C(  3 11 10)
 257-C(  9  1 10) 258-C( 11  9 10) 259-C(  1  3 10) 260-C(  1  9  2)
 261-C( 11  3  2) 262-C(  4  1  2) 263-C(  8 11  2) 264-C(  4 11 10)
 265-C(  8  1 10) 266-C( 11  8 10) 267-C(  1  4 10) 268-C(  1  8  2)
 269-C( 11  4  2) 270-C(  5  1  2) 271-C(  7 11  2) 272-C(  5 11 10)
 273-C(  7  1 10) 274-C( 11  7 10) 275-C(  1  5 10) 276-C(  1  7  2)
 277-C( 11  5  2) 278-C(  6  1  2) 279-C(  6 11  2) 280-C( 11  6 10)
 281-C(  1  6 10) 282-C(  2  2  2) 283-C( 10 10  2) 284-C(  2 10 10)
 285-C( 10  2 10) 286-C(  3  2  2) 287-C(  9 10  2) 288-C(  3 10 10)
 289-C(  9  2 10) 290-C( 10  9 10) 291-C(  2  3 10) 292-C(  2  9  2)
 293-C( 10  3  2) 294-C(  4  2  2) 295-C(  8 10  2) 296-C(  4 10 10)
 297-C(  8  2 10) 298-C( 10  8 10) 299-C(  2  4 10) 300-C(  2  8  2)
 301-C( 10  4  2) 302-C(  5  2  2) 303-C(  7 10  2) 304-C(  5 10 10)
 305-C(  7  2 10) 306-C( 10  7 10) 307-C(  2  5 10) 308-C(  2  7  2)
 309-C( 10  5  2) 310-C(  6  2  2) 311-C(  6 10  2) 312-C( 10  6 10)
 313-C(  2  6 10) 314-C(  3  3  2) 315-C(  9  9  2) 316-C(  3  9 10)
 317-C(  9  3 10) 318-C(  4  3  2) 319-C(  8  9  2) 320-C(  4  9 10)
 321-C(  8  3 10) 322-C(  9  8 10) 323-C(  3  4 10) 324-C(  3  8  2)
 325-C(  9  4  2) 326-C(  5  3  2) 327-C(  7  9  2) 328-C(  5  9 10)
 329-C(  7  3 10) 330-C(  9  7 10) 331-C(  3  5 10) 332-C(  3  7  2)
 333-C(  9  5  2) 334-C(  6  3  2) 335-C(  6  9  2) 336-C(  9  6 10)
 337-C(  3  6 10) 338-C(  4  4  2) 339-C(  8  8  2) 340-C(  4  8 10)
 341-C(  8  4 10) 342-C(  5  4  2) 343-C(  7  8  2) 344-C(  5  8 10)
 345-C(  7  4 10) 346-C(  8  7 10) 347-C(  4  5 10) 348-C(  4  7  2)
 349-C(  8  5  2) 350-C(  6  4  2) 351-C(  6  8  2) 352-C(  8  6 10)
 353-C(  4  6 10) 354-C(  5  5  2) 355-C(  7  7  2) 356-C(  5  7 10)
 357-C(  7  5 10) 358-C(  6  5  2) 359-C(  6  7  2) 360-C(  7  6 10)
 361-C(  5  6 10) 362-C(  6  6  2) 363-C(  0  0  3) 364-C(  1  0  3)
 365-C( 11  0  3) 366-C(  0 11  9) 367-C(  0  1  9) 368-C(  2  0  3)
 369-C( 10  0  3) 370-C(  0 10  9) 371-C(  0  2  9) 372-C(  3  0  3)
 373-C(  9  0  3) 374-C(  0  9  9) 375-C(  0  3  9) 376-C(  4  0  3)
 377-C(  8  0  3) 378-C(  0  8  9) 379-C(  0  4  9) 380-C(  5  0  3)
 381-C(  7  0  3) 382-C(  0  7  9) 383-C(  0  5  9) 384-C(  6  0  3)
 385-C(  0  6  9) 386-C(  1  1  3) 387-C( 11 11  3) 388-C(  1 11  9)
 389-C( 11  1  9) 390-C(  2  1  3) 391-C( 10 11  3) 392-C(  2 11  9)
 393-C( 10  1  9) 394-C( 11 10  9) 395-C(  1  2  9) 396-C(  1 10  3)
 397-C( 11  2  3) 398-C(  3  1  3) 399-C(  9 11  3) 400-C(  3 11  9)
 401-C(  9  1  9) 402-C( 11  9  9) 403-C(  1  3  9) 404-C(  1  9  3)
 405-C( 11  3  3) 406-C(  4  1  3) 407-C(  8 11  3) 408-C(  4 11  9)
 409-C(  8  1  9) 410-C( 11  8  9) 411-C(  1  4  9) 412-C(  1  8  3)
 413-C( 11  4  3) 414-C(  5  1  3) 415-C(  7 11  3) 416-C(  5 11  9)
 417-C(  7  1  9) 418-C( 11  7  9) 419-C(  1  5  9) 420-C(  1  7  3)
 421-C( 11  5  3) 422-C(  6  1  3) 423-C(  6 11  3) 424-C( 11  6  9)
 425-C(  1  6  9) 426-C(  2  2  3) 427-C( 10 10  3) 428-C(  2 10  9)
 429-C( 10  2  9) 430-C(  3  2  3) 431-C(  9 10  3) 432-C(  3 10  9)
 433-C(  9  2  9) 434-C( 10  9  9) 435-C(  2  3  9) 436-C(  2  9  3)
 437-C( 10  3  3) 438-C(  4  2  3) 439-C(  8 10  3) 440-C(  4 10  9)
 441-C(  8  2  9) 442-C( 10  8  9) 443-C(  2  4  9) 444-C(  2  8  3)
 445-C( 10  4  3) 446-C(  5  2  3) 447-C(  7 10  3) 448-C(  5 10  9)
 449-C(  7  2  9) 450-C( 10  7  9) 451-C(  2  5  9) 452-C(  2  7  3)
 453-C( 10  5  3) 454-C(  6  2  3) 455-C(  6 10  3) 456-C( 10  6  9)
 457-C(  2  6  9) 458-C(  3  3  3) 459-C(  9  9  3) 460-C(  3  9  9)
 461-C(  9  3  9) 462-C(  4  3  3) 463-C(  8  9  3) 464-C(  4  9  9)
 465-C(  8  3  9) 466-C(  9  8  9) 467-C(  3  4  9) 468-C(  3  8  3)
 469-C(  9  4  3) 470-C(  5  3  3) 471-C(  7  9  3) 472-C(  5  9  9)
 473-C(  7  3  9) 474-C(  9  7  9) 475-C(  3  5  9) 476-C(  3  7  3)
 477-C(  9  5  3) 478-C(  6  3  3) 479-C(  6  9  3) 480-C(  9  6  9)
 481-C(  3  6  9) 482-C(  4  4  3) 483-C(  8  8  3) 484-C(  4  8  9)
 485-C(  8  4  9) 486-C(  5  4  3) 487-C(  7  8  3) 488-C(  5  8  9)
 489-C(  7  4  9) 490-C(  8  7  9) 491-C(  4  5  9) 492-C(  4  7  3)
 493-C(  8  5  3) 494-C(  6  4  3) 495-C(  6  8  3) 496-C(  8  6  9)
 497-C(  4  6  9) 498-C(  5  5  3) 499-C(  7  7  3) 500-C(  5  7  9)
 501-C(  7  5  9) 502-C(  6  5  3) 503-C(  6  7  3) 504-C(  7  6  9)
 505-C(  5  6  9) 506-C(  6  6  3) 507-C(  0  0  4) 508-C(  1  0  4)
 509-C( 11  0  4) 510-C(  0 11  8) 511-C(  0  1  8) 512-C(  2  0  4)
 513-C( 10  0  4) 514-C(  0 10  8) 515-C(  0  2  8) 516-C(  3  0  4)
 517-C(  9  0  4) 518-C(  0  9  8) 519-C(  0  3  8) 520-C(  4  0  4)
 521-C(  8  0  4) 522-C(  0  8  8) 523-C(  0  4  8) 524-C(  5  0  4)
 525-C(  7  0  4) 526-C(  0  7  8) 527-C(  0  5  8) 528-C(  6  0  4)
 529-C(  0  6  8) 530-C(  1  1  4) 531-C( 11 11  4) 532-C(  1 11  8)
 533-C( 11  1  8) 534-C(  2  1  4) 535-C( 10 11  4) 536-C(  2 11  8)
 537-C( 10  1  8) 538-C( 11 10  8) 539-C(  1  2  8) 540-C(  1 10  4)
 541-C( 11  2  4) 542-C(  3  1  4) 543-C(  9 11  4) 544-C(  3 11  8)
 545-C(  9  1  8) 546-C( 11  9  8) 547-C(  1  3  8) 548-C(  1  9  4)
 549-C( 11  3  4) 550-C(  4  1  4) 551-C(  8 11  4) 552-C(  4 11  8)
 553-C(  8  1  8) 554-C( 11  8  8) 555-C(  1  4  8) 556-C(  1  8  4)
 557-C( 11  4  4) 558-C(  5  1  4) 559-C(  7 11  4) 560-C(  5 11  8)
 561-C(  7  1  8) 562-C( 11  7  8) 563-C(  1  5  8) 564-C(  1  7  4)
 565-C( 11  5  4) 566-C(  6  1  4) 567-C(  6 11  4) 568-C( 11  6  8)
 569-C(  1  6  8) 570-C(  2  2  4) 571-C( 10 10  4) 572-C(  2 10  8)
 573-C( 10  2  8) 574-C(  3  2  4) 575-C(  9 10  4) 576-C(  3 10  8)
 577-C(  9  2  8) 578-C( 10  9  8) 579-C(  2  3  8) 580-C(  2  9  4)
 581-C( 10  3  4) 582-C(  4  2  4) 583-C(  8 10  4) 584-C(  4 10  8)
 585-C(  8  2  8) 586-C( 10  8  8) 587-C(  2  4  8) 588-C(  2  8  4)
 589-C( 10  4  4) 590-C(  5  2  4) 591-C(  7 10  4) 592-C(  5 10  8)
 593-C(  7  2  8) 594-C( 10  7  8) 595-C(  2  5  8) 596-C(  2  7  4)
 597-C( 10  5  4) 598-C(  6  2  4) 599-C(  6 10  4) 600-C( 10  6  8)
 601-C(  2  6  8) 602-C(  3  3  4) 603-C(  9  9  4) 604-C(  3  9  8)
 605-C(  9  3  8) 606-C(  4  3  4) 607-C(  8  9  4) 608-C(  4  9  8)
 609-C(  8  3  8) 610-C(  9  8  8) 611-C(  3  4  8) 612-C(  3  8  4)
 613-C(  9  4  4) 614-C(  5  3  4) 615-C(  7  9  4) 616-C(  5  9  8)
 617-C(  7  3  8) 618-C(  9  7  8) 619-C(  3  5  8) 620-C(  3  7  4)
 621-C(  9  5  4) 622-C(  6  3  4) 623-C(  6  9  4) 624-C(  9  6  8)
 625-C(  3  6  8) 626-C(  4  4  4) 627-C(  8  8  4) 628-C(  4  8  8)
 629-C(  8  4  8) 630-C(  5  4  4) 631-C(  7  8  4) 632-C(  5  8  8)
 633-C(  7  4  8) 634-C(  8  7  8) 635-C(  4  5  8) 636-C(  4  7  4)
 637-C(  8  5  4) 638-C(  6  4  4) 639-C(  6  8  4) 640-C(  8  6  8)
 641-C(  4  6  8) 642-C(  5  5  4) 643-C(  7  7  4) 644-C(  5  7  8)
 645-C(  7  5  8) 646-C(  6  5  4) 647-C(  6  7  4) 648-C(  7  6  8)
 649-C(  5  6  8) 650-C(  6  6  4) 651-C(  0  0  5) 652-C(  1  0  5)
 653-C( 11  0  5) 654-C(  0 11  7) 655-C(  0  1  7) 656-C(  2  0  5)
 657-C( 10  0  5) 658-C(  0 10  7) 659-C(  0  2  7) 660-C(  3  0  5)
 661-C(  9  0  5) 662-C(  0  9  7) 663-C(  0  3  7) 664-C(  4  0  5)
 665-C(  8  0  5) 666-C(  0  8  7) 667-C(  0  4  7) 668-C(  5  0  5)
 669-C(  7  0  5) 670-C(  0  7  7) 671-C(  0  5  7) 672-C(  6  0  5)
 673-C(  0  6  7) 674-C(  1  1  5) 675-C( 11 11  5) 676-C(  1 11  7)
 677-C( 11  1  7) 678-C(  2  1  5) 679-C( 10 11  5) 680-C(  2 11  7)
 681-C( 10  1  7) 682-C( 11 10  7) 683-C(  1  2  7) 684-C(  1 10  5)
 685-C( 11  2  5) 686-C(  3  1  5) 687-C(  9 11  5) 688-C(  3 11  7)
 689-C(  9  1  7) 690-C( 11  9  7) 691-C(  1  3  7) 692-C(  1  9  5)
 693-C( 11  3  5) 694-C(  4  1  5) 695-C(  8 11  5) 696-C(  4 11  7)
 697-C(  8  1  7) 698-C( 11  8  7) 699-C(  1  4  7) 700-C(  1  8  5)
 701-C( 11  4  5) 702-C(  5  1  5) 703-C(  7 11  5) 704-C(  5 11  7)
 705-C(  7  1  7) 706-C( 11  7  7) 707-C(  1  5  7) 708-C(  1  7  5)
 709-C( 11  5  5) 710-C(  6  1  5) 711-C(  6 11  5) 712-C( 11  6  7)
 713-C(  1  6  7) 714-C(  2  2  5) 715-C( 10 10  5) 716-C(  2 10  7)
 717-C( 10  2  7) 718-C(  3  2  5) 719-C(  9 10  5) 720-C(  3 10  7)
 721-C(  9  2  7) 722-C( 10  9  7) 723-C(  2  3  7) 724-C(  2  9  5)
 725-C( 10  3  5) 726-C(  4  2  5) 727-C(  8 10  5) 728-C(  4 10  7)
 729-C(  8  2  7) 730-C( 10  8  7) 731-C(  2  4  7) 732-C(  2  8  5)
 733-C( 10  4  5) 734-C(  5  2  5) 735-C(  7 10  5) 736-C(  5 10  7)
 737-C(  7  2  7) 738-C( 10  7  7) 739-C(  2  5  7) 740-C(  2  7  5)
 741-C( 10  5  5) 742-C(  6  2  5) 743-C(  6 10  5) 744-C( 10  6  7)
 745-C(  2  6  7) 746-C(  3  3  5) 747-C(  9  9  5) 748-C(  3  9  7)
 749-C(  9  3  7) 750-C(  4  3  5) 751-C(  8  9  5) 752-C(  4  9  7)
 753-C(  8  3  7) 754-C(  9  8  7) 755-C(  3  4  7) 756-C(  3  8  5)
 757-C(  9  4  5) 758-C(  5  3  5) 759-C(  7  9  5) 760-C(  5  9  7)
 761-C(  7  3  7) 762-C(  9  7  7) 763-C(  3  5  7) 764-C(  3  7  5)
 765-C(  9  5  5) 766-C(  6  3  5) 767-C(  6  9  5) 768-C(  9  6  7)
 769-C(  3  6  7) 770-C(  4  4  5) 771-C(  8  8  5) 772-C(  4  8  7)
 773-C(  8  4  7) 774-C(  5  4  5) 775-C(  7  8  5) 776-C(  5  8  7)
 777-C(  7  4  7) 778-C(  8  7  7) 779-C(  4  5  7) 780-C(  4  7  5)
 781-C(  8  5  5) 782-C(  6  4  5) 783-C(  6  8  5) 784-C(  8  6  7)
 785-C(  4  6  7) 786-C(  5  5  5) 787-C(  7  7  5) 788-C(  5  7  7)
 789-C(  7  5  7) 790-C(  6  5  5) 791-C(  6  7  5) 792-C(  7  6  7)
 793-C(  5  6  7) 794-C(  6  6  5) 795-R(  0  0  6) 796-C(  1  0  6)
 797-C(  0 11  6) 798-C(  2  0  6) 799-C(  0 10  6) 800-C(  3  0  6)
 801-C(  0  9  6) 802-C(  4  0  6) 803-C(  0  8  6) 804-C(  5  0  6)
 805-C(  0  7  6) 806-R(  6  0  6) 807-R(  0  6  6) 808-C(  1  1  6)
 809-C(  1 11  6) 810-C(  2  1  6) 811-C(  2 11  6) 812-C( 11 10  6)
 813-C(  1 10  6) 814-C(  3  1  6) 815-C(  3 11  6) 816-C( 11  9  6)
 817-C(  1  9  6) 818-C(  4  1  6) 819-C(  4 11  6) 820-C( 11  8  6)
 821-C(  1  8  6) 822-C(  5  1  6) 823-C(  5 11  6) 824-C( 11  7  6)
 825-C(  1  7  6) 826-C(  6  1  6) 827-C( 11  6  6) 828-C(  2  2  6)
 829-C(  2 10  6) 830-C(  3  2  6) 831-C(  3 10  6) 832-C( 10  9  6)
 833-C(  2  9  6) 834-C(  4  2  6) 835-C(  4 10  6) 836-C( 10  8  6)
 837-C(  2  8  6) 838-C(  5  2  6) 839-C(  5 10  6) 840-C( 10  7  6)
 841-C(  2  7  6) 842-C(  6  2  6) 843-C( 10  6  6) 844-C(  3  3  6)
 845-C(  3  9  6) 846-C(  4  3  6) 847-C(  4  9  6) 848-C(  9  8  6)
 849-C(  3  8  6) 850-C(  5  3  6) 851-C(  5  9  6) 852-C(  9  7  6)
 853-C(  3  7  6) 854-C(  6  3  6) 855-C(  9  6  6) 856-C(  4  4  6)
 857-C(  4  8  6) 858-C(  5  4  6) 859-C(  5  8  6) 860-C(  8  7  6)
 861-C(  4  7  6) 862-C(  6  4  6) 863-C(  8  6  6) 864-C(  5  5  6)
 865-C(  5  7  6) 866-C(  6  5  6) 867-C(  7  6  6) 868-R(  6  6  6)
 TTTTTTTTTTTTTTTTTTTTTTTTTTTTTT gordsh1     TELAPSE      483.61 TCPU      483.44

 MATRIX SIZE: P(G)  105032, F(G)   53020, P(G) IRR   54347, F(G) IRR   54347
 MAX G-VECTOR INDEX FOR 1- AND 2-ELECTRON INTEGRALS 105

 TTTTTTTTTTTTTTTTTTTTTTTTTTTTTT INPUT       TELAPSE      483.64 TCPU      483.47
 TTTTTTTTTTTTTTTTTTTTTTTTTTTTTT SYMM        TELAPSE      483.64 TCPU      483.47

 ***** NEW REFERENCE GEOMETRY *****
 TTTTTTTTTTTTTTTTTTTTTTTTTTTTTT INT_SCREEN  TELAPSE      483.64 TCPU      483.47
 INFORMATION **** EXCBUF **** EXCH. BIPO BUFFER: WORDS USED =           0

 DFT PARAMETERS

     ATOM       ELECTRONS   NET CHARGE   R(ANGSTROM)
   1   9  F       9.0000      0.0000     0.72000000
   5  11  NA     11.0000      0.0000     1.91000000
   6 239  Y      11.0000      0.0000     1.82000000

 SIZE OF GRID=     134972
 TTTTTTTTTTTTTTTTTTTTTTTTTTTTTT MAKE_GRID2  TELAPSE      487.15 TCPU      486.98
 BECKE WEIGHT FUNCTION
 RADSAFE =     2.00
 TOLERANCES - DENSITY:10**- 6; POTENTIAL:10**- 9; GRID WGT:10**-14

 RADIAL INTEGRATION  - INTERVALS (POINTS,UPPER LIMIT):            1( 75,  4.0*R)

 ANGULAR INTEGRATION - INTERVALS (ACCURACY LEVEL [N. POINTS] UPPER LIMIT):
  1(  4[  86]   0.2)  2(  8[ 194]   0.5)  3( 12[ 350]   0.9)  4( 16[ 974]   3.5)
  5( 12[ 350]9999.0)
 TTTTTTTTTTTTTTTTTTTTTTTTTTTTTT INT_CALC    TELAPSE      487.18 TCPU      487.00
 TTTTTTTTTTTTTTTTTTTTTTTTTTTTTT MOQGAD      TELAPSE      492.60 TCPU      492.43
 NUMERICALLY INTEGRATED DENSITY     58.0002180829
 TTTTTTTTTTTTTTTTTTTTTTTTTTTTTT CP_MONMON   TELAPSE      493.68 TCPU      493.51
 CYCLE   0  PSEUDO-ENERGY DERIVATIVE       -1.471151E+02  DELTA   -1.4712E+02
 TTTTTTTTTTTTTTTTTTTTTTTTTTTTTT MOQGAD      TELAPSE      498.51 TCPU      498.33
 TTTTTTTTTTTTTTTTTTTTTTTTTTTTTT CP_MONMON   TELAPSE      499.59 TCPU      499.41
 CYCLE   1  PSEUDO-ENERGY DERIVATIVE        3.358609E+03  DELTA    3.5057E+03
 TTTTTTTTTTTTTTTTTTTTTTTTTTTTTT MOQGAD      TELAPSE      504.41 TCPU      504.24
 TTTTTTTTTTTTTTTTTTTTTTTTTTTTTT CP_MONMON   TELAPSE      505.49 TCPU      505.32
 DIIS TEST: 0.98913E+04 AT CPHF2 CYCLE   2 - DIIS ACTIVE - HISTORY:     1 CYCLES
 CYCLE   2  PSEUDO-ENERGY DERIVATIVE        3.730835E+03  DELTA    3.7223E+02
 TTTTTTTTTTTTTTTTTTTTTTTTTTTTTT MOQGAD      TELAPSE      510.32 TCPU      510.14
 TTTTTTTTTTTTTTTTTTTTTTTTTTTTTT CP_MONMON   TELAPSE      511.40 TCPU      511.22
 DIIS TEST: 0.33302E+05 AT CPHF2 CYCLE   3 - DIIS ACTIVE - HISTORY:     2 CYCLES
 CYCLE   3  PSEUDO-ENERGY DERIVATIVE        3.244040E+04  DELTA    2.8710E+04
 TTTTTTTTTTTTTTTTTTTTTTTTTTTTTT MOQGAD      TELAPSE      516.23 TCPU      516.05
 TTTTTTTTTTTTTTTTTTTTTTTTTTTTTT CP_MONMON   TELAPSE      517.31 TCPU      517.13
 DIIS TEST: 0.19582E+05 AT CPHF2 CYCLE   4 - DIIS ACTIVE - HISTORY:     3 CYCLES
 CYCLE   4  PSEUDO-ENERGY DERIVATIVE        2.026768E+04  DELTA   -1.2173E+04
 TTTTTTTTTTTTTTTTTTTTTTTTTTTTTT MOQGAD      TELAPSE      522.14 TCPU      521.96
 TTTTTTTTTTTTTTTTTTTTTTTTTTTTTT CP_MONMON   TELAPSE      523.21 TCPU      523.04
 DIIS TEST: 0.21414E+01 AT CPHF2 CYCLE   5 - DIIS ACTIVE - HISTORY:     4 CYCLES
 CYCLE   5  PSEUDO-ENERGY DERIVATIVE        3.811429E+02  DELTA   -1.9887E+04
 TTTTTTTTTTTTTTTTTTTTTTTTTTTTTT MOQGAD      TELAPSE      528.04 TCPU      527.86
 TTTTTTTTTTTTTTTTTTTTTTTTTTTTTT CP_MONMON   TELAPSE      529.12 TCPU      528.94
 DIIS TEST: 0.15368E-02 AT CPHF2 CYCLE   6 - DIIS ACTIVE - HISTORY:     5 CYCLES
 CYCLE   6  PSEUDO-ENERGY DERIVATIVE        3.702840E+02  DELTA   -1.0859E+01
 TTTTTTTTTTTTTTTTTTTTTTTTTTTTTT MOQGAD      TELAPSE      533.95 TCPU      533.77
 TTTTTTTTTTTTTTTTTTTTTTTTTTTTTT CP_MONMON   TELAPSE      535.03 TCPU      534.85
 DIIS TEST: 0.30535E-04 AT CPHF2 CYCLE   7 - DIIS ACTIVE - HISTORY:     6 CYCLES
 CYCLE   7  PSEUDO-ENERGY DERIVATIVE        3.704611E+02  DELTA    1.7711E-01
 TTTTTTTTTTTTTTTTTTTTTTTTTTTTTT MOQGAD      TELAPSE      539.86 TCPU      539.68
 TTTTTTTTTTTTTTTTTTTTTTTTTTTTTT CP_MONMON   TELAPSE      540.94 TCPU      540.76
 DIIS TEST: 0.52642E-06 AT CPHF2 CYCLE   8 - DIIS ACTIVE - HISTORY:     7 CYCLES
 CYCLE   8  PSEUDO-ENERGY DERIVATIVE        3.705524E+02  DELTA    9.1267E-02
 TTTTTTTTTTTTTTTTTTTTTTTTTTTTTT MOQGAD      TELAPSE      545.77 TCPU      545.58
 TTTTTTTTTTTTTTTTTTTTTTTTTTTTTT CP_MONMON   TELAPSE      546.85 TCPU      546.66
 DIIS TEST: 0.15635E-08 AT CPHF2 CYCLE   9 - DIIS ACTIVE - HISTORY:     8 CYCLES
 CYCLE   9  PSEUDO-ENERGY DERIVATIVE        3.705772E+02  DELTA    2.4830E-02
 TTTTTTTTTTTTTTTTTTTTTTTTTTTTTT MOQGAD      TELAPSE      551.68 TCPU      551.49
 TTTTTTTTTTTTTTTTTTTTTTTTTTTTTT CP_MONMON   TELAPSE      552.76 TCPU      552.57
 DIIS TEST: 0.45016E-09 AT CPHF2 CYCLE  10 - DIIS ACTIVE - HISTORY:     8 CYCLES
 CYCLE  10  PSEUDO-ENERGY DERIVATIVE        3.705778E+02  DELTA    5.6545E-04
 TTTTTTTTTTTTTTTTTTTTTTTTTTTTTT CP2_SC      TELAPSE      553.48 TCPU      553.30

 SIZE OF GRID=     134972
 TTTTTTTTTTTTTTTTTTTTTTTTTTTTTT MAKE_GRID2  TELAPSE      567.31 TCPU      567.12
 BECKE WEIGHT FUNCTION
 RADSAFE =     2.00
 TOLERANCES - DENSITY:10**- 6; POTENTIAL:10**- 9; GRID WGT:10**-14

 RADIAL INTEGRATION  - INTERVALS (POINTS,UPPER LIMIT):            1( 75,  4.0*R)

 ANGULAR INTEGRATION - INTERVALS (ACCURACY LEVEL [N. POINTS] UPPER LIMIT):
  1(  4[  86]   0.2)  2(  8[ 194]   0.5)  3( 12[ 350]   0.9)  4( 16[ 974]   3.5)
  5( 12[ 350]9999.0)

 *******************************************************************************

 SECOND HYPERPOLARIZABILITY (GAMMA) AND THIRD ELECTRIC SUSCEPTIBILITY (CHI(3))
 TENSORS

  COMPONENT      GAMMA                       CHI(3)       g(MKS)       g(cgs)
 *******************************************************************************

     XXXX    1.9491E+04 (   1.9491E+04)   7.4626E+01   7.0555E-01   5.0462E-01
     XXXY    0.0000E+00 (  -4.3042E-04)   0.0000E+00   0.0000E+00   0.0000E+00
     XXXZ    0.0000E+00 (   3.0929E-04)   0.0000E+00   0.0000E+00   0.0000E+00
     XXYY    1.9062E+03 (   1.9062E+03)   7.2980E+00   6.9000E-02   4.9349E-02
     XXYZ    0.0000E+00 (  -4.1850E-05)   0.0000E+00   0.0000E+00   0.0000E+00
     XXZZ    5.6379E+03 (   5.6379E+03)   2.1585E+01   2.0408E-01   1.4596E-01
     XYYY    0.0000E+00 (   1.6384E-04)   0.0000E+00   0.0000E+00   0.0000E+00
     XYYZ    0.0000E+00 (  -5.9047E-05)   0.0000E+00   0.0000E+00   0.0000E+00
     XYZZ    0.0000E+00 (  -4.3940E-05)   0.0000E+00   0.0000E+00   0.0000E+00
     XZZZ    0.0000E+00 (  -2.4903E-05)   0.0000E+00   0.0000E+00   0.0000E+00
     YYYY    1.9491E+04 (   1.9491E+04)   7.4626E+01   7.0555E-01   5.0462E-01
     YYYZ    0.0000E+00 (   4.5120E-04)   0.0000E+00   0.0000E+00   0.0000E+00
     YYZZ    5.6379E+03 (   5.6379E+03)   2.1585E+01   2.0408E-01   1.4596E-01
     YZZZ    0.0000E+00 (  -4.7066E-06)   0.0000E+00   0.0000E+00   0.0000E+00
     ZZZZ    1.0258E+04 (   1.0258E+04)   3.9274E+01   3.7131E-01   2.6557E-01

 *******************************************************************************
 SECOND HYPERPOLARIZABILITY (GAMMA) IS RELATED TO THIRD ELECTRIC
         SUSCEPTIBILITY (CHI(3)) AS FOLLOWS:

                             CHI(3)=GAMMA*2PI/(3V)

         IN THE PRESENT CASE 2PI/3V =      0.0038

         GAMMA AND CHI(3) ARE EXPRESSED IN M^(-1)*L^4*T^2 AND IN F^(-2),
         RESPECTIVELY (L=LENGTH, M=MASS, T=TIME, F=FIELD). ATOMIC UNITS
         ARE USED.

         ELECTRIC SUSCEPTIBILITY IN THE THIRD HARMONIC GENERATION ( THG )
         CONVENTION IS CHI(3)(THG)=(1/4)*CHI(3).

              g(MKS)=CHI(3)(THG)*5.14220632^(-2)   (10^(-22) m^2/V^2)

              g(CGS)=CHI(3)(THG)*1.7152535^(-2)   (10^(-14) esu)

         (5.14220632*10^(11))^(-2) AND (4PI*1.7152535*10^7)^(-2) ARE THE CON-
         VERSION FACTORS FOR OBTAINING CHI(3)(THG) IN m^2/V^2 (MKS) AND
         esu (CGS), RESPECTIVELY: A FIELD WITH 1 A.U. MODULUS

                                  F=Q/(4PI*E0*R^2)

         CORRESPONDS TO  0.514220632*10^(11) V/m  (OR 1.7152535*10^7 esu),
         THEREFORE, CHI(3)(THG) IN MKS (OR CGS) CAN BE OBTAINED DIVIDING
         THE A.U. VALUE BY THE SQUARE OF THIS NUMBER.
         BECAUSE OF A SLIGHT DIFFERENCE IN DEFINITION

                             CHI(3)=P/(E0*F^3)   (MKS)

                             CHI(3)=P/F^3        (CGS)

         WHERE P IS  THE  POLARIZATION  VECTOR AND F THE APPLIED ELECTRIC
         FIELD, CONSISTENCY IS  PRESERVED BY MULTIPLYING THE CGS VALUE FOR
         THE CONSTANT PERMITTIVITY OF THE VACUUM, E0=1/(4PI).

         FOR REFERENCES ABOUT UNITS AND CONVERSION FACTORS CONSULT THE WEB
         SITE www.physics.nist.gov/constants.


 GCALCO - MAX INDICES DIRECT LATTICE VECTOR    16    16    11
 NO.OF VECTORS CREATED 6999 STARS  506 RMAX    96.90551 BOHR

 CAPPA:IS1 12;IS2 12;IS3 12; K PTS MONK NET 196; SYMMOPS:K SPACE  16;G SPACE  16

 TTTTTTTTTTTTTTTTTTTTTTTTTTTTTT gordsh1     TELAPSE      567.46 TCPU      567.28

 MATRIX SIZE: P(G)  105032, F(G)   53020, P(G) IRR    7588, F(G) IRR    7588
 MAX G-VECTOR INDEX FOR 1- AND 2-ELECTRON INTEGRALS 105

 TTTTTTTTTTTTTTTTTTTTTTTTTTTTTT INPUT       TELAPSE      567.46 TCPU      567.28

 SYMMETRY ALLOWED INTERNAL DEGREE(S) OF FREEDOM:   1
 TTTTTTTTTTTTTTTTTTTTTTTTTTTTTT SYMM        TELAPSE      567.48 TCPU      567.29
 TTTTTTTTTTTTTTTTTTTTTTTTTTTTTT INT_SCREEN  TELAPSE      567.48 TCPU      567.29
 
 COMPUTING IR TENSOR ALONG DIRECTION X
 COMPUTING IR TENSOR ALONG DIRECTION Y
 COMPUTING IR TENSOR ALONG DIRECTION Z
 
 TTTTTTTTTTTTTTTTTTTTTTTTTTTTTT IR TENSOR   TELAPSE      739.45 TCPU      739.24
 
 COMPUTING RAMAN TENSOR ALONG DIRECTION XX
 COMPUTING RAMAN TENSOR ALONG DIRECTION XY
 COMPUTING RAMAN TENSOR ALONG DIRECTION XZ
 COMPUTING RAMAN TENSOR ALONG DIRECTION YY
 COMPUTING RAMAN TENSOR ALONG DIRECTION YZ
 COMPUTING RAMAN TENSOR ALONG DIRECTION ZZ
 

 GCALCO - MAX INDICES DIRECT LATTICE VECTOR    16    16    11
 NO.OF VECTORS CREATED 6999 STARS  506 RMAX    96.90551 BOHR

 CAPPA:IS1 12;IS2 12;IS3 12; K PTS MONK NET 196; SYMMOPS:K SPACE  16;G SPACE  16

 TTTTTTTTTTTTTTTTTTTTTTTTTTTTTT gordsh1     TELAPSE     1299.38 TCPU     1298.93

 MATRIX SIZE: P(G)  105032, F(G)   53020, P(G) IRR    7588, F(G) IRR    7588
 MAX G-VECTOR INDEX FOR 1- AND 2-ELECTRON INTEGRALS 105

 TTTTTTTTTTTTTTTTTTTTTTTTTTTTTT INPUT       TELAPSE     1299.38 TCPU     1298.93

 SYMMETRY ALLOWED INTERNAL DEGREE(S) OF FREEDOM:   1
 TTTTTTTTTTTTTTTTTTTTTTTTTTTTTT SYMM        TELAPSE     1299.39 TCPU     1298.95
 TTTTTTTTTTTTTTTTTTTTTTTTTTTTTT INT_SCREEN  TELAPSE     1299.39 TCPU     1298.95
 TTTTTTTTTTTTTTTTTTTTTTTTTTTTTT RAMAN       TELAPSE     1299.39 TCPU     1298.95
 

 *******************************************************************************
 *                                                                             *
 *                                                                             *
 *         FFFFF  RRRR   EEEE   QQQ   U   U  EEEE  N   N   CCC  Y   Y          *
 *         F      R   R  E     Q   Q  U   U  E     NN  N  C      Y Y           *
 *         FFF    RRRR   EEEE  Q   Q  U   U  EEEE  N N N  C       Y            *
 *         F      R   R  E     Q  QQ  U   U  E     N  NN  C       Y            *
 *         F      R   R  EEEE   QQ Q   UUU   EEEE  N   N   CCC    Y            *
 *                                                                             *
 *                                                                             *
 * CALCULATION OF PHONON FREQUENCIES AT THE GAMMA POINT.                       *
 *                                                                             *
 * SYMMETRY IS EXPLOITED TO BUILD THE TOTAL HESSIAN MATRIX.                    *
 * (F. PASCALE PHD THESIS TURIN-PARIS 2002)                                    *
 *                                                                             *
 *******************************************************************************


 * INTENSITIES COMPUTED VIA THE CPHF ANALYTICAL APPROACH                       *
 *                                                                             *
 * REFERENCES TO BE QUOTED WHEN USING THIS MODULE:                             *
 *                                                                             *
 * F. Pascale, C.M. Zicovich-Wilson, F. Lopez, B. Civalleri                    *
 * R. Orlando, R. Dovesi                                                       *
 * The calculation of the vibration frequencies of crystalline                 *
 * compounds and its implementation in the CRYSTAL code                        *
 * J. Comput. Chem. 25 (2004) 888-897                                          *
 *                                                                             *
 * C.M. Zicovich-Wilson, F. Pascale, C. Roetti, V.R. Saunders,                 *
 * R. Orlando, R. Dovesi                                                       *
 * The calculation of the vibration frequencies of alpha-quartz:               *
 * the effect of hamiltonian and basis set                                     *
 * J. Comput. Chem. 25 (2004) 1873-1881                                        *
 *******************************************************************************


 *                                                                             *
 * FOR THE ANALYTICAL IR INTENSITIES MODULE PLEASE CITE:                       *
 *                                                                             *
 * L. Maschio, B. Kirtman, R. Orlando, M. Rerat,                               *
 * Ab initio analytical infrared intensities for periodic systems              *
 * through a coupled perturbed Hartree-Fock/Kohn-Sham method                   *
 * J. Chem. Phys. 137, 204113 (2012)                                           *
 *******************************************************************************


 ATOMS ISOTOPIC MASS (AMU) FOR FREQUENCY CALCULATION 

    1 F      18.9984    2 F      18.9984    3 F      18.9984    4 F      18.9984
    5 NA     22.9898    6 Y     167.2590

 INFORMATION CONCERNING THE SCF+GRADIENT CALCULATIONS REQUIRED FOR
 GENERATING FREQUENCIES. IN PRINCIPLE 3N+1 SCF + GRADIENT
 CALCULATIONS  ARE REQUIRED;
 FOR EACH OF THEM THE REMAINING POINT SYMMETRY IS INDICATED.
 POINT SYMMETRY PERMITS TO GENERATE GRADIENTS FOR DISPLACEMENT B 
 STARTING FROM THE GRADIENT GENERATED BY DISPLACEMENT A.

   N   LABEL SYMBOL DISPLACEMENT     SYM. 

   1     EQUILIBRIUM GEOMETRY           16

   2      1   F            DX           2
   3      1   F            DY           2
   4      1   F            DZ           4
   5      5   NA           DX        GENERATED BY TRANSLATIONAL INVARIANCE
   6      5   NA           DY        GENERATED BY TRANSLATIONAL INVARIANCE
   7      5   NA           DZ        GENERATED BY TRANSLATIONAL INVARIANCE
   8      6   Y            DX           4
   9      6   Y            DY        GENERATED FROM LINE X WITH OP   5
  10      6   Y            DZ           8
 USE OF RESIDUAL SYMMETRY AFTER DISPLACEMENT

 NUMERICAL GRADIENT COMPUTED WITH A DOUBLE DISPLACEMENT (+-DX) FOR EACH
 CARTESIAN COORDINATE WITH RESPECT TO THE EQUILIBRIUM CONFIGURATION
 DX=  0.003 ANGSTROM
 NUMBER OF IRREDUCIBLE ATOMS                     3
 NUMBER OF SCF+GRADIENT CALCULATIONS            11

  ATOM  SYMOP  ORDER
    1      4      2
    5     16      4
    6     16      4

 ATOM  : IRREDUCIBLE ATOM
 SYMOP : NUMBER OF SYMMETRY OPERATORS THAT DOESN'T MOVE THE IRREDUCIBLE ATOM
 ORDER : MAXIMUM ORDER AMONG THE OPERATORS OF THE IRREDUCIBLE ATOM

 *******************************************************************************


 GCALCO - MAX INDICES DIRECT LATTICE VECTOR    16    16    11
 NO.OF VECTORS CREATED 6999 STARS  506 RMAX    96.90551 BOHR

 CAPPA:IS1 12;IS2 12;IS3 12; K PTS MONK NET 196; SYMMOPS:K SPACE  16;G SPACE  16

 TTTTTTTTTTTTTTTTTTTTTTTTTTTTTT gordsh1     TELAPSE     1299.40 TCPU     1298.95

 MATRIX SIZE: P(G)  105032, F(G)   53020, P(G) IRR    7588, F(G) IRR    7588
 MAX G-VECTOR INDEX FOR 1- AND 2-ELECTRON INTEGRALS 105

 TTTTTTTTTTTTTTTTTTTTTTTTTTTTTT INPUT       TELAPSE     1299.40 TCPU     1298.95

 SYMMETRY ALLOWED INTERNAL DEGREE(S) OF FREEDOM:   1
 TTTTTTTTTTTTTTTTTTTTTTTTTTTTTT SYMM        TELAPSE     1299.41 TCPU     1298.97
 TTTTTTTTTTTTTTTTTTTTTTTTTTTTTT INT_SCREEN  TELAPSE     1299.41 TCPU     1298.97
 INFORMATION **** EXCBUF **** EXCH. BIPO BUFFER: WORDS USED =           0

 DFT PARAMETERS

     ATOM       ELECTRONS   NET CHARGE   R(ANGSTROM)
   1   9  F       9.0000      0.0000     0.72000000
   5  11  NA     11.0000      0.0000     1.91000000
   6 239  Y      11.0000      0.0000     1.82000000

 SIZE OF GRID=       9814
 TTTTTTTTTTTTTTTTTTTTTTTTTTTTTT MAKE_GRID2  TELAPSE     1300.36 TCPU     1299.91
 BECKE WEIGHT FUNCTION
 RADSAFE =     2.00
 TOLERANCES - DENSITY:10**- 6; POTENTIAL:10**- 9; GRID WGT:10**-14

 RADIAL INTEGRATION  - INTERVALS (POINTS,UPPER LIMIT):            1( 75,  4.0*R)

 ANGULAR INTEGRATION - INTERVALS (ACCURACY LEVEL [N. POINTS] UPPER LIMIT):
  1(  4[  86]   0.2)  2(  8[ 194]   0.5)  3( 12[ 350]   0.9)  4( 16[ 974]   3.5)
  5( 12[ 350]9999.0)
 TTTTTTTTTTTTTTTTTTTTTTTTTTTTTT INT_CALC    TELAPSE     1300.38 TCPU     1299.94

 *******************************************************************************
 nayf4_cell_1x1x1_merged with PBEPBE/TZVP                                        
 CRYSTAL - SCF - TYPE OF CALCULATION :  RESTRICTED CLOSED SHELL
 *******************************************************************************

 CAPPA:IS1 12;IS2 12;IS3 12; K PTS MONK NET 196; SYMMOPS:K SPACE  16;G SPACE  16

 TTTTTTTTTTTTTTTTTTTTTTTTTTTTTT SDIK        TELAPSE     1300.40 TCPU     1299.95

 AAAAAAAAAAAAAAAAAAAAAAAAAAAAAAAAAAAAAAAAAAAAAAAAAAAAAAAAAAAAAAAAAAAAAAAAAAAAAAA
         ATOMIC WAVEFUNCTION(S)


 NUCLEAR CHARGE  9.0  SYMMETRY SPECIES            S    P
 N. ELECTRONS    9.0  NUMBER OF PRIMITIVE GTOS   10    6
                      NUMBER OF CONTRACTED GTOS   4    3
                      NUMBER OF CLOSED SHELLS     2    0
                      OPEN SHELL OCCUPATION       0    5

  ZNUC SCFIT  TOTAL HF ENERGY   KINETIC ENERGY   VIRIAL THEOREM ACCURACY
   9.0  12   -9.939808566E+01  9.942124754E+01 -1.999767033E+00  3.7E-06

 NUCLEAR CHARGE 11.0  SYMMETRY SPECIES            S    P
 N. ELECTRONS   11.0  NUMBER OF PRIMITIVE GTOS   14    7
                      NUMBER OF CONTRACTED GTOS   5    3
                      NUMBER OF CLOSED SHELLS     2    1
                      OPEN SHELL OCCUPATION       1    0

  ZNUC SCFIT  TOTAL HF ENERGY   KINETIC ENERGY   VIRIAL THEOREM ACCURACY
  11.0  11   -1.617861506E+02  1.621735375E+02 -1.997611281E+00  3.2E-06

 NUCLEAR CHARGE 11.0  SYMMETRY SPECIES            S    P    D
 N. ELECTRONS   11.0  NUMBER OF PRIMITIVE GTOS    5    6    5
                      NUMBER OF CONTRACTED GTOS   4    3    3
                      NUMBER OF CLOSED SHELLS     1    1    0
                      OPEN SHELL OCCUPATION       0    0    3

  ZNUC SCFIT  TOTAL HF ENERGY   KINETIC ENERGY   VIRIAL THEOREM ACCURACY
  11.0  73   -3.754828201E+01  1.275713846E+01 -3.943315395E+00  4.8E-06

 AAAAAAAAAAAAAAAAAAAAAAAAAAAAAAAAAAAAAAAAAAAAAAAAAAAAAAAAAAAAAAAAAAAAAAAAAAAAAAA

 TTTTTTTTTTTTTTTTTTTTTTTTTTTTTT MOQGAD      TELAPSE     1300.42 TCPU     1299.97
 TTTTTTTTTTTTTTTTTTTTTTTTTTTTTT SHELLXN     TELAPSE     1300.78 TCPU     1300.33
 TTTTTTTTTTTTTTTTTTTTTTTTTTTTTT MONMO3      TELAPSE     1301.13 TCPU     1300.68
 NUMERICALLY INTEGRATED DENSITY     58.0001746854
 TTTTTTTTTTTTTTTTTTTTTTTTTTTTTT NUMDFT      TELAPSE     1301.17 TCPU     1300.73
 CYC   0 ETOT(AU) -5.993806162207E+02 DETOT -5.99E+02 tst  0.00E+00 PX  1.00E+00
 TTTTTTTTTTTTTTTTTTTTTTTTTTTTTT DIIS        TELAPSE     1301.18 TCPU     1300.74
 TTTTTTTTTTTTTTTTTTTTTTTTTTTTTT FDIK        TELAPSE     1301.40 TCPU     1300.95
 INSULATING STATE
 TOP OF VALENCE BANDS -    BAND     29; K   28; EIG -3.7462170E-01 AU
 TOP OF VALENCE BANDS -    BAND     29; K    1; EIG -3.8128388E-01 AU
 BOTTOM OF VIRTUAL BANDS - BAND     30; K    1; EIG -5.9038548E-03 AU
 INDIRECT ENERGY BAND GAP:  10.0333 eV
 TTTTTTTTTTTTTTTTTTTTTTTTTTTTTT PDIG        TELAPSE     1301.46 TCPU     1301.01
 TTTTTTTTTTTTTTTTTTTTTTTTTTTTTT MOQGAD      TELAPSE     1301.46 TCPU     1301.02
 TTTTTTTTTTTTTTTTTTTTTTTTTTTTTT SHELLXN     TELAPSE     1301.91 TCPU     1301.46
 TTTTTTTTTTTTTTTTTTTTTTTTTTTTTT MONMO3      TELAPSE     1302.31 TCPU     1301.86
 NUMERICALLY INTEGRATED DENSITY     58.0002106356
 TTTTTTTTTTTTTTTTTTTTTTTTTTTTTT NUMDFT      TELAPSE     1302.43 TCPU     1301.99
 CYC   1 ETOT(AU) -5.998440224734E+02 DETOT -4.63E-01 tst  0.00E+00 PX  1.00E+00
 TTTTTTTTTTTTTTTTTTTTTTTTTTTTTT DIIS        TELAPSE     1302.45 TCPU     1302.00
 DIIS TEST: 0.24958E+01 AT SCF   CYCLE   1 - MIX   30 %
 TTTTTTTTTTTTTTTTTTTTTTTTTTTTTT FDIK        TELAPSE     1302.55 TCPU     1302.10
 INSULATING STATE
 TOP OF VALENCE BANDS -    BAND     29; K   28; EIG -1.3185334E-01 AU
 TOP OF VALENCE BANDS -    BAND     29; K    1; EIG -1.4326497E-01 AU
 BOTTOM OF VIRTUAL BANDS - BAND     30; K    7; EIG  2.7677214E-02 AU
 INDIRECT ENERGY BAND GAP:   4.3410 eV
 BOTTOM OF VIRTUAL BANDS - BAND     30; K    1; EIG  3.2732862E-02 AU
 TTTTTTTTTTTTTTTTTTTTTTTTTTTTTT PDIG        TELAPSE     1302.61 TCPU     1302.16
 TTTTTTTTTTTTTTTTTTTTTTTTTTTTTT MOQGAD      TELAPSE     1302.62 TCPU     1302.17
 TTTTTTTTTTTTTTTTTTTTTTTTTTTTTT SHELLXN     TELAPSE     1303.06 TCPU     1302.61
 TTTTTTTTTTTTTTTTTTTTTTTTTTTTTT MONMO3      TELAPSE     1303.46 TCPU     1303.01
 NUMERICALLY INTEGRATED DENSITY     58.0002251372
 TTTTTTTTTTTTTTTTTTTTTTTTTTTTTT NUMDFT      TELAPSE     1303.57 TCPU     1303.13
 CYC   2 ETOT(AU) -5.997632303488E+02 DETOT  8.08E-02 tst  2.22E-02 PX  3.52E-01
 TTTTTTTTTTTTTTTTTTTTTTTTTTTTTT DIIS        TELAPSE     1303.59 TCPU     1303.14
 DIIS TEST: 0.38435E+01 AT SCF   CYCLE   2 - DIIS ACTIVE - HISTORY:     2 CYCLES
 TTTTTTTTTTTTTTTTTTTTTTTTTTTTTT FDIK        TELAPSE     1303.68 TCPU     1303.24
 INSULATING STATE
 TOP OF VALENCE BANDS -    BAND     29; K   28; EIG -2.2120756E-01 AU
 TOP OF VALENCE BANDS -    BAND     29; K    1; EIG -2.3223791E-01 AU
 BOTTOM OF VIRTUAL BANDS - BAND     30; K   28; EIG  3.1390837E-02 AU
 DIRECT ENERGY BAND GAP:   6.8736 eV
 BOTTOM OF VIRTUAL BANDS - BAND     30; K    1; EIG  3.2056211E-02 AU
 TTTTTTTTTTTTTTTTTTTTTTTTTTTTTT PDIG        TELAPSE     1303.74 TCPU     1303.30
 TTTTTTTTTTTTTTTTTTTTTTTTTTTTTT MOQGAD      TELAPSE     1303.75 TCPU     1303.30
 TTTTTTTTTTTTTTTTTTTTTTTTTTTTTT SHELLXN     TELAPSE     1304.19 TCPU     1303.74
 TTTTTTTTTTTTTTTTTTTTTTTTTTTTTT MONMO3      TELAPSE     1304.59 TCPU     1304.14
 NUMERICALLY INTEGRATED DENSITY     58.0002181513
 TTTTTTTTTTTTTTTTTTTTTTTTTTTTTT NUMDFT      TELAPSE     1304.71 TCPU     1304.26
 CYC   3 ETOT(AU) -6.001012918865E+02 DETOT -3.38E-01 tst  4.86E-03 PX  1.29E-01
 TTTTTTTTTTTTTTTTTTTTTTTTTTTTTT DIIS        TELAPSE     1304.72 TCPU     1304.27
 DIIS TEST: 0.75708E-02 AT SCF   CYCLE   3 - DIIS ACTIVE - HISTORY:     3 CYCLES
 TTTTTTTTTTTTTTTTTTTTTTTTTTTTTT FDIK        TELAPSE     1304.81 TCPU     1304.37
 INSULATING STATE
 TOP OF VALENCE BANDS -    BAND     29; K   28; EIG -2.2143983E-01 AU
 TOP OF VALENCE BANDS -    BAND     29; K    1; EIG -2.3247828E-01 AU
 BOTTOM OF VIRTUAL BANDS - BAND     30; K   28; EIG  3.7750046E-02 AU
 DIRECT ENERGY BAND GAP:   7.0529 eV
 BOTTOM OF VIRTUAL BANDS - BAND     30; K    1; EIG  3.8826940E-02 AU
 TTTTTTTTTTTTTTTTTTTTTTTTTTTTTT PDIG        TELAPSE     1304.88 TCPU     1304.43
 TTTTTTTTTTTTTTTTTTTTTTTTTTTTTT MOQGAD      TELAPSE     1304.88 TCPU     1304.43
 TTTTTTTTTTTTTTTTTTTTTTTTTTTTTT SHELLXN     TELAPSE     1305.32 TCPU     1304.87
 TTTTTTTTTTTTTTTTTTTTTTTTTTTTTT MONMO3      TELAPSE     1305.72 TCPU     1305.27
 NUMERICALLY INTEGRATED DENSITY     58.0002181665
 TTTTTTTTTTTTTTTTTTTTTTTTTTTTTT NUMDFT      TELAPSE     1305.84 TCPU     1305.39
 CYC   4 ETOT(AU) -6.001020857944E+02 DETOT -7.94E-04 tst  2.34E-05 PX  2.53E-02
 TTTTTTTTTTTTTTTTTTTTTTTTTTTTTT DIIS        TELAPSE     1305.85 TCPU     1305.40
 DIIS TEST: 0.61157E-03 AT SCF   CYCLE   4 - DIIS ACTIVE - HISTORY:     4 CYCLES
 TTTTTTTTTTTTTTTTTTTTTTTTTTTTTT FDIK        TELAPSE     1305.95 TCPU     1305.50
 INSULATING STATE
 TOP OF VALENCE BANDS -    BAND     29; K   28; EIG -2.2272527E-01 AU
 TOP OF VALENCE BANDS -    BAND     29; K    1; EIG -2.3374458E-01 AU
 BOTTOM OF VIRTUAL BANDS - BAND     30; K   28; EIG  3.6556335E-02 AU
 DIRECT ENERGY BAND GAP:   7.0554 eV
 BOTTOM OF VIRTUAL BANDS - BAND     30; K    1; EIG  3.7918460E-02 AU
 TTTTTTTTTTTTTTTTTTTTTTTTTTTTTT PDIG        TELAPSE     1306.01 TCPU     1305.56
 TTTTTTTTTTTTTTTTTTTTTTTTTTTTTT MOQGAD      TELAPSE     1306.01 TCPU     1305.57
 TTTTTTTTTTTTTTTTTTTTTTTTTTTTTT SHELLXN     TELAPSE     1306.46 TCPU     1306.01
 TTTTTTTTTTTTTTTTTTTTTTTTTTTTTT MONMO3      TELAPSE     1306.86 TCPU     1306.41
 NUMERICALLY INTEGRATED DENSITY     58.0002180463
 TTTTTTTTTTTTTTTTTTTTTTTTTTTTTT NUMDFT      TELAPSE     1306.97 TCPU     1306.52
 CYC   5 ETOT(AU) -6.001021617655E+02 DETOT -7.60E-05 tst  1.99E-06 PX  3.92E-03
 TTTTTTTTTTTTTTTTTTTTTTTTTTTTTT DIIS        TELAPSE     1306.99 TCPU     1306.53
 DIIS TEST: 0.58172E-05 AT SCF   CYCLE   5 - DIIS ACTIVE - HISTORY:     5 CYCLES
 TTTTTTTTTTTTTTTTTTTTTTTTTTTTTT FDIK        TELAPSE     1307.08 TCPU     1306.63
 INSULATING STATE
 TOP OF VALENCE BANDS -    BAND     29; K   28; EIG -2.2287624E-01 AU
 TOP OF VALENCE BANDS -    BAND     29; K    1; EIG -2.3389866E-01 AU
 BOTTOM OF VIRTUAL BANDS - BAND     30; K   28; EIG  3.6344475E-02 AU
 DIRECT ENERGY BAND GAP:   7.0538 eV
 BOTTOM OF VIRTUAL BANDS - BAND     30; K    1; EIG  3.7619075E-02 AU
 TTTTTTTTTTTTTTTTTTTTTTTTTTTTTT PDIG        TELAPSE     1307.14 TCPU     1306.69
 TTTTTTTTTTTTTTTTTTTTTTTTTTTTTT MOQGAD      TELAPSE     1307.15 TCPU     1306.70
 TTTTTTTTTTTTTTTTTTTTTTTTTTTTTT SHELLXN     TELAPSE     1307.59 TCPU     1307.14
 TTTTTTTTTTTTTTTTTTTTTTTTTTTTTT MONMO3      TELAPSE     1307.99 TCPU     1307.54
 NUMERICALLY INTEGRATED DENSITY     58.0002180334
 TTTTTTTTTTTTTTTTTTTTTTTTTTTTTT NUMDFT      TELAPSE     1308.11 TCPU     1307.66
 CYC   6 ETOT(AU) -6.001021626189E+02 DETOT -8.53E-07 tst  3.25E-08 PX  1.01E-03
 TTTTTTTTTTTTTTTTTTTTTTTTTTTTTT DIIS        TELAPSE     1308.12 TCPU     1307.67
 DIIS TEST: 0.45066E-06 AT SCF   CYCLE   6 - DIIS ACTIVE - HISTORY:     6 CYCLES
 TTTTTTTTTTTTTTTTTTTTTTTTTTTTTT FDIK        TELAPSE     1308.21 TCPU     1307.76
 INSULATING STATE
 TOP OF VALENCE BANDS -    BAND     29; K   28; EIG -2.2285863E-01 AU
 TOP OF VALENCE BANDS -    BAND     29; K    1; EIG -2.3388067E-01 AU
 BOTTOM OF VIRTUAL BANDS - BAND     30; K   28; EIG  3.6439402E-02 AU
 DIRECT ENERGY BAND GAP:   7.0559 eV
 BOTTOM OF VIRTUAL BANDS - BAND     30; K    1; EIG  3.7716074E-02 AU
 TTTTTTTTTTTTTTTTTTTTTTTTTTTTTT PDIG        TELAPSE     1308.27 TCPU     1307.82
 TTTTTTTTTTTTTTTTTTTTTTTTTTTTTT MOQGAD      TELAPSE     1308.28 TCPU     1307.83
 TTTTTTTTTTTTTTTTTTTTTTTTTTTTTT SHELLXN     TELAPSE     1308.72 TCPU     1308.27
 TTTTTTTTTTTTTTTTTTTTTTTTTTTTTT MONMO3      TELAPSE     1309.12 TCPU     1308.67
 NUMERICALLY INTEGRATED DENSITY     58.0002180365
 TTTTTTTTTTTTTTTTTTTTTTTTTTTTTT NUMDFT      TELAPSE     1309.24 TCPU     1308.78
 CYC   7 ETOT(AU) -6.001021627347E+02 DETOT -1.16E-07 tst  3.09E-09 PX  3.11E-04
 TTTTTTTTTTTTTTTTTTTTTTTTTTTTTT DIIS        TELAPSE     1309.25 TCPU     1308.79
 DIIS TEST: 0.23644E-07 AT SCF   CYCLE   7 - DIIS ACTIVE - HISTORY:     7 CYCLES
 TTTTTTTTTTTTTTTTTTTTTTTTTTTTTT FDIK        TELAPSE     1309.35 TCPU     1308.89
 INSULATING STATE
 TOP OF VALENCE BANDS -    BAND     29; K   28; EIG -2.2286147E-01 AU
 TOP OF VALENCE BANDS -    BAND     29; K    1; EIG -2.3388317E-01 AU
 BOTTOM OF VIRTUAL BANDS - BAND     30; K   28; EIG  3.6431937E-02 AU
 DIRECT ENERGY BAND GAP:   7.0557 eV
 BOTTOM OF VIRTUAL BANDS - BAND     30; K    1; EIG  3.7714602E-02 AU
 TTTTTTTTTTTTTTTTTTTTTTTTTTTTTT PDIG        TELAPSE     1309.41 TCPU     1308.95
 TTTTTTTTTTTTTTTTTTTTTTTTTTTTTT MOQGAD      TELAPSE     1309.41 TCPU     1308.96
 TTTTTTTTTTTTTTTTTTTTTTTTTTTTTT SHELLXN     TELAPSE     1309.85 TCPU     1309.40
 TTTTTTTTTTTTTTTTTTTTTTTTTTTTTT MONMO3      TELAPSE     1310.26 TCPU     1309.80
 NUMERICALLY INTEGRATED DENSITY     58.0002180372
 TTTTTTTTTTTTTTTTTTTTTTTTTTTTTT NUMDFT      TELAPSE     1310.37 TCPU     1309.92
 CYC   8 ETOT(AU) -6.001021627353E+02 DETOT -5.43E-10 tst  4.19E-11 PX  1.70E-05
 TTTTTTTTTTTTTTTTTTTTTTTTTTTTTT DIIS        TELAPSE     1310.38 TCPU     1309.93
 DIIS TEST: 0.11120E-09 AT SCF   CYCLE   8 - DIIS ACTIVE - HISTORY:     8 CYCLES
 TTTTTTTTTTTTTTTTTTTTTTTTTTTTTT FDIK        TELAPSE     1310.47 TCPU     1310.02
 INSULATING STATE
 TOP OF VALENCE BANDS -    BAND     29; K   28; EIG -2.2286024E-01 AU
 TOP OF VALENCE BANDS -    BAND     29; K    1; EIG -2.3388201E-01 AU
 BOTTOM OF VIRTUAL BANDS - BAND     30; K   28; EIG  3.6432506E-02 AU
 DIRECT ENERGY BAND GAP:   7.0557 eV
 BOTTOM OF VIRTUAL BANDS - BAND     30; K    1; EIG  3.7715118E-02 AU
 TTTTTTTTTTTTTTTTTTTTTTTTTTTTTT PDIG        TELAPSE     1310.54 TCPU     1310.08
 TTTTTTTTTTTTTTTTTTTTTTTTTTTTTT MOQGAD      TELAPSE     1310.54 TCPU     1310.09
 TTTTTTTTTTTTTTTTTTTTTTTTTTTTTT SHELLXN     TELAPSE     1310.98 TCPU     1310.53
 TTTTTTTTTTTTTTTTTTTTTTTTTTTTTT MONMO3      TELAPSE     1311.38 TCPU     1310.93
 NUMERICALLY INTEGRATED DENSITY     58.0002180373
 TTTTTTTTTTTTTTTTTTTTTTTTTTTTTT NUMDFT      TELAPSE     1311.50 TCPU     1311.05
 CYC   9 ETOT(AU) -6.001021627360E+02 DETOT -7.06E-10 tst  2.30E-13 PX  5.60E-07
 TTTTTTTTTTTTTTTTTTTTTTTTTTTTTT DIIS        TELAPSE     1311.51 TCPU     1311.06
 DIIS TEST: 0.15766E-11 AT SCF   CYCLE   9 - DIIS ACTIVE - HISTORY:     9 CYCLES
 TTTTTTTTTTTTTTTTTTTTTTTTTTTTTT FDIK        TELAPSE     1311.58 TCPU     1311.12
 INSULATING STATE
 TOP OF VALENCE BANDS -    BAND     29; K   28; EIG -2.2286027E-01 AU
 TOP OF VALENCE BANDS -    BAND     29; K    1; EIG -2.3388204E-01 AU
 BOTTOM OF VIRTUAL BANDS - BAND     30; K   28; EIG  3.6432607E-02 AU
 DIRECT ENERGY BAND GAP:   7.0557 eV
 BOTTOM OF VIRTUAL BANDS - BAND     30; K    1; EIG  3.7715123E-02 AU
 TTTTTTTTTTTTTTTTTTTTTTTTTTTTTT PDIG        TELAPSE     1311.64 TCPU     1311.18
 TTTTTTTTTTTTTTTTTTTTTTTTTTTTTT MOQGAD      TELAPSE     1311.64 TCPU     1311.19
 TTTTTTTTTTTTTTTTTTTTTTTTTTTTTT SHELLXN     TELAPSE     1312.09 TCPU     1311.63
 TTTTTTTTTTTTTTTTTTTTTTTTTTTTTT MONMO3      TELAPSE     1312.49 TCPU     1312.03
 NUMERICALLY INTEGRATED DENSITY     58.0002180372
 TTTTTTTTTTTTTTTTTTTTTTTTTTTTTT NUMDFT      TELAPSE     1312.60 TCPU     1312.15
 CYC  10 ETOT(AU) -6.001021627359E+02 DETOT  1.11E-10 tst  1.43E-14 PX  6.24E-08
 TTTTTTTTTTTTTTTTTTTTTTTTTTTTTT DIIS        TELAPSE     1312.61 TCPU     1312.16
 DIIS TEST: 0.36095E-12 AT SCF   CYCLE  10 - DIIS ACTIVE - HISTORY:    10 CYCLES
 TTTTTTTTTTTTTTTTTTTTTTTTTTTTTT FDIK        TELAPSE     1312.68 TCPU     1312.22
 INSULATING STATE
 TOP OF VALENCE BANDS -    BAND     29; K   28; EIG -2.2286028E-01 AU
 TOP OF VALENCE BANDS -    BAND     29; K    1; EIG -2.3388204E-01 AU
 BOTTOM OF VIRTUAL BANDS - BAND     30; K   28; EIG  3.6432593E-02 AU
 DIRECT ENERGY BAND GAP:   7.0557 eV
 BOTTOM OF VIRTUAL BANDS - BAND     30; K    1; EIG  3.7715115E-02 AU
 TTTTTTTTTTTTTTTTTTTTTTTTTTTTTT PDIG        TELAPSE     1312.74 TCPU     1312.28
 TTTTTTTTTTTTTTTTTTTTTTTTTTTTTT MOQGAD      TELAPSE     1312.74 TCPU     1312.29
 TTTTTTTTTTTTTTTTTTTTTTTTTTTTTT SHELLXN     TELAPSE     1313.18 TCPU     1312.73
 TTTTTTTTTTTTTTTTTTTTTTTTTTTTTT MONMO3      TELAPSE     1313.59 TCPU     1313.13
 NUMERICALLY INTEGRATED DENSITY     58.0002180372
 TTTTTTTTTTTTTTTTTTTTTTTTTTTTTT NUMDFT      TELAPSE     1313.70 TCPU     1313.25
 CYC  11 ETOT(AU) -6.001021627359E+02 DETOT  2.96E-12 tst  2.87E-15 PX  2.04E-08
 TTTTTTTTTTTTTTTTTTTTTTTTTTTTTT DIIS        TELAPSE     1313.71 TCPU     1313.26
 DIIS TEST: 0.35905E-12 AT SCF   CYCLE  11 - DIIS ACTIVE - HISTORY:    11 CYCLES
 TTTTTTTTTTTTTTTTTTTTTTTTTTTTTT FDIK        TELAPSE     1313.77 TCPU     1313.32
 INSULATING STATE
 TOP OF VALENCE BANDS -    BAND     29; K   28; EIG -2.2286027E-01 AU
 TOP OF VALENCE BANDS -    BAND     29; K    1; EIG -2.3388204E-01 AU
 BOTTOM OF VIRTUAL BANDS - BAND     30; K   28; EIG  3.6432583E-02 AU
 DIRECT ENERGY BAND GAP:   7.0557 eV
 BOTTOM OF VIRTUAL BANDS - BAND     30; K    1; EIG  3.7715127E-02 AU
 TTTTTTTTTTTTTTTTTTTTTTTTTTTTTT PDIG        TELAPSE     1313.84 TCPU     1313.38
 TTTTTTTTTTTTTTTTTTTTTTTTTTTTTT MOQGAD      TELAPSE     1313.84 TCPU     1313.38
 TTTTTTTTTTTTTTTTTTTTTTTTTTTTTT SHELLXN     TELAPSE     1314.28 TCPU     1313.83
 ::: PSEUDO TOTAL   ENERGY                        -5.3887943216370E+02
 ::: VIRIAL COEFFICIENT                            1.0297994457301E+00
 TTTTTTTTTTTTTTTTTTTTTTTTTTTTTT MONMO3      TELAPSE     1314.68 TCPU     1314.23
 NUMERICALLY INTEGRATED DENSITY     58.0002180372
 TTTTTTTTTTTTTTTTTTTTTTTTTTTTTT NUMDFT      TELAPSE     1314.80 TCPU     1314.34
 CYC  12 ETOT(AU) -6.001021627359E+02 DETOT -3.30E-11 tst  2.71E-15 PX  2.04E-08

 == SCF ENDED - CONVERGENCE ON ENERGY      E(AU) -6.0010216273589E+02 CYCLES  12


 ENERGY EXPRESSION=HARTREE+FOCK EXCH*0.00000+(PBE        EXCH)*1.00000+PBE        CORR


 TOTAL ENERGY(DFT)(AU)( 12) -6.0010216273589E+02 DE-3.3E-11 tester 2.7E-15
 TTTTTTTTTTTTTTTTTTTTTTTTTTTTTT EDFT        TELAPSE     1314.80 TCPU     1314.34

 *******************************************************************************
 *                             FORCE CALCULATION                               *
 *******************************************************************************

 TTTTTTTTTTTTTTTTTTTTTTTTTTTTTT NUMDFG      TELAPSE     1315.55 TCPU     1315.10
 INFORMATION **** EXCPOG **** EXCH. BIPO BUFFER LENGTH (WORDS) =           0
 INFORMATION **** GENPOG **** BIPO BUFFER LENGTH (WORDS) =      723000
 TTTTTTTTTTTTTTTTTTTTTTTTTTTTTT SHELXG      TELAPSE     1317.57 TCPU     1317.11

 CARTESIAN FORCES IN HARTREE/BOHR (ANALYTICAL)
   ATOM                     X                   Y                   Z
   1   9             4.367275847987E-16 -3.808902841155E-16  1.065947563594E-05
   2   9             4.849640249817E-16 -4.234038132735E-16 -1.065947563594E-05
   3   9            -3.688578101752E-16  6.230618630623E-16 -1.065947563594E-05
   4   9            -3.816781608729E-16  5.224491954657E-16  1.065947563772E-05
   5  11             2.455466779522E-16  3.056283149062E-16  3.808104303392E-16
   6 239            -4.132328697326E-16 -6.381716586653E-16 -2.157167269739E-15

 RESULTANT FORCE     3.469446951954E-18  8.673617379884E-18  0.000000000000E+00
 SYMMETRY ALLOWED FORCES (ANALYTICAL) (DIRECTION, FORCE)

    1  2.1318951E-05
 TTTTTTTTTTTTTTTTTTTTTTTTTTTTTT TOTGRA      TELAPSE     1319.57 TCPU     1319.11

 HHHHHHHHHHHHHHHHHHHHHHHHHHHHHHHHHHHHHHHHHHHHHHHHHHHHHHHHHHHHHHHHHHHHHHHHHHHHHHH
                   FORCE CONSTANT MATRIX - NUMERICAL ESTIMATE
 HHHHHHHHHHHHHHHHHHHHHHHHHHHHHHHHHHHHHHHHHHHHHHHHHHHHHHHHHHHHHHHHHHHHHHHHHHHHHHH
 MAX ABS(DGRAD): MAXIMUM ABSOLUTE GRADIENT DIFFERENCE WITH RESPECT TO
                 THE CENTRAL POINT
 DE:             ENERGY DIFFERENCE WITH RESPECT TO THE CENTRAL POINT
                 (DE IS EXPECTED TO BE POSITIVE FOR ALL DISPLACEMENTS)

   ATOM      MAX ABS(DGRAD)       TOTAL ENERGY (AU)  N.CYC      DE       SYM
    CENTRAL POINT             -6.001021627359E+02    12     0.0000E+00    16
    1 F  DX   3.6584E-04      -6.001021618403E+02     5     8.9561E-07     2
    1 F  DX   3.6562E-04      -6.001021618416E+02     5     8.9433E-07     2
    1 F  DY   2.2060E-04      -6.001021622170E+02     5     5.1894E-07     2
    1 F  DY   2.2058E-04      -6.001021622171E+02     5     5.1879E-07     2
    1 F  DZ   3.7802E-04      -6.001021618679E+02     8     8.6802E-07     4
    1 F  DZ   3.7600E-04      -6.001021615221E+02     8     1.2138E-06     4
    5 NA                      GENERATED BY TRANSLATIONAL INVARIANCE
    6 Y  DX   4.0943E-04      -6.001021616494E+02     5     1.0865E-06     4
    6 Y  DX   4.0945E-04      -6.001021616492E+02     5     1.0867E-06     4
    6 Y  DY                   GENERATED FROM A PREVIOUS LINE
    6 Y  DZ   1.0210E-03      -6.001021598230E+02     7     2.9129E-06     8
    6 Y  DZ   1.0210E-03      -6.001021598229E+02     7     2.9130E-06     8

 GCALCO - MAX INDICES DIRECT LATTICE VECTOR    16    16    11
 NO.OF VECTORS CREATED 6999 STARS  506 RMAX    96.90551 BOHR

 CAPPA:IS1 12;IS2 12;IS3 12; K PTS MONK NET 196; SYMMOPS:K SPACE  16;G SPACE  16

 TTTTTTTTTTTTTTTTTTTTTTTTTTTTTT gordsh1     TELAPSE     1687.60 TCPU     1686.50

 MATRIX SIZE: P(G)  105032, F(G)   53020, P(G) IRR    7588, F(G) IRR    7588
 MAX G-VECTOR INDEX FOR 1- AND 2-ELECTRON INTEGRALS 105

 TTTTTTTTTTTTTTTTTTTTTTTTTTTTTT INPUT       TELAPSE     1687.60 TCPU     1686.51

 SYMMETRY ALLOWED INTERNAL DEGREE(S) OF FREEDOM:   1
 TTTTTTTTTTTTTTTTTTTTTTTTTTTTTT SYMM        TELAPSE     1687.61 TCPU     1686.52
 TTTTTTTTTTTTTTTTTTTTTTTTTTTTTT INT_SCREEN  TELAPSE     1687.61 TCPU     1686.52

 ATOMIC BORN CHARGE TENSOR (UNITS OF e, ELECTRON CHARGE).
 DYNAMIC CHARGE = 1/3 * TRACE .

 ATOM   1 F  DYNAMIC CHARGE    -1.164958

              1           2           3
   1    -1.6349E+00  0.0000E+00  0.0000E+00
   2     0.0000E+00 -8.3309E-01  0.0000E+00
   3     0.0000E+00  0.0000E+00 -1.0269E+00

 ATOM   2 F  DYNAMIC CHARGE    -1.164958

              1           2           3
   1    -1.6349E+00  0.0000E+00  0.0000E+00
   2     0.0000E+00 -8.3309E-01  0.0000E+00
   3     0.0000E+00  0.0000E+00 -1.0269E+00

 ATOM   3 F  DYNAMIC CHARGE    -1.164958

              1           2           3
   1    -8.3309E-01  0.0000E+00  0.0000E+00
   2     0.0000E+00 -1.6349E+00  0.0000E+00
   3     0.0000E+00  0.0000E+00 -1.0269E+00

 ATOM   4 F  DYNAMIC CHARGE    -1.164958

              1           2           3
   1    -8.3309E-01  0.0000E+00  0.0000E+00
   2     0.0000E+00 -1.6349E+00  0.0000E+00
   3     0.0000E+00  0.0000E+00 -1.0269E+00

 ATOM   5 NA DYNAMIC CHARGE     1.075620

              1           2           3
   1     9.8492E-01  0.0000E+00  0.0000E+00
   2     0.0000E+00  9.8492E-01  0.0000E+00
   3     0.0000E+00  0.0000E+00  1.2570E+00

 ATOM   6 Y  DYNAMIC CHARGE     3.584214

              1           2           3
   1     3.9511E+00  0.0000E+00  0.0000E+00
   2     0.0000E+00  3.9511E+00  0.0000E+00
   3     0.0000E+00  0.0000E+00  2.8504E+00

 MMMMMMMMMMMMMMMMMMMMMMMMMMMMMMMMMMMMMMMMMMMMMMMMMMMMMMMMMMMMMMMMMMMMMMMMMMMMMMM

 CHECK OF SYMMETRY AFTER ISOTOPIC SUBSTITUTION


 GCALCO - MAX INDICES DIRECT LATTICE VECTOR    16    16    11
 NO.OF VECTORS CREATED 6999 STARS  506 RMAX    96.90551 BOHR

 CAPPA:IS1 12;IS2 12;IS3 12; K PTS MONK NET 196; SYMMOPS:K SPACE  16;G SPACE  16

 TTTTTTTTTTTTTTTTTTTTTTTTTTTTTT gordsh1     TELAPSE     1687.63 TCPU     1686.54

 MATRIX SIZE: P(G)  105032, F(G)   53020, P(G) IRR    7588, F(G) IRR    7588
 MAX G-VECTOR INDEX FOR 1- AND 2-ELECTRON INTEGRALS 105

 TTTTTTTTTTTTTTTTTTTTTTTTTTTTTT INPUT       TELAPSE     1687.63 TCPU     1686.54

 SYMMETRY ALLOWED INTERNAL DEGREE(S) OF FREEDOM:   1
 TTTTTTTTTTTTTTTTTTTTTTTTTTTTTT SYMM        TELAPSE     1687.64 TCPU     1686.55
 TTTTTTTTTTTTTTTTTTTTTTTTTTTTTT INT_SCREEN  TELAPSE     1687.65 TCPU     1686.55

 +++ SYMMETRY ADAPTION OF VIBRATIONAL MODES +++

 SYMMETRY INFORMATION:
 K-LITTLE GROUP: CLASS TABLE, CHARACTER TABLE.
 IRREP-(DIMENSION, NO. IRREDUCIBLE SETS)
 [WARNINGS: (1) ONLY ACTIVE IRREPS ARE GENERATED AND LISTED.
            (2) ONLY RELEVANT CLASSES ARE CONSIDERED IN THE CHARACTER TABLE
            (3) SYMBOLS MAY NOT FULLY COINCIDE WITH THOSE FROM TEXT BOOKS.]

 (P, D, RP, RD, STAND FOR PAIRING, DOUBLING, REAL PAIRING AND REAL DOUBLING 
 OF THE IRREPS (SEE MANUAL))

 CLASS  | GROUP OPERATORS (SEE SYMMOPS KEYWORD)
 --------------------------------------------------------------------
 C2     |   2;
 C2'    |   3;   4;
 C2''   |   5;   6;
 C4     |   7;   8;
 I      |   9;
 SGH    |  10;
 SGV    |  11;  12;
 SGV'   |  13;  14;
 S4     |  15;  16;

 IRREP/CLA      E     C2    C2'   C2''     C4      I    SGH    SGV   SGV'     S4
 -------------------------------------------------------------------------------
  MULTIP |      1      1      2      2      2      1      1      2      2      2
 -------------------------------------------------------------------------------
    A1g  |   1.00   1.00   1.00   1.00   1.00   1.00   1.00   1.00   1.00   1.00
    B1g  |   1.00   1.00   1.00  -1.00  -1.00   1.00   1.00   1.00  -1.00  -1.00
    Eg   |   2.00  -2.00   0.00   0.00   0.00   2.00  -2.00   0.00   0.00   0.00
    A2u  |   1.00   1.00  -1.00  -1.00   1.00  -1.00  -1.00   1.00   1.00  -1.00
    B2u  |   1.00   1.00  -1.00   1.00  -1.00  -1.00  -1.00   1.00  -1.00   1.00
    Eu   |   2.00  -2.00   0.00   0.00   0.00  -2.00   2.00   0.00   0.00   0.00
 
 A1g-(1,   1); B1g-(1,   1); Eg -(2,   2);
 A2u-(1,   3); B2u-(1,   1); Eu -(2,   4);

 BORN CHARGE VECTOR IN THE BASIS OF NORMAL MODES (UNITS OF e*M_E**(-1/2) ).
 e AND M_E ARE UNITS OF ELECTRON CHARGE AND MASS, RESPECTIVELY.

 MODE         X              Y              Z
   1   -0.20800E-11    0.00000E+00    0.00000E+00
   2    0.00000E+00    0.20800E-11    0.00000E+00
   3    0.00000E+00    0.00000E+00    0.25226E-07
   4    0.00000E+00   -0.73753E-02    0.00000E+00
   5    0.73753E-02    0.00000E+00    0.00000E+00
   6    0.00000E+00    0.00000E+00    0.00000E+00
   7    0.00000E+00    0.00000E+00    0.00000E+00
   8    0.00000E+00    0.00000E+00    0.00000E+00
   9    0.00000E+00    0.00000E+00    0.98323E-02
  10    0.00000E+00    0.12871E-01    0.00000E+00
  11   -0.12871E-01    0.00000E+00    0.00000E+00
  12    0.00000E+00    0.00000E+00   -0.94587E-02
  13   -0.69808E-02    0.00000E+00    0.00000E+00
  14    0.00000E+00    0.69808E-02    0.00000E+00
  15    0.00000E+00    0.00000E+00    0.00000E+00
  16    0.00000E+00    0.00000E+00    0.00000E+00
  17    0.00000E+00    0.00000E+00    0.00000E+00
  18    0.00000E+00    0.00000E+00    0.00000E+00

 HHHHHHHHHHHHHHHHHHHHHHHHHHHHHHHHHHHHHHHHHHHHHHHHHHHHHHHHHHHHHHHHHHHHHHHHHHHHHH
 VIBRATIONAL CONTRIBUTIONS TO THE STATIC DIELECTRIC TENSOR (OSCILLATOR
 STRENGTHS) ARE PURE NUMBERS. THEY ARE COMPUTED FOR EACH nth MODE AS:

   f_(n,ij) = 1 / (4 * pi * eps0) * 4 * pi / V * Z_(n,i) * Z_(n,j) / nu_n**2

 WHERE:
  1/(4*pi*eps0)  1 A.U. [M*L**3*T**(-4)*C**(-2)]
  V              CELL VOLUME (BOHR**3) [L**3]
  Z_(n,i)        ith COMPONENT OF BORN CHARGE VECTOR IN THE BASIS
                 OF NORMAL MODES ( e*M_E**(-1/2) ) [C*T*M**(-1/2)]
  nu_n           FREQUENCY (HARTREE) [T**(-1)]
  e, M_E         UNITS OF ELECTRON CHARGE AND MASS, RESPECTIVELY
  M, L, T, C     MASS, LENGTH, TIME, CURRENT, RESPECTIVELY

 HHHHHHHHHHHHHHHHHHHHHHHHHHHHHHHHHHHHHHHHHHHHHHHHHHHHHHHHHHHHHHHHHHHHHHHHHHHHHH

 MODE      CARTESIAN AXES SYSTEM

   4       0.00000    0.00000    0.00000
           0.00000    2.29860    0.00000
           0.00000    0.00000    0.00000

   5       2.29860    0.00000    0.00000
           0.00000    0.00000    0.00000
           0.00000    0.00000    0.00000

   9       0.00000    0.00000    0.00000
           0.00000    0.00000    0.00000
           0.00000    0.00000    2.03909

  10       0.00000    0.00000    0.00000
           0.00000    3.32480    0.00000
           0.00000    0.00000    0.00000

  11       3.32480    0.00000    0.00000
           0.00000    0.00000    0.00000
           0.00000    0.00000    0.00000

  12       0.00000    0.00000    0.00000
           0.00000    0.00000    0.00000
           0.00000    0.00000    1.28973

  13       0.48519    0.00000    0.00000
           0.00000    0.00000    0.00000
           0.00000    0.00000    0.00000

  14       0.00000    0.00000    0.00000
           0.00000    0.48519    0.00000
           0.00000    0.00000    0.00000

 SUM TENSOR OF THE VIBRATIONAL CONTRIBUTIONS TO THE' STATIC DIELECTRIC     TENSOR

           6.10859    0.00000    0.00000
           0.00000    6.10859    0.00000
           0.00000    0.00000    3.32881

 INTEGRATED IR INTENSITIES, IN UNITS OF KM/MOL, ARE COMPUTED UNDER THE
 HYPOTHESIS OF ISOTROPIC RESPONSE (I.E. POWDER SAMPLE):

   INTENS_n = 1 / (4 * pi * eps0) * pi * N_AV / 3 / c**2 *
                             * d_n * ( Z_(n,x)**2 + Z_(n,y)**2 + Z_(n,z)**2 )
            = 0.17770712E+07 * d_n * ( Z_(n,x)**2 + Z_(n,y)**2 + Z_(n,z)**2 )

 WHERE:
  1/(4*pi*eps0)  1 A.U. [M*L**3*T**(-4)*C**(-2)]
  N_AV           AVOGADRO'S NUMBER [QM**(-1)]
  c              SPEED OF LIGHT [L*T**(-1)]
  d_n            DEGENERACY OF THE MODE
  Z_(n,x)        xth COMPONENT OF BORN CHARGE VECTOR IN THE BASIS
                 OF NORMAL MODES ( e*M_E**(-1/2) ) [C*T*M**(-1/2)]
  M,L,T,C,QM     MASS, LENGTH, TIME, CURRENT, QUANTITY OF MATTER, RESPECTIVELY

 HHHHHHHHHHHHHHHHHHHHHHHHHHHHHHHHHHHHHHHHHHHHHHHHHHHHHHHHHHHHHHHHHHHHHHHHHHHHHH
 EIGENVALUES (EIGV) OF THE MASS WEIGHTED HESSIAN MATRIX AND HARMONIC TRANSVERSE
 OPTICAL (TO) FREQUENCIES. IRREP LABELS REFER TO SYMMETRY REPRESENTATION
 ANALYSIS; A AND I INDICATE WHETHER THE MODE IS ACTIVE OR INACTIVE,
 RESPECTIVELY, FOR IR AND RAMAN; INTEGRATED IR INTENSITIES IN BRACKETS.

 CONVERSION FACTORS FOR FREQUENCIES:
      1 CM**(-1) =   0.4556335E-05 HARTREE
      1 THZ      =   0.3335641E+02 CM**(-1)

 HHHHHHHHHHHHHHHHHHHHHHHHHHHHHHHHHHHHHHHHHHHHHHHHHHHHHHHHHHHHHHHHHHHHHHHHHHHHHH

    MODES         EIGV          FREQUENCIES     IRREP  IR   INTENS    RAMAN
             (HARTREE**2)   (CM**-1)     (THZ)             (KM/MOL)
    1-   2   -0.2082E-21      0.0000    0.0000  (Eu )   A (     0.00)   I
    3-   3    0.1136E-16      0.0000    0.0000  (A2u)   A (     0.00)   I
    4-   5    0.5436E-06    161.8188    4.8512  (Eu )   A (   193.33)   I
    6-   6    0.5641E-06    164.8341    4.9416  (B2u)   I (     0.00)   I
    7-   8    0.5929E-06    168.9984    5.0664  (Eg )   I (     0.00)   A
    9-   9    0.1089E-05    229.0449    6.8666  (A2u)   A (   171.80)   I
   10-  11    0.1145E-05    234.8107    7.0394  (Eu )   A (   588.81)   I
   12-  12    0.1594E-05    277.0555    8.3059  (A2u)   A (   158.99)   I
   13-  14    0.2307E-05    333.3724    9.9943  (Eu )   A (   173.20)   I
   15-  16    0.2434E-05    342.4273   10.2657  (Eg )   I (     0.00)   A
   17-  17    0.2528E-05    348.9907   10.4625  (B1g)   I (     0.00)   A
   18-  18    0.3536E-05    412.6817   12.3719  (A1g)   I (     0.00)   A

 <RAMAN><RAMAN><RAMAN><RAMAN><RAMAN><RAMAN><RAMAN><RAMAN><RAMAN><RAMAN><RAMAN>
 <RAMAN><RAMAN><RAMAN><RAMAN><RAMAN><RAMAN><RAMAN><RAMAN><RAMAN><RAMAN><RAMAN>

 RAMAN INTENSITIES UNDER PLACZECK APPROXIMATION ARE COMPUTED AS:

  DIRECTIONAL (SINGLE CRYSTAL) :

     I_ij(n)= VOLUME*X(n,i,j)**2

  ISOTROPIC (POLYCRYSTALLINE POWDERS, GASES) :

     G_0(n) = 1/3*(SUM_i X(n,i,i))**2
     G_1(n) = 1/2*SUM_i,j (X(n,i,j)+X(n,j,i))**2
     G_2(n) = 1/3*SUM_i,j (X(n,i,i)-X(n,j,j))**2

     I_par(n)  = VOLUME*( 15*G_0(n) + 6*(G_1(n) + G_2(n)) )
     I_perp(n) = VOLUME*9/2*( G_1(n) + G_2(n) )
     I_tot(n)  = I_par(n) + I_perp(n)

  WHERE X(n,i,j) IS THE i,j-th COMPONENT OF THE RAMAN TENSOR
  IN THE BASIS OF NORMAL MODE n

  ALL VALUES ARE NORMALIZED TO THE MOST INTENSE PEAK


  INTENSITIES  DO NOT TAKE INTO ACCOUNT TEMPERATURE OR
  FREQUENCY OF THE INCOMING LASER, YOU CAN SET THESE PARAMETERS
  BY INPUT USING THE RAMEXP KEYWORD


 REFERENCES TO BE QUOTED FOR RAMAN INTENSITIES:

 L.MASCHIO, B.KIRTMAN, M.RERAT, R.ORLANDO and R.DOVESI, JCP 139, 164101 (2013)
 L.MASCHIO, B.KIRTMAN, M.RERAT, R.ORLANDO and R.DOVESI, JCP 139, 164102 (2013)

  --
  POLYCRYSTALLINE ISOTROPIC INTENSITIES (ARBITRARY UNITS)

    MODES    FREQUENCIES           I_tot     I_par    I_perp
  ----------------------------------------------------------------
    7-   8      168.9984 (Eg )     51.89     29.65     22.24
   15-  16      342.4273 (Eg )   1000.00    571.43    428.57
   17-  17      348.9907 (B1g)    291.34    166.48    124.86
   18-  18      412.6817 (A1g)    957.66    888.47     69.19

  --
  SINGLE CRYSTAL DIRECTIONAL INTENSITIES (ARBITRARY UNITS)

    MODES    FREQUENCIES          I_xx    I_xy    I_xz    I_yy    I_yz    I_zz
  ----------------------------------------------------------------------------
    7-   8      168.9984 (Eg )    0.00    0.00   22.51    0.00   22.51    0.00
   15-  16      342.4273 (Eg )    0.00    0.00  433.86    0.00  433.84    0.00
   17-  17      348.9907 (B1g)  252.80    0.00    0.00  252.80    0.00    0.00
   18-  18      412.6817 (A1g)  123.70    0.00    0.00  123.70    0.00 1000.00

 <RAMAN><RAMAN><RAMAN><RAMAN><RAMAN><RAMAN><RAMAN><RAMAN><RAMAN><RAMAN><RAMAN>
 <RAMAN><RAMAN><RAMAN><RAMAN><RAMAN><RAMAN><RAMAN><RAMAN><RAMAN><RAMAN><RAMAN>


 ******************************************************************************
 * CALCULATION OF INFRARED ABSORBANCE / REFLECTANCE SPECTRA, REFRACTIVE INDEX *
 * AND DIELECTRIC FUNCTION BASED ON THE CLASSICAL DISPERSION RELATION [1].    *
 *                                                                            *
 * ABSORBANCE SPECTRA ARE AVERAGED OVER THE DIRECTIONS X, Y, Z. THEY REFER TO *
 * ISOTROPIC RESPONSE. REFLECTANCE SPECTRA, REFRACTIVE INDEX AND DIELECTRIC   *
 * FUNCTION ARE COMPUTED FOR  3 SPECIFIC DIRECTION(S):                        *
 *  X                                                                         *
 *  Y                                                                         *
 *  Z                                                                         *
 *                                                                            *
 * ALL THE CURVES HAVE BEEN COMPUTED WITH THE FOLLOWING PARAMETERS:           *
 * FREQUENCY RANGE :  [   0.00,  812.68] CM**(-1)                             *
 * STEP SIZE     :   1.00 CM**(-1)    NUMBER OF POINTS  :    814              *
 * DAMPING FACTOR:   8.00 CM**(-1)    ANGLE OF INCIDENCE:  10.00 DEGREES      *
 * DENSITY       :  3.869 G/CM**3                                             *
 *                                                                            *
 * OUTPUT WRITTEN IN FILE IRSPEC.DAT:                                         *
 * COLUMN  1: FREQ (CM**-1)                                                   *
 * COLUMN  2: WAVELEN (NM)                                                    *
 * COLUMN  3: ABSORB - RAW SPECTRUM WITH I(KM/MOL) AND LORENTZIAN PEAKS       *
 * COLUMN  4: ABSORB - CLASSICAL (CM**2/G)                                    *
 * COLUMN  5: ABSORB - SPHERICAL PARTICLES (CM**2/G) [2]                      *
 * COLUMN  6: ABSORB - CDE ELLIPSOIDAL PARTICLES (CM**2/G) [2]                *
 * COLUMN  7: REFLEC - CLASSICAL                                              *
 * COLUMN  7 IS REPEATED FOR EACH DIRECTION.                                  *
 *                                                                            *
 * BIBLIOGRAPHY FOR THE METHOD:                                               *
 * [1] J. Decius, R. Hexter, Molecular Vibrations in Crystals.                *
 *     1977, McGraw-Hill, New York.                                           *
 * [2] C.F. Bohren, D. Huffman, Absorption and Scattering of Light by Small   *
 *     Particles. 1983, Wiley-Interscience Publication, New York, p. 356.     *
 * BIBLIOGRAPHY FOR APPLICATIONS:                                             *
 * [3] A.M. Ferrari, L. Valenzano, A. Meyer, R. Orlando, R. Dovesi,           *
 *     Quantum-Mechanical ab Initio Simulation of the Raman and IR Spectra    *
 *     of Fe3Al2Si3O12 Almandine. J. Phys. Chem. A 113, 11289-11294 (2009).   *
 * [4] R. Dovesi, M. De La Pierre, A.M. Ferrari, F. Pascale, L. Maschio,      *
 *     C.M. Zicovich-Wilson, The IR vibrational properties of six members     *
 *     of the garnet family: A quantum mechanical ab initio study.            *
 *     Am. Miner. 96, 1787-1798 (2011).                                       *
 * [5] R. Demichelis, H. Suto, Y. Noel et al., The infrared spectrum of       *
 *     ortho-enstatite from reflectance experiments and first-principle       *
 *     simulations. Mon. Not. R. Astron. Soc. 420, 147-154 (2012).            *
 ******************************************************************************

 ******************************************************************************
 *                      CALCULATION OF THE RAMAN SPECTRA                      *
 *               OF POLYCRYSTALLINE POWDERS AND SINGLE CRYSTALS               *
 *                                                                            *
 * TRANSVERSE OPTICAL MODES HAVE BEEN USED.                                   *
 * ALL THE CURVES HAVE BEEN COMPUTED BY DESCRIBING EACH PEAK WITH A           *
 * PSEUDO-VOIGT FUNCTION PV:                                                  *
 *                          PV = ETA*LOR + (1-ETA)*GAU                        *
 *                                                                            *
 * NOTE THAT: ETA=1 GIVES THE PURE LORENTZIAN PEAK                            *
 *            ETA=0 GIVES THE PURE GAUSSIAN PEAK                              *
 *                                                                            *
 * THE FOLLOWING PARAMETERS HAVE BEEN USED:                                   *
 * FREQUENCY RANGE :  [   0.00,  536.49] CM**(-1)                             *
 * STEP SIZE     :   1.00 CM**(-1)    NUMBER OF POINTS  :    538              *
 * DAMPING FACTOR:   8.00 CM**(-1)    ETA FACTOR        :   0.50              *
 *                                                                            *
 * OUTPUT WRITTEN IN FILE RAMSPEC.DAT:                                        *
 *                                                                            *
 * COLUMN  1: FREQ (CM**-1)                                                   *
 * COLUMN  2: POLYCRYSTALLINE - total                                         *
 * COLUMN  3: POLYCRYSTALLINE - parallel polarisation                         *
 * COLUMN  4: POLYCRYSTALLINE - perpendicular polarisation                    *
 * COLUMNS  5-10: SINGLE CRYSTAL - xx, xy, xz, yy, yz, zz polarisations       *
 *                                                                            *
 ******************************************************************************

 NORMAL MODES NORMALIZED TO CLASSICAL AMPLITUDES (IN BOHR)

 FREQ(CM**-1)      0.00      0.00      0.00    161.82    161.82    164.83

 AT.   1 F  X    -0.0613    0.0000    0.0000    0.0000   -0.0379    0.0000
            Y     0.0000    0.0613    0.0000    0.0636    0.0000    0.0000
            Z     0.0000    0.0000    0.0613    0.0000    0.0000    0.0980
 AT.   2 F  X    -0.0613    0.0000    0.0000    0.0000   -0.0379    0.0000
            Y     0.0000    0.0613    0.0000    0.0636    0.0000    0.0000
            Z     0.0000    0.0000    0.0613    0.0000    0.0000    0.0980
 AT.   3 F  X    -0.0613    0.0000    0.0000    0.0000   -0.0636    0.0000
            Y     0.0000    0.0613    0.0000    0.0379    0.0000    0.0000
            Z     0.0000    0.0000    0.0613    0.0000    0.0000   -0.0980
 AT.   4 F  X    -0.0613    0.0000    0.0000    0.0000   -0.0636    0.0000
            Y     0.0000    0.0613    0.0000    0.0379    0.0000    0.0000
            Z     0.0000    0.0000    0.0613    0.0000    0.0000   -0.0980
 AT.   5 NA X    -0.0613    0.0000    0.0000    0.0000   -0.1120    0.0000
            Y     0.0000    0.0613    0.0000    0.1120    0.0000    0.0000
            Z     0.0000    0.0000    0.0613    0.0000    0.0000    0.0000
 AT.   6 Y  X    -0.0613    0.0000    0.0000    0.0000    0.0385    0.0000
            Y     0.0000    0.0613    0.0000   -0.0385    0.0000    0.0000
            Z     0.0000    0.0000    0.0613    0.0000    0.0000    0.0000

 FREQ(CM**-1)    169.00    169.00    229.04    234.81    234.81    277.06

 AT.   1 F  X     0.0633    0.0000    0.0000    0.0000    0.0436    0.0000
            Y     0.0000    0.1214    0.0000   -0.0640    0.0000    0.0000
            Z     0.0000    0.0000   -0.0343    0.0000    0.0000    0.0558
 AT.   2 F  X    -0.0633    0.0000    0.0000    0.0000    0.0436    0.0000
            Y     0.0000   -0.1214    0.0000   -0.0640    0.0000    0.0000
            Z     0.0000    0.0000   -0.0343    0.0000    0.0000    0.0558
 AT.   3 F  X    -0.1214    0.0000    0.0000    0.0000    0.0640    0.0000
            Y     0.0000   -0.0633    0.0000   -0.0436    0.0000    0.0000
            Z     0.0000    0.0000   -0.0343    0.0000    0.0000    0.0558
 AT.   4 F  X     0.1214    0.0000    0.0000    0.0000    0.0640    0.0000
            Y     0.0000    0.0633    0.0000   -0.0436    0.0000    0.0000
            Z     0.0000    0.0000   -0.0343    0.0000    0.0000    0.0558
 AT.   5 NA X     0.0000    0.0000    0.0000    0.0000   -0.1083    0.0000
            Y     0.0000    0.0000    0.0000    0.1083    0.0000    0.0000
            Z     0.0000    0.0000    0.1374    0.0000    0.0000    0.0407
 AT.   6 Y  X     0.0000    0.0000    0.0000    0.0000   -0.0095    0.0000
            Y     0.0000    0.0000    0.0000    0.0095    0.0000    0.0000
            Z     0.0000    0.0000   -0.0033    0.0000    0.0000   -0.0309

 FREQ(CM**-1)    333.37    333.37    342.43    342.43    348.99    412.68

 AT.   1 F  X     0.0782    0.0000    0.0853    0.0000    0.0000    0.0000
            Y     0.0000    0.0574    0.0000   -0.0445    0.0000    0.0000
            Z     0.0000    0.0000    0.0000    0.0000    0.0674    0.0620
 AT.   2 F  X     0.0782    0.0000   -0.0853    0.0000    0.0000    0.0000
            Y     0.0000    0.0574    0.0000    0.0445    0.0000    0.0000
            Z     0.0000    0.0000    0.0000    0.0000   -0.0674   -0.0620
 AT.   3 F  X    -0.0574    0.0000    0.0445    0.0000    0.0000    0.0000
            Y     0.0000   -0.0782    0.0000   -0.0853    0.0000    0.0000
            Z     0.0000    0.0000    0.0000    0.0000    0.0674   -0.0620
 AT.   4 F  X    -0.0574    0.0000   -0.0445    0.0000    0.0000    0.0000
            Y     0.0000   -0.0782    0.0000    0.0853    0.0000    0.0000
            Z     0.0000    0.0000    0.0000    0.0000   -0.0674    0.0620
 AT.   5 NA X    -0.0012    0.0000    0.0000    0.0000    0.0000    0.0000
            Y     0.0000    0.0012    0.0000    0.0000    0.0000    0.0000
            Z     0.0000    0.0000    0.0000    0.0000    0.0000    0.0000
 AT.   6 Y  X    -0.0046    0.0000    0.0000    0.0000    0.0000    0.0000
            Y     0.0000    0.0046    0.0000    0.0000    0.0000    0.0000
            Z     0.0000    0.0000    0.0000    0.0000    0.0000    0.0000

 *******************************************************************************

 VIBRATIONAL TEMPERATURES (K) [MODE NUMBER;IRREP]

 TO MODES
   232.8 [   4;Eu ]   232.8 [   5;Eu ]   237.2 [   6;B2u]   243.2 [   7;Eg ]
   243.2 [   8;Eg ]   329.5 [   9;A2u]   337.8 [  10;Eu ]   337.8 [  11;Eu ]
   398.6 [  12;A2u]   479.6 [  13;Eu ]   479.6 [  14;Eu ]   492.7 [  15;Eg ]
   492.7 [  16;Eg ]   502.1 [  17;B1g]   593.8 [  18;A1g]

 *******************************************************************************

 HARMONIC VIBRATIONAL CONTRIBUTIONS TO THERMODYNAMIC FUNCTIONS AT GIVEN
 TEMPERATURE AND PRESSURE:

 (EL = ELECTRONIC ENERGY
  E0 = ZERO-POINT ENERGY
  ET = THERMAL CONTRIBUTION TO THE VIBRATIONAL ENERGY
  PV = PRESSURE * VOLUME
  TS = TEMPERATURE * ENTROPY)

                          AU/CELL             EV/CELL                 KJ/MOL
 EL            :    -600.102162735894  -16329.610029375601    -1575568.00622529
 E0            :       0.008920079521       0.242727703802          23.41966548


 *******************************************************************************

 THERMODYNAMIC FUNCTIONS WITH VIBRATIONAL CONTRIBUTIONS

 AT (T =  298.15 K, P =   0.10132500E+00 MPA):

                          AU/CELL             EV/CELL                 KJ/MOL
 ET            :       0.007227716823       0.196676173586          18.97636785
 PV            :       0.000001883970       0.000051265432           0.00494636
 TS            :       0.012611221746       0.343168790080          33.11075803
 ET+PV-TS      :      -0.005381620953      -0.146441351062         -14.12944382
 EL+E0+ET+PV-TS:    -600.098624277326  -16329.513743022861    -1575558.71600363

 OTHER THERMODYNAMIC FUNCTIONS:

                      mHARTREE/(CELL*K)     mEV/(CELL*K)              J/(MOL*K)
 ENTROPY       :       0.042298244998       1.150993761796         111.05402659
 HEAT CAPACITY :       0.041325500848       1.124524047775         108.50008719

 *******************************************************************************
 TTTTTTTTTTTTTTTTTTTTTTTTTTTTTT END         TELAPSE     1687.65 TCPU     1686.56
 EEEEEEEEEE TERMINATION  DATE 11 11 2023 TIME 19:26:35.8
NODE    0 CPU TIME =      1686.560
NODE    1 CPU TIME =      1687.397
NODE    2 CPU TIME =      1687.516
NODE    3 CPU TIME =      1687.599
NODE    4 CPU TIME =      1687.516
NODE    5 CPU TIME =      1687.545
NODE    6 CPU TIME =      1687.482
NODE    7 CPU TIME =      1687.594
NODE    8 CPU TIME =      1685.974
NODE    9 CPU TIME =      1687.596
NODE   10 CPU TIME =      1687.508
NODE   11 CPU TIME =      1687.282
NODE   12 CPU TIME =      1686.242
NODE   13 CPU TIME =      1687.594
NODE   14 CPU TIME =      1687.430
NODE   15 CPU TIME =      1687.594
NODE   16 CPU TIME =      1687.578
NODE   17 CPU TIME =      1687.538
NODE   18 CPU TIME =      1687.595
NODE   19 CPU TIME =      1687.344
NODE   20 CPU TIME =      1687.278
NODE   21 CPU TIME =      1687.586
NODE   22 CPU TIME =      1687.550
NODE   23 CPU TIME =      1687.585
    TOTAL CPU TIME =     40496.483
Sat 11 Nov 19:26:35 EET 2023
Contents of temporary directory in master node compute50.iochem.jyu.fi:
total 5260096
-rw-rw-r-- 1 jaolmoil jaolmoil      900 Nov 11 19:26 BORN.DAT
-rw-rw-r-- 1 jaolmoil jaolmoil        0 Nov 11 18:58 dffit3.dat
-rw-rw-r-- 1 jaolmoil jaolmoil        0 Nov 11 18:58 diis_err1.pe00
-rw-rw-r-- 1 jaolmoil jaolmoil        0 Nov 11 18:58 diis_err1.pe01
-rw-rw-r-- 1 jaolmoil jaolmoil        0 Nov 11 18:58 diis_err1.pe02
-rw-rw-r-- 1 jaolmoil jaolmoil        0 Nov 11 18:58 diis_err1.pe03
-rw-rw-r-- 1 jaolmoil jaolmoil        0 Nov 11 18:58 diis_err1.pe04
-rw-rw-r-- 1 jaolmoil jaolmoil        0 Nov 11 18:58 diis_err1.pe05
-rw-rw-r-- 1 jaolmoil jaolmoil        0 Nov 11 18:58 diis_err1.pe06
-rw-rw-r-- 1 jaolmoil jaolmoil        0 Nov 11 18:58 diis_err1.pe07
-rw-rw-r-- 1 jaolmoil jaolmoil        0 Nov 11 18:58 diis_err1.pe08
-rw-rw-r-- 1 jaolmoil jaolmoil        0 Nov 11 18:58 diis_err1.pe09
-rw-rw-r-- 1 jaolmoil jaolmoil        0 Nov 11 18:58 diis_err1.pe10
-rw-rw-r-- 1 jaolmoil jaolmoil        0 Nov 11 18:58 diis_err1.pe11
-rw-rw-r-- 1 jaolmoil jaolmoil        0 Nov 11 18:58 diis_err1.pe12
-rw-rw-r-- 1 jaolmoil jaolmoil        0 Nov 11 18:58 diis_err1.pe13
-rw-rw-r-- 1 jaolmoil jaolmoil      160 Nov 11 19:20 diis_err1.pe14
-rw-rw-r-- 1 jaolmoil jaolmoil      400 Nov 11 19:20 diis_err1.pe15
-rw-rw-r-- 1 jaolmoil jaolmoil     2080 Nov 11 19:20 diis_err1.pe16
-rw-rw-r-- 1 jaolmoil jaolmoil      160 Nov 11 19:20 diis_err1.pe17
-rw-rw-r-- 1 jaolmoil jaolmoil    20560 Nov 11 19:20 diis_err1.pe18
-rw-rw-r-- 1 jaolmoil jaolmoil     2000 Nov 11 19:26 diis_err1.pe19
-rw-rw-r-- 1 jaolmoil jaolmoil      200 Nov 11 19:26 diis_err1.pe20
-rw-rw-r-- 1 jaolmoil jaolmoil    31400 Nov 11 19:26 diis_err1.pe21
-rw-rw-r-- 1 jaolmoil jaolmoil    21200 Nov 11 19:26 diis_err1.pe22
-rw-rw-r-- 1 jaolmoil jaolmoil    57800 Nov 11 19:26 diis_err1.pe23
-rw-rw-r-- 1 jaolmoil jaolmoil        0 Nov 11 18:58 diis_err2.pe00
-rw-rw-r-- 1 jaolmoil jaolmoil        0 Nov 11 18:58 diis_err2.pe01
-rw-rw-r-- 1 jaolmoil jaolmoil        0 Nov 11 18:58 diis_err2.pe02
-rw-rw-r-- 1 jaolmoil jaolmoil        0 Nov 11 18:58 diis_err2.pe03
-rw-rw-r-- 1 jaolmoil jaolmoil        0 Nov 11 18:58 diis_err2.pe04
-rw-rw-r-- 1 jaolmoil jaolmoil        0 Nov 11 18:58 diis_err2.pe05
-rw-rw-r-- 1 jaolmoil jaolmoil        0 Nov 11 18:58 diis_err2.pe06
-rw-rw-r-- 1 jaolmoil jaolmoil        0 Nov 11 18:58 diis_err2.pe07
-rw-rw-r-- 1 jaolmoil jaolmoil        0 Nov 11 18:58 diis_err2.pe08
-rw-rw-r-- 1 jaolmoil jaolmoil        0 Nov 11 18:58 diis_err2.pe09
-rw-rw-r-- 1 jaolmoil jaolmoil        0 Nov 11 18:58 diis_err2.pe10
-rw-rw-r-- 1 jaolmoil jaolmoil        0 Nov 11 18:58 diis_err2.pe11
-rw-rw-r-- 1 jaolmoil jaolmoil        0 Nov 11 18:58 diis_err2.pe12
-rw-rw-r-- 1 jaolmoil jaolmoil        0 Nov 11 18:58 diis_err2.pe13
-rw-rw-r-- 1 jaolmoil jaolmoil      176 Nov 11 19:20 diis_err2.pe14
-rw-rw-r-- 1 jaolmoil jaolmoil      440 Nov 11 19:20 diis_err2.pe15
-rw-rw-r-- 1 jaolmoil jaolmoil     2288 Nov 11 19:20 diis_err2.pe16
-rw-rw-r-- 1 jaolmoil jaolmoil      176 Nov 11 19:20 diis_err2.pe17
-rw-rw-r-- 1 jaolmoil jaolmoil    22616 Nov 11 19:20 diis_err2.pe18
-rw-rw-r-- 1 jaolmoil jaolmoil     2400 Nov 11 19:26 diis_err2.pe19
-rw-rw-r-- 1 jaolmoil jaolmoil      240 Nov 11 19:26 diis_err2.pe20
-rw-rw-r-- 1 jaolmoil jaolmoil    37680 Nov 11 19:26 diis_err2.pe21
-rw-rw-r-- 1 jaolmoil jaolmoil    25440 Nov 11 19:26 diis_err2.pe22
-rw-rw-r-- 1 jaolmoil jaolmoil    69360 Nov 11 19:26 diis_err2.pe23
-rw-rw-r-- 1 jaolmoil jaolmoil   711088 Nov 11 19:26 diis_Fg
-rw-rw-r-- 1 jaolmoil jaolmoil        0 Nov 11 18:58 diis_Sk.pe00
-rw-rw-r-- 1 jaolmoil jaolmoil        0 Nov 11 18:58 diis_Sk.pe01
-rw-rw-r-- 1 jaolmoil jaolmoil        0 Nov 11 18:58 diis_Sk.pe02
-rw-rw-r-- 1 jaolmoil jaolmoil        0 Nov 11 18:58 diis_Sk.pe03
-rw-rw-r-- 1 jaolmoil jaolmoil        0 Nov 11 18:58 diis_Sk.pe04
-rw-rw-r-- 1 jaolmoil jaolmoil        0 Nov 11 18:58 diis_Sk.pe05
-rw-rw-r-- 1 jaolmoil jaolmoil        0 Nov 11 18:58 diis_Sk.pe06
-rw-rw-r-- 1 jaolmoil jaolmoil        0 Nov 11 18:58 diis_Sk.pe07
-rw-rw-r-- 1 jaolmoil jaolmoil        0 Nov 11 18:58 diis_Sk.pe08
-rw-rw-r-- 1 jaolmoil jaolmoil        0 Nov 11 18:58 diis_Sk.pe09
-rw-rw-r-- 1 jaolmoil jaolmoil        0 Nov 11 18:58 diis_Sk.pe10
-rw-rw-r-- 1 jaolmoil jaolmoil        0 Nov 11 18:58 diis_Sk.pe11
-rw-rw-r-- 1 jaolmoil jaolmoil        0 Nov 11 18:58 diis_Sk.pe12
-rw-rw-r-- 1 jaolmoil jaolmoil        0 Nov 11 18:58 diis_Sk.pe13
-rw-rw-r-- 1 jaolmoil jaolmoil        0 Nov 11 18:58 diis_Sk.pe14
-rw-rw-r-- 1 jaolmoil jaolmoil        0 Nov 11 18:58 diis_Sk.pe15
-rw-rw-r-- 1 jaolmoil jaolmoil        0 Nov 11 18:58 diis_Sk.pe16
-rw-rw-r-- 1 jaolmoil jaolmoil        0 Nov 11 18:58 diis_Sk.pe17
-rw-rw-r-- 1 jaolmoil jaolmoil        0 Nov 11 18:58 diis_Sk.pe18
-rw-rw-r-- 1 jaolmoil jaolmoil        0 Nov 11 18:58 diis_Sk.pe19
-rw-rw-r-- 1 jaolmoil jaolmoil        0 Nov 11 18:58 diis_Sk.pe20
-rw-rw-r-- 1 jaolmoil jaolmoil        0 Nov 11 18:58 diis_Sk.pe21
-rw-rw-r-- 1 jaolmoil jaolmoil        0 Nov 11 18:58 diis_Sk.pe22
-rw-rw-r-- 1 jaolmoil jaolmoil        0 Nov 11 18:58 diis_Sk.pe23
-rw-rw-r-- 1 jaolmoil jaolmoil      304 Nov 11 19:26 fort.10.pe00
-rw-rw-r-- 1 jaolmoil jaolmoil  1094728 Nov 11 19:26 fort.10.pe01
-rw-rw-r-- 1 jaolmoil jaolmoil  1348632 Nov 11 19:26 fort.10.pe02
-rw-rw-r-- 1 jaolmoil jaolmoil   635096 Nov 11 19:26 fort.10.pe03
-rw-rw-r-- 1 jaolmoil jaolmoil  1903016 Nov 11 19:26 fort.10.pe04
-rw-rw-r-- 1 jaolmoil jaolmoil  1963152 Nov 11 19:26 fort.10.pe05
-rw-rw-r-- 1 jaolmoil jaolmoil  1527776 Nov 11 19:26 fort.10.pe06
-rw-rw-r-- 1 jaolmoil jaolmoil   825560 Nov 11 19:26 fort.10.pe07
-rw-rw-r-- 1 jaolmoil jaolmoil  1082696 Nov 11 19:26 fort.10.pe08
-rw-rw-r-- 1 jaolmoil jaolmoil   597584 Nov 11 19:26 fort.10.pe09
-rw-rw-r-- 1 jaolmoil jaolmoil  1830184 Nov 11 19:26 fort.10.pe10
-rw-rw-r-- 1 jaolmoil jaolmoil  2037360 Nov 11 19:26 fort.10.pe11
-rw-rw-r-- 1 jaolmoil jaolmoil  1798960 Nov 11 19:26 fort.10.pe12
-rw-rw-r-- 1 jaolmoil jaolmoil  1024096 Nov 11 19:26 fort.10.pe13
-rw-rw-r-- 1 jaolmoil jaolmoil  1344512 Nov 11 19:26 fort.10.pe14
-rw-rw-r-- 1 jaolmoil jaolmoil   632080 Nov 11 19:26 fort.10.pe15
-rw-rw-r-- 1 jaolmoil jaolmoil  1608624 Nov 11 19:26 fort.10.pe16
-rw-rw-r-- 1 jaolmoil jaolmoil  2029896 Nov 11 19:26 fort.10.pe17
-rw-rw-r-- 1 jaolmoil jaolmoil  1671616 Nov 11 19:26 fort.10.pe18
-rw-rw-r-- 1 jaolmoil jaolmoil  1017352 Nov 11 19:26 fort.10.pe19
-rw-rw-r-- 1 jaolmoil jaolmoil  1229704 Nov 11 19:26 fort.10.pe20
-rw-rw-r-- 1 jaolmoil jaolmoil   624656 Nov 11 19:26 fort.10.pe21
-rw-rw-r-- 1 jaolmoil jaolmoil  1596200 Nov 11 19:26 fort.10.pe22
-rw-rw-r-- 1 jaolmoil jaolmoil  2021232 Nov 11 19:26 fort.10.pe23
-rw-rw-r-- 1 jaolmoil jaolmoil   101584 Nov 11 19:26 fort.11.pe00
-rw-rw-r-- 1 jaolmoil jaolmoil   101584 Nov 11 19:26 fort.11.pe01
-rw-rw-r-- 1 jaolmoil jaolmoil   101584 Nov 11 19:26 fort.11.pe02
-rw-rw-r-- 1 jaolmoil jaolmoil   101584 Nov 11 19:26 fort.11.pe03
-rw-rw-r-- 1 jaolmoil jaolmoil   101584 Nov 11 19:26 fort.11.pe04
-rw-rw-r-- 1 jaolmoil jaolmoil   101584 Nov 11 19:26 fort.11.pe05
-rw-rw-r-- 1 jaolmoil jaolmoil   101584 Nov 11 19:26 fort.11.pe06
-rw-rw-r-- 1 jaolmoil jaolmoil   101584 Nov 11 19:26 fort.11.pe07
-rw-rw-r-- 1 jaolmoil jaolmoil   101584 Nov 11 19:26 fort.11.pe08
-rw-rw-r-- 1 jaolmoil jaolmoil   101584 Nov 11 19:26 fort.11.pe09
-rw-rw-r-- 1 jaolmoil jaolmoil   101584 Nov 11 19:26 fort.11.pe10
-rw-rw-r-- 1 jaolmoil jaolmoil   101584 Nov 11 19:26 fort.11.pe11
-rw-rw-r-- 1 jaolmoil jaolmoil   101584 Nov 11 19:26 fort.11.pe12
-rw-rw-r-- 1 jaolmoil jaolmoil   101584 Nov 11 19:26 fort.11.pe13
-rw-rw-r-- 1 jaolmoil jaolmoil   101584 Nov 11 19:26 fort.11.pe14
-rw-rw-r-- 1 jaolmoil jaolmoil   101584 Nov 11 19:26 fort.11.pe15
-rw-rw-r-- 1 jaolmoil jaolmoil   101584 Nov 11 19:26 fort.11.pe16
-rw-rw-r-- 1 jaolmoil jaolmoil   101584 Nov 11 19:26 fort.11.pe17
-rw-rw-r-- 1 jaolmoil jaolmoil   101584 Nov 11 19:26 fort.11.pe18
-rw-rw-r-- 1 jaolmoil jaolmoil   101584 Nov 11 19:26 fort.11.pe19
-rw-rw-r-- 1 jaolmoil jaolmoil   101584 Nov 11 19:26 fort.11.pe20
-rw-rw-r-- 1 jaolmoil jaolmoil   101584 Nov 11 19:26 fort.11.pe21
-rw-rw-r-- 1 jaolmoil jaolmoil   101584 Nov 11 19:26 fort.11.pe22
-rw-rw-r-- 1 jaolmoil jaolmoil   101584 Nov 11 19:26 fort.11.pe23
-rw-rw-r-- 1 jaolmoil jaolmoil    15852 Nov 11 19:26 fort.12
-rw-rw-r-- 1 jaolmoil jaolmoil   840264 Nov 11 19:20 fort.13
-rw-rw-r-- 1 jaolmoil jaolmoil 11249856 Nov 11 19:02 fort.14.pe00
-rw-rw-r-- 1 jaolmoil jaolmoil 11249856 Nov 11 19:02 fort.14.pe01
-rw-rw-r-- 1 jaolmoil jaolmoil 11249856 Nov 11 19:02 fort.14.pe02
-rw-rw-r-- 1 jaolmoil jaolmoil 11249856 Nov 11 19:02 fort.14.pe03
-rw-rw-r-- 1 jaolmoil jaolmoil 11249856 Nov 11 19:02 fort.14.pe04
-rw-rw-r-- 1 jaolmoil jaolmoil 11249856 Nov 11 19:02 fort.14.pe05
-rw-rw-r-- 1 jaolmoil jaolmoil 11249856 Nov 11 19:02 fort.14.pe06
-rw-rw-r-- 1 jaolmoil jaolmoil 11249856 Nov 11 19:02 fort.14.pe07
-rw-rw-r-- 1 jaolmoil jaolmoil 11249856 Nov 11 19:02 fort.14.pe08
-rw-rw-r-- 1 jaolmoil jaolmoil 11093616 Nov 11 19:02 fort.14.pe09
-rw-rw-r-- 1 jaolmoil jaolmoil 11093616 Nov 11 19:02 fort.14.pe10
-rw-rw-r-- 1 jaolmoil jaolmoil 11093616 Nov 11 19:02 fort.14.pe11
-rw-rw-r-- 1 jaolmoil jaolmoil 11093616 Nov 11 19:02 fort.14.pe12
-rw-rw-r-- 1 jaolmoil jaolmoil 11249856 Nov 11 19:02 fort.14.pe13
-rw-rw-r-- 1 jaolmoil jaolmoil 11249856 Nov 11 19:02 fort.14.pe14
-rw-rw-r-- 1 jaolmoil jaolmoil 11249856 Nov 11 19:02 fort.14.pe15
-rw-rw-r-- 1 jaolmoil jaolmoil 11249856 Nov 11 19:02 fort.14.pe16
-rw-rw-r-- 1 jaolmoil jaolmoil 11249856 Nov 11 19:02 fort.14.pe17
-rw-rw-r-- 1 jaolmoil jaolmoil 11249856 Nov 11 19:02 fort.14.pe18
-rw-rw-r-- 1 jaolmoil jaolmoil 11249856 Nov 11 19:02 fort.14.pe19
-rw-rw-r-- 1 jaolmoil jaolmoil 11406112 Nov 11 19:02 fort.14.pe20
-rw-rw-r-- 1 jaolmoil jaolmoil 11406112 Nov 11 19:02 fort.14.pe21
-rw-rw-r-- 1 jaolmoil jaolmoil 11406112 Nov 11 19:02 fort.14.pe22
-rw-rw-r-- 1 jaolmoil jaolmoil 11406112 Nov 11 19:02 fort.14.pe23
-rw-rw-r-- 1 jaolmoil jaolmoil 11249856 Nov 11 19:03 fort.15.pe00
-rw-rw-r-- 1 jaolmoil jaolmoil 11249856 Nov 11 19:03 fort.15.pe01
-rw-rw-r-- 1 jaolmoil jaolmoil 11249856 Nov 11 19:03 fort.15.pe02
-rw-rw-r-- 1 jaolmoil jaolmoil 11249856 Nov 11 19:03 fort.15.pe03
-rw-rw-r-- 1 jaolmoil jaolmoil 11249856 Nov 11 19:03 fort.15.pe04
-rw-rw-r-- 1 jaolmoil jaolmoil 11249856 Nov 11 19:03 fort.15.pe05
-rw-rw-r-- 1 jaolmoil jaolmoil 11249856 Nov 11 19:03 fort.15.pe06
-rw-rw-r-- 1 jaolmoil jaolmoil 11249856 Nov 11 19:03 fort.15.pe07
-rw-rw-r-- 1 jaolmoil jaolmoil 11249856 Nov 11 19:03 fort.15.pe08
-rw-rw-r-- 1 jaolmoil jaolmoil 11093616 Nov 11 19:03 fort.15.pe09
-rw-rw-r-- 1 jaolmoil jaolmoil 11093616 Nov 11 19:03 fort.15.pe10
-rw-rw-r-- 1 jaolmoil jaolmoil 11093616 Nov 11 19:03 fort.15.pe11
-rw-rw-r-- 1 jaolmoil jaolmoil 11093616 Nov 11 19:03 fort.15.pe12
-rw-rw-r-- 1 jaolmoil jaolmoil 11249856 Nov 11 19:03 fort.15.pe13
-rw-rw-r-- 1 jaolmoil jaolmoil 11249856 Nov 11 19:03 fort.15.pe14
-rw-rw-r-- 1 jaolmoil jaolmoil 11249856 Nov 11 19:03 fort.15.pe15
-rw-rw-r-- 1 jaolmoil jaolmoil 11249856 Nov 11 19:03 fort.15.pe16
-rw-rw-r-- 1 jaolmoil jaolmoil 11249856 Nov 11 19:03 fort.15.pe17
-rw-rw-r-- 1 jaolmoil jaolmoil 11249856 Nov 11 19:03 fort.15.pe18
-rw-rw-r-- 1 jaolmoil jaolmoil 11249856 Nov 11 19:03 fort.15.pe19
-rw-rw-r-- 1 jaolmoil jaolmoil 11406112 Nov 11 19:03 fort.15.pe20
-rw-rw-r-- 1 jaolmoil jaolmoil 11406112 Nov 11 19:03 fort.15.pe21
-rw-rw-r-- 1 jaolmoil jaolmoil 11406112 Nov 11 19:03 fort.15.pe22
-rw-rw-r-- 1 jaolmoil jaolmoil 11406112 Nov 11 19:03 fort.15.pe23
-rw-rw-r-- 1 jaolmoil jaolmoil        0 Nov 11 18:58 fort.17.pe01
-rw-rw-r-- 1 jaolmoil jaolmoil        0 Nov 11 18:58 fort.17.pe02
-rw-rw-r-- 1 jaolmoil jaolmoil        0 Nov 11 18:58 fort.17.pe03
-rw-rw-r-- 1 jaolmoil jaolmoil        0 Nov 11 18:58 fort.17.pe04
-rw-rw-r-- 1 jaolmoil jaolmoil        0 Nov 11 18:58 fort.17.pe05
-rw-rw-r-- 1 jaolmoil jaolmoil        0 Nov 11 18:58 fort.17.pe06
-rw-rw-r-- 1 jaolmoil jaolmoil        0 Nov 11 18:58 fort.17.pe07
-rw-rw-r-- 1 jaolmoil jaolmoil        0 Nov 11 18:58 fort.17.pe08
-rw-rw-r-- 1 jaolmoil jaolmoil        0 Nov 11 18:58 fort.17.pe09
-rw-rw-r-- 1 jaolmoil jaolmoil        0 Nov 11 18:58 fort.17.pe10
-rw-rw-r-- 1 jaolmoil jaolmoil        0 Nov 11 18:58 fort.17.pe11
-rw-rw-r-- 1 jaolmoil jaolmoil        0 Nov 11 18:58 fort.17.pe12
-rw-rw-r-- 1 jaolmoil jaolmoil        0 Nov 11 18:58 fort.17.pe13
-rw-rw-r-- 1 jaolmoil jaolmoil        0 Nov 11 18:58 fort.17.pe14
-rw-rw-r-- 1 jaolmoil jaolmoil        0 Nov 11 18:58 fort.17.pe15
-rw-rw-r-- 1 jaolmoil jaolmoil        0 Nov 11 18:58 fort.17.pe16
-rw-rw-r-- 1 jaolmoil jaolmoil        0 Nov 11 18:58 fort.17.pe17
-rw-rw-r-- 1 jaolmoil jaolmoil        0 Nov 11 18:58 fort.17.pe18
-rw-rw-r-- 1 jaolmoil jaolmoil        0 Nov 11 18:58 fort.17.pe19
-rw-rw-r-- 1 jaolmoil jaolmoil        0 Nov 11 18:58 fort.17.pe20
-rw-rw-r-- 1 jaolmoil jaolmoil        0 Nov 11 18:58 fort.17.pe21
-rw-rw-r-- 1 jaolmoil jaolmoil        0 Nov 11 18:58 fort.17.pe22
-rw-rw-r-- 1 jaolmoil jaolmoil        0 Nov 11 18:58 fort.17.pe23
-rw-rw-r-- 1 jaolmoil jaolmoil        0 Nov 11 18:58 fort.18.pe00
-rw-rw-r-- 1 jaolmoil jaolmoil        0 Nov 11 18:58 fort.18.pe01
-rw-rw-r-- 1 jaolmoil jaolmoil        0 Nov 11 18:58 fort.18.pe02
-rw-rw-r-- 1 jaolmoil jaolmoil        0 Nov 11 18:58 fort.18.pe03
-rw-rw-r-- 1 jaolmoil jaolmoil        0 Nov 11 18:58 fort.18.pe04
-rw-rw-r-- 1 jaolmoil jaolmoil        0 Nov 11 18:58 fort.18.pe05
-rw-rw-r-- 1 jaolmoil jaolmoil        0 Nov 11 18:58 fort.18.pe06
-rw-rw-r-- 1 jaolmoil jaolmoil        0 Nov 11 18:58 fort.18.pe07
-rw-rw-r-- 1 jaolmoil jaolmoil        0 Nov 11 18:58 fort.18.pe08
-rw-rw-r-- 1 jaolmoil jaolmoil        0 Nov 11 18:58 fort.18.pe09
-rw-rw-r-- 1 jaolmoil jaolmoil        0 Nov 11 18:58 fort.18.pe10
-rw-rw-r-- 1 jaolmoil jaolmoil        0 Nov 11 18:58 fort.18.pe11
-rw-rw-r-- 1 jaolmoil jaolmoil        0 Nov 11 18:58 fort.18.pe12
-rw-rw-r-- 1 jaolmoil jaolmoil        0 Nov 11 18:58 fort.18.pe13
-rw-rw-r-- 1 jaolmoil jaolmoil        0 Nov 11 18:58 fort.18.pe14
-rw-rw-r-- 1 jaolmoil jaolmoil        0 Nov 11 18:58 fort.18.pe15
-rw-rw-r-- 1 jaolmoil jaolmoil        0 Nov 11 18:58 fort.18.pe16
-rw-rw-r-- 1 jaolmoil jaolmoil        0 Nov 11 18:58 fort.18.pe17
-rw-rw-r-- 1 jaolmoil jaolmoil        0 Nov 11 18:58 fort.18.pe18
-rw-rw-r-- 1 jaolmoil jaolmoil        0 Nov 11 18:58 fort.18.pe19
-rw-rw-r-- 1 jaolmoil jaolmoil        0 Nov 11 18:58 fort.18.pe20
-rw-rw-r-- 1 jaolmoil jaolmoil        0 Nov 11 18:58 fort.18.pe21
-rw-rw-r-- 1 jaolmoil jaolmoil        0 Nov 11 18:58 fort.18.pe22
-rw-rw-r-- 1 jaolmoil jaolmoil        0 Nov 11 18:58 fort.18.pe23
-rw-rw-r-- 1 jaolmoil jaolmoil      720 Nov 11 19:26 fort.19.pe00
-rw-rw-r-- 1 jaolmoil jaolmoil        0 Nov 11 18:58 fort.19.pe01
-rw-rw-r-- 1 jaolmoil jaolmoil        0 Nov 11 18:58 fort.19.pe02
-rw-rw-r-- 1 jaolmoil jaolmoil        0 Nov 11 18:58 fort.19.pe03
-rw-rw-r-- 1 jaolmoil jaolmoil        0 Nov 11 18:58 fort.19.pe04
-rw-rw-r-- 1 jaolmoil jaolmoil        0 Nov 11 18:58 fort.19.pe05
-rw-rw-r-- 1 jaolmoil jaolmoil        0 Nov 11 18:58 fort.19.pe06
-rw-rw-r-- 1 jaolmoil jaolmoil        0 Nov 11 18:58 fort.19.pe07
-rw-rw-r-- 1 jaolmoil jaolmoil        0 Nov 11 18:58 fort.19.pe08
-rw-rw-r-- 1 jaolmoil jaolmoil        0 Nov 11 18:58 fort.19.pe09
-rw-rw-r-- 1 jaolmoil jaolmoil        0 Nov 11 18:58 fort.19.pe10
-rw-rw-r-- 1 jaolmoil jaolmoil        0 Nov 11 18:58 fort.19.pe11
-rw-rw-r-- 1 jaolmoil jaolmoil        0 Nov 11 18:58 fort.19.pe12
-rw-rw-r-- 1 jaolmoil jaolmoil        0 Nov 11 18:58 fort.19.pe13
-rw-rw-r-- 1 jaolmoil jaolmoil        0 Nov 11 18:58 fort.19.pe14
-rw-rw-r-- 1 jaolmoil jaolmoil        0 Nov 11 18:58 fort.19.pe15
-rw-rw-r-- 1 jaolmoil jaolmoil        0 Nov 11 18:58 fort.19.pe16
-rw-rw-r-- 1 jaolmoil jaolmoil        0 Nov 11 18:58 fort.19.pe17
-rw-rw-r-- 1 jaolmoil jaolmoil        0 Nov 11 18:58 fort.19.pe18
-rw-rw-r-- 1 jaolmoil jaolmoil        0 Nov 11 18:58 fort.19.pe19
-rw-rw-r-- 1 jaolmoil jaolmoil        0 Nov 11 18:58 fort.19.pe20
-rw-rw-r-- 1 jaolmoil jaolmoil        0 Nov 11 18:58 fort.19.pe21
-rw-rw-r-- 1 jaolmoil jaolmoil        0 Nov 11 18:58 fort.19.pe22
-rw-rw-r-- 1 jaolmoil jaolmoil        0 Nov 11 18:58 fort.19.pe23
-rw-rw-r-- 1 jaolmoil jaolmoil        0 Nov 11 18:58 fort.1.pe00
-rw-rw-r-- 1 jaolmoil jaolmoil        0 Nov 11 18:58 fort.1.pe01
-rw-rw-r-- 1 jaolmoil jaolmoil        0 Nov 11 18:58 fort.1.pe02
-rw-rw-r-- 1 jaolmoil jaolmoil        0 Nov 11 18:58 fort.1.pe03
-rw-rw-r-- 1 jaolmoil jaolmoil        0 Nov 11 18:58 fort.1.pe04
-rw-rw-r-- 1 jaolmoil jaolmoil        0 Nov 11 18:58 fort.1.pe05
-rw-rw-r-- 1 jaolmoil jaolmoil        0 Nov 11 18:58 fort.1.pe06
-rw-rw-r-- 1 jaolmoil jaolmoil        0 Nov 11 18:58 fort.1.pe07
-rw-rw-r-- 1 jaolmoil jaolmoil        0 Nov 11 18:58 fort.1.pe08
-rw-rw-r-- 1 jaolmoil jaolmoil        0 Nov 11 18:58 fort.1.pe09
-rw-rw-r-- 1 jaolmoil jaolmoil        0 Nov 11 18:58 fort.1.pe10
-rw-rw-r-- 1 jaolmoil jaolmoil        0 Nov 11 18:58 fort.1.pe11
-rw-rw-r-- 1 jaolmoil jaolmoil        0 Nov 11 18:58 fort.1.pe12
-rw-rw-r-- 1 jaolmoil jaolmoil        0 Nov 11 18:58 fort.1.pe13
-rw-rw-r-- 1 jaolmoil jaolmoil        0 Nov 11 18:58 fort.1.pe14
-rw-rw-r-- 1 jaolmoil jaolmoil        0 Nov 11 18:58 fort.1.pe15
-rw-rw-r-- 1 jaolmoil jaolmoil        0 Nov 11 18:58 fort.1.pe16
-rw-rw-r-- 1 jaolmoil jaolmoil        0 Nov 11 18:58 fort.1.pe17
-rw-rw-r-- 1 jaolmoil jaolmoil        0 Nov 11 18:58 fort.1.pe18
-rw-rw-r-- 1 jaolmoil jaolmoil        0 Nov 11 18:58 fort.1.pe19
-rw-rw-r-- 1 jaolmoil jaolmoil        0 Nov 11 18:58 fort.1.pe20
-rw-rw-r-- 1 jaolmoil jaolmoil        0 Nov 11 18:58 fort.1.pe21
-rw-rw-r-- 1 jaolmoil jaolmoil        0 Nov 11 18:58 fort.1.pe22
-rw-rw-r-- 1 jaolmoil jaolmoil        0 Nov 11 18:58 fort.1.pe23
-rw-rw-r-- 1 jaolmoil jaolmoil   276752 Nov 11 19:20 fort.20
-rw-rw-r-- 1 jaolmoil jaolmoil 11249856 Nov 11 19:04 fort.22.pe00
-rw-rw-r-- 1 jaolmoil jaolmoil 11249856 Nov 11 19:04 fort.22.pe01
-rw-rw-r-- 1 jaolmoil jaolmoil 11249856 Nov 11 19:04 fort.22.pe02
-rw-rw-r-- 1 jaolmoil jaolmoil 11249856 Nov 11 19:04 fort.22.pe03
-rw-rw-r-- 1 jaolmoil jaolmoil 11249856 Nov 11 19:04 fort.22.pe04
-rw-rw-r-- 1 jaolmoil jaolmoil 11249856 Nov 11 19:04 fort.22.pe05
-rw-rw-r-- 1 jaolmoil jaolmoil 11249856 Nov 11 19:04 fort.22.pe06
-rw-rw-r-- 1 jaolmoil jaolmoil 11249856 Nov 11 19:04 fort.22.pe07
-rw-rw-r-- 1 jaolmoil jaolmoil 11249856 Nov 11 19:04 fort.22.pe08
-rw-rw-r-- 1 jaolmoil jaolmoil 11093616 Nov 11 19:04 fort.22.pe09
-rw-rw-r-- 1 jaolmoil jaolmoil 11093616 Nov 11 19:04 fort.22.pe10
-rw-rw-r-- 1 jaolmoil jaolmoil 11093616 Nov 11 19:04 fort.22.pe11
-rw-rw-r-- 1 jaolmoil jaolmoil 11093616 Nov 11 19:04 fort.22.pe12
-rw-rw-r-- 1 jaolmoil jaolmoil 11249856 Nov 11 19:04 fort.22.pe13
-rw-rw-r-- 1 jaolmoil jaolmoil 11249856 Nov 11 19:04 fort.22.pe14
-rw-rw-r-- 1 jaolmoil jaolmoil 11249856 Nov 11 19:04 fort.22.pe15
-rw-rw-r-- 1 jaolmoil jaolmoil 11249856 Nov 11 19:04 fort.22.pe16
-rw-rw-r-- 1 jaolmoil jaolmoil 11249856 Nov 11 19:04 fort.22.pe17
-rw-rw-r-- 1 jaolmoil jaolmoil 11249856 Nov 11 19:04 fort.22.pe18
-rw-rw-r-- 1 jaolmoil jaolmoil 11249856 Nov 11 19:04 fort.22.pe19
-rw-rw-r-- 1 jaolmoil jaolmoil 11406112 Nov 11 19:04 fort.22.pe20
-rw-rw-r-- 1 jaolmoil jaolmoil 11406112 Nov 11 19:04 fort.22.pe21
-rw-rw-r-- 1 jaolmoil jaolmoil 11406112 Nov 11 19:04 fort.22.pe22
-rw-rw-r-- 1 jaolmoil jaolmoil 11406112 Nov 11 19:04 fort.22.pe23
-rw-rw-r-- 1 jaolmoil jaolmoil      243 Nov 11 19:00 fort.24
-rw-rw-r-- 1 jaolmoil jaolmoil 18289728 Nov 11 19:00 fort.26.pe00
-rw-rw-r-- 1 jaolmoil jaolmoil 18289728 Nov 11 19:00 fort.26.pe01
-rw-rw-r-- 1 jaolmoil jaolmoil 18289728 Nov 11 19:00 fort.26.pe02
-rw-rw-r-- 1 jaolmoil jaolmoil 18289728 Nov 11 19:00 fort.26.pe03
-rw-rw-r-- 1 jaolmoil jaolmoil 18289728 Nov 11 19:00 fort.26.pe04
-rw-rw-r-- 1 jaolmoil jaolmoil 18289728 Nov 11 19:00 fort.26.pe05
-rw-rw-r-- 1 jaolmoil jaolmoil 18289728 Nov 11 19:00 fort.26.pe06
-rw-rw-r-- 1 jaolmoil jaolmoil 18289728 Nov 11 19:00 fort.26.pe07
-rw-rw-r-- 1 jaolmoil jaolmoil 18289728 Nov 11 19:00 fort.26.pe08
-rw-rw-r-- 1 jaolmoil jaolmoil 18035712 Nov 11 19:00 fort.26.pe09
-rw-rw-r-- 1 jaolmoil jaolmoil 18035712 Nov 11 19:00 fort.26.pe10
-rw-rw-r-- 1 jaolmoil jaolmoil 18035712 Nov 11 19:00 fort.26.pe11
-rw-rw-r-- 1 jaolmoil jaolmoil 18035712 Nov 11 19:00 fort.26.pe12
-rw-rw-r-- 1 jaolmoil jaolmoil 18289728 Nov 11 19:00 fort.26.pe13
-rw-rw-r-- 1 jaolmoil jaolmoil 18289728 Nov 11 19:00 fort.26.pe14
-rw-rw-r-- 1 jaolmoil jaolmoil 18289728 Nov 11 19:00 fort.26.pe15
-rw-rw-r-- 1 jaolmoil jaolmoil 18289728 Nov 11 19:00 fort.26.pe16
-rw-rw-r-- 1 jaolmoil jaolmoil 18289728 Nov 11 19:00 fort.26.pe17
-rw-rw-r-- 1 jaolmoil jaolmoil 18289728 Nov 11 19:00 fort.26.pe18
-rw-rw-r-- 1 jaolmoil jaolmoil 18289728 Nov 11 19:00 fort.26.pe19
-rw-rw-r-- 1 jaolmoil jaolmoil 18543760 Nov 11 19:00 fort.26.pe20
-rw-rw-r-- 1 jaolmoil jaolmoil 18543760 Nov 11 19:00 fort.26.pe21
-rw-rw-r-- 1 jaolmoil jaolmoil 18543760 Nov 11 19:00 fort.26.pe22
-rw-rw-r-- 1 jaolmoil jaolmoil 18543760 Nov 11 19:00 fort.26.pe23
-rw-rw-r-- 1 jaolmoil jaolmoil  1620576 Nov 11 18:59 fort.27.pe00
-rw-rw-r-- 1 jaolmoil jaolmoil  1620576 Nov 11 18:59 fort.27.pe01
-rw-rw-r-- 1 jaolmoil jaolmoil  1620576 Nov 11 18:59 fort.27.pe02
-rw-rw-r-- 1 jaolmoil jaolmoil  1620576 Nov 11 18:59 fort.27.pe03
-rw-rw-r-- 1 jaolmoil jaolmoil  1620576 Nov 11 18:59 fort.27.pe04
-rw-rw-r-- 1 jaolmoil jaolmoil  1620576 Nov 11 18:59 fort.27.pe05
-rw-rw-r-- 1 jaolmoil jaolmoil  1620576 Nov 11 18:59 fort.27.pe06
-rw-rw-r-- 1 jaolmoil jaolmoil  1620576 Nov 11 18:59 fort.27.pe07
-rw-rw-r-- 1 jaolmoil jaolmoil  1620576 Nov 11 18:59 fort.27.pe08
-rw-rw-r-- 1 jaolmoil jaolmoil  1598072 Nov 11 18:59 fort.27.pe09
-rw-rw-r-- 1 jaolmoil jaolmoil  1598072 Nov 11 18:59 fort.27.pe10
-rw-rw-r-- 1 jaolmoil jaolmoil  1598072 Nov 11 18:59 fort.27.pe11
-rw-rw-r-- 1 jaolmoil jaolmoil  1598072 Nov 11 18:59 fort.27.pe12
-rw-rw-r-- 1 jaolmoil jaolmoil  1620576 Nov 11 18:59 fort.27.pe13
-rw-rw-r-- 1 jaolmoil jaolmoil  1620576 Nov 11 18:59 fort.27.pe14
-rw-rw-r-- 1 jaolmoil jaolmoil  1620576 Nov 11 18:59 fort.27.pe15
-rw-rw-r-- 1 jaolmoil jaolmoil  1620576 Nov 11 18:59 fort.27.pe16
-rw-rw-r-- 1 jaolmoil jaolmoil  1620576 Nov 11 18:59 fort.27.pe17
-rw-rw-r-- 1 jaolmoil jaolmoil  1620576 Nov 11 18:59 fort.27.pe18
-rw-rw-r-- 1 jaolmoil jaolmoil  1620576 Nov 11 18:59 fort.27.pe19
-rw-rw-r-- 1 jaolmoil jaolmoil  1643088 Nov 11 18:59 fort.27.pe20
-rw-rw-r-- 1 jaolmoil jaolmoil  1643088 Nov 11 18:59 fort.27.pe21
-rw-rw-r-- 1 jaolmoil jaolmoil  1643088 Nov 11 18:59 fort.27.pe22
-rw-rw-r-- 1 jaolmoil jaolmoil  1643088 Nov 11 18:59 fort.27.pe23
-rw-rw-r-- 1 jaolmoil jaolmoil  1620576 Nov 11 19:00 fort.28.pe00
-rw-rw-r-- 1 jaolmoil jaolmoil  1620576 Nov 11 19:00 fort.28.pe01
-rw-rw-r-- 1 jaolmoil jaolmoil  1620576 Nov 11 19:00 fort.28.pe02
-rw-rw-r-- 1 jaolmoil jaolmoil  1620576 Nov 11 19:00 fort.28.pe03
-rw-rw-r-- 1 jaolmoil jaolmoil  1620576 Nov 11 19:00 fort.28.pe04
-rw-rw-r-- 1 jaolmoil jaolmoil  1620576 Nov 11 19:00 fort.28.pe05
-rw-rw-r-- 1 jaolmoil jaolmoil  1620576 Nov 11 19:00 fort.28.pe06
-rw-rw-r-- 1 jaolmoil jaolmoil  1620576 Nov 11 19:00 fort.28.pe07
-rw-rw-r-- 1 jaolmoil jaolmoil  1620576 Nov 11 19:00 fort.28.pe08
-rw-rw-r-- 1 jaolmoil jaolmoil  1598072 Nov 11 19:00 fort.28.pe09
-rw-rw-r-- 1 jaolmoil jaolmoil  1598072 Nov 11 19:00 fort.28.pe10
-rw-rw-r-- 1 jaolmoil jaolmoil  1598072 Nov 11 19:00 fort.28.pe11
-rw-rw-r-- 1 jaolmoil jaolmoil  1598072 Nov 11 19:00 fort.28.pe12
-rw-rw-r-- 1 jaolmoil jaolmoil  1620576 Nov 11 19:00 fort.28.pe13
-rw-rw-r-- 1 jaolmoil jaolmoil  1620576 Nov 11 19:00 fort.28.pe14
-rw-rw-r-- 1 jaolmoil jaolmoil  1620576 Nov 11 19:00 fort.28.pe15
-rw-rw-r-- 1 jaolmoil jaolmoil  1620576 Nov 11 19:00 fort.28.pe16
-rw-rw-r-- 1 jaolmoil jaolmoil  1620576 Nov 11 19:00 fort.28.pe17
-rw-rw-r-- 1 jaolmoil jaolmoil  1620576 Nov 11 19:00 fort.28.pe18
-rw-rw-r-- 1 jaolmoil jaolmoil  1620576 Nov 11 19:00 fort.28.pe19
-rw-rw-r-- 1 jaolmoil jaolmoil  1643088 Nov 11 19:00 fort.28.pe20
-rw-rw-r-- 1 jaolmoil jaolmoil  1643088 Nov 11 19:00 fort.28.pe21
-rw-rw-r-- 1 jaolmoil jaolmoil  1643088 Nov 11 19:00 fort.28.pe22
-rw-rw-r-- 1 jaolmoil jaolmoil  1643088 Nov 11 19:00 fort.28.pe23
-rw-rw-r-- 1 jaolmoil jaolmoil  1620576 Nov 11 19:00 fort.29.pe00
-rw-rw-r-- 1 jaolmoil jaolmoil  1620576 Nov 11 19:00 fort.29.pe01
-rw-rw-r-- 1 jaolmoil jaolmoil  1620576 Nov 11 19:00 fort.29.pe02
-rw-rw-r-- 1 jaolmoil jaolmoil  1620576 Nov 11 19:00 fort.29.pe03
-rw-rw-r-- 1 jaolmoil jaolmoil  1620576 Nov 11 19:00 fort.29.pe04
-rw-rw-r-- 1 jaolmoil jaolmoil  1620576 Nov 11 19:00 fort.29.pe05
-rw-rw-r-- 1 jaolmoil jaolmoil  1620576 Nov 11 19:00 fort.29.pe06
-rw-rw-r-- 1 jaolmoil jaolmoil  1620576 Nov 11 19:00 fort.29.pe07
-rw-rw-r-- 1 jaolmoil jaolmoil  1620576 Nov 11 19:00 fort.29.pe08
-rw-rw-r-- 1 jaolmoil jaolmoil  1598072 Nov 11 19:00 fort.29.pe09
-rw-rw-r-- 1 jaolmoil jaolmoil  1598072 Nov 11 19:00 fort.29.pe10
-rw-rw-r-- 1 jaolmoil jaolmoil  1598072 Nov 11 19:00 fort.29.pe11
-rw-rw-r-- 1 jaolmoil jaolmoil  1598072 Nov 11 19:00 fort.29.pe12
-rw-rw-r-- 1 jaolmoil jaolmoil  1620576 Nov 11 19:00 fort.29.pe13
-rw-rw-r-- 1 jaolmoil jaolmoil  1620576 Nov 11 19:00 fort.29.pe14
-rw-rw-r-- 1 jaolmoil jaolmoil  1620576 Nov 11 19:00 fort.29.pe15
-rw-rw-r-- 1 jaolmoil jaolmoil  1620576 Nov 11 19:00 fort.29.pe16
-rw-rw-r-- 1 jaolmoil jaolmoil  1620576 Nov 11 19:00 fort.29.pe17
-rw-rw-r-- 1 jaolmoil jaolmoil  1620576 Nov 11 19:00 fort.29.pe18
-rw-rw-r-- 1 jaolmoil jaolmoil  1620576 Nov 11 19:00 fort.29.pe19
-rw-rw-r-- 1 jaolmoil jaolmoil  1643088 Nov 11 19:00 fort.29.pe20
-rw-rw-r-- 1 jaolmoil jaolmoil  1643088 Nov 11 19:00 fort.29.pe21
-rw-rw-r-- 1 jaolmoil jaolmoil  1643088 Nov 11 19:00 fort.29.pe22
-rw-rw-r-- 1 jaolmoil jaolmoil  1643088 Nov 11 19:00 fort.29.pe23
-rw-rw-r-- 1 jaolmoil jaolmoil   180128 Nov 11 19:06 fort.2.pe00
-rw-rw-r-- 1 jaolmoil jaolmoil   180064 Nov 11 19:06 fort.2.pe01
-rw-rw-r-- 1 jaolmoil jaolmoil   181032 Nov 11 19:06 fort.2.pe02
-rw-rw-r-- 1 jaolmoil jaolmoil   179976 Nov 11 19:06 fort.2.pe03
-rw-rw-r-- 1 jaolmoil jaolmoil   181096 Nov 11 19:06 fort.2.pe04
-rw-rw-r-- 1 jaolmoil jaolmoil   180968 Nov 11 19:06 fort.2.pe05
-rw-rw-r-- 1 jaolmoil jaolmoil   180200 Nov 11 19:06 fort.2.pe06
-rw-rw-r-- 1 jaolmoil jaolmoil   180200 Nov 11 19:06 fort.2.pe07
-rw-rw-r-- 1 jaolmoil jaolmoil   181136 Nov 11 19:06 fort.2.pe08
-rw-rw-r-- 1 jaolmoil jaolmoil   181104 Nov 11 19:06 fort.2.pe09
-rw-rw-r-- 1 jaolmoil jaolmoil   180144 Nov 11 19:06 fort.2.pe10
-rw-rw-r-- 1 jaolmoil jaolmoil   180144 Nov 11 19:06 fort.2.pe11
-rw-rw-r-- 1 jaolmoil jaolmoil   180080 Nov 11 19:06 fort.2.pe12
-rw-rw-r-- 1 jaolmoil jaolmoil   180080 Nov 11 19:06 fort.2.pe13
-rw-rw-r-- 1 jaolmoil jaolmoil   180632 Nov 11 19:06 fort.2.pe14
-rw-rw-r-- 1 jaolmoil jaolmoil   180832 Nov 11 19:06 fort.2.pe15
-rw-rw-r-- 1 jaolmoil jaolmoil   180216 Nov 11 19:06 fort.2.pe16
-rw-rw-r-- 1 jaolmoil jaolmoil   180152 Nov 11 19:06 fort.2.pe17
-rw-rw-r-- 1 jaolmoil jaolmoil   181088 Nov 11 19:06 fort.2.pe18
-rw-rw-r-- 1 jaolmoil jaolmoil   180936 Nov 11 19:06 fort.2.pe19
-rw-rw-r-- 1 jaolmoil jaolmoil   180064 Nov 11 19:06 fort.2.pe20
-rw-rw-r-- 1 jaolmoil jaolmoil   180064 Nov 11 19:06 fort.2.pe21
-rw-rw-r-- 1 jaolmoil jaolmoil   180680 Nov 11 19:06 fort.2.pe22
-rw-rw-r-- 1 jaolmoil jaolmoil   180072 Nov 11 19:06 fort.2.pe23
-rw-rw-r-- 1 jaolmoil jaolmoil  3913112 Nov 11 19:07 fort.31
-rw-rw-r-- 1 jaolmoil jaolmoil 11249856 Nov 11 19:05 fort.36.pe00
-rw-rw-r-- 1 jaolmoil jaolmoil 11249856 Nov 11 19:05 fort.36.pe01
-rw-rw-r-- 1 jaolmoil jaolmoil 11249856 Nov 11 19:05 fort.36.pe02
-rw-rw-r-- 1 jaolmoil jaolmoil 11249856 Nov 11 19:05 fort.36.pe03
-rw-rw-r-- 1 jaolmoil jaolmoil 11249856 Nov 11 19:05 fort.36.pe04
-rw-rw-r-- 1 jaolmoil jaolmoil 11249856 Nov 11 19:05 fort.36.pe05
-rw-rw-r-- 1 jaolmoil jaolmoil 11249856 Nov 11 19:05 fort.36.pe06
-rw-rw-r-- 1 jaolmoil jaolmoil 11249856 Nov 11 19:05 fort.36.pe07
-rw-rw-r-- 1 jaolmoil jaolmoil 11249856 Nov 11 19:05 fort.36.pe08
-rw-rw-r-- 1 jaolmoil jaolmoil 11093616 Nov 11 19:05 fort.36.pe09
-rw-rw-r-- 1 jaolmoil jaolmoil 11093616 Nov 11 19:05 fort.36.pe10
-rw-rw-r-- 1 jaolmoil jaolmoil 11093616 Nov 11 19:05 fort.36.pe11
-rw-rw-r-- 1 jaolmoil jaolmoil 11093616 Nov 11 19:05 fort.36.pe12
-rw-rw-r-- 1 jaolmoil jaolmoil 11249856 Nov 11 19:05 fort.36.pe13
-rw-rw-r-- 1 jaolmoil jaolmoil 11249856 Nov 11 19:05 fort.36.pe14
-rw-rw-r-- 1 jaolmoil jaolmoil 11249856 Nov 11 19:05 fort.36.pe15
-rw-rw-r-- 1 jaolmoil jaolmoil 11249856 Nov 11 19:05 fort.36.pe16
-rw-rw-r-- 1 jaolmoil jaolmoil 11249856 Nov 11 19:05 fort.36.pe17
-rw-rw-r-- 1 jaolmoil jaolmoil 11249856 Nov 11 19:05 fort.36.pe18
-rw-rw-r-- 1 jaolmoil jaolmoil 11249856 Nov 11 19:05 fort.36.pe19
-rw-rw-r-- 1 jaolmoil jaolmoil 11406112 Nov 11 19:05 fort.36.pe20
-rw-rw-r-- 1 jaolmoil jaolmoil 11406112 Nov 11 19:05 fort.36.pe21
-rw-rw-r-- 1 jaolmoil jaolmoil 11406112 Nov 11 19:05 fort.36.pe22
-rw-rw-r-- 1 jaolmoil jaolmoil 11406112 Nov 11 19:05 fort.36.pe23
-rw-rw-r-- 1 jaolmoil jaolmoil 11249856 Nov 11 19:06 fort.37.pe00
-rw-rw-r-- 1 jaolmoil jaolmoil 11249856 Nov 11 19:06 fort.37.pe01
-rw-rw-r-- 1 jaolmoil jaolmoil 11249856 Nov 11 19:06 fort.37.pe02
-rw-rw-r-- 1 jaolmoil jaolmoil 11249856 Nov 11 19:06 fort.37.pe03
-rw-rw-r-- 1 jaolmoil jaolmoil 11249856 Nov 11 19:06 fort.37.pe04
-rw-rw-r-- 1 jaolmoil jaolmoil 11249856 Nov 11 19:06 fort.37.pe05
-rw-rw-r-- 1 jaolmoil jaolmoil 11249856 Nov 11 19:06 fort.37.pe06
-rw-rw-r-- 1 jaolmoil jaolmoil 11249856 Nov 11 19:06 fort.37.pe07
-rw-rw-r-- 1 jaolmoil jaolmoil 11249856 Nov 11 19:06 fort.37.pe08
-rw-rw-r-- 1 jaolmoil jaolmoil 11093616 Nov 11 19:06 fort.37.pe09
-rw-rw-r-- 1 jaolmoil jaolmoil 11093616 Nov 11 19:06 fort.37.pe10
-rw-rw-r-- 1 jaolmoil jaolmoil 11093616 Nov 11 19:06 fort.37.pe11
-rw-rw-r-- 1 jaolmoil jaolmoil 11093616 Nov 11 19:06 fort.37.pe12
-rw-rw-r-- 1 jaolmoil jaolmoil 11249856 Nov 11 19:06 fort.37.pe13
-rw-rw-r-- 1 jaolmoil jaolmoil 11249856 Nov 11 19:06 fort.37.pe14
-rw-rw-r-- 1 jaolmoil jaolmoil 11249856 Nov 11 19:06 fort.37.pe15
-rw-rw-r-- 1 jaolmoil jaolmoil 11249856 Nov 11 19:06 fort.37.pe16
-rw-rw-r-- 1 jaolmoil jaolmoil 11249856 Nov 11 19:06 fort.37.pe17
-rw-rw-r-- 1 jaolmoil jaolmoil 11249856 Nov 11 19:06 fort.37.pe18
-rw-rw-r-- 1 jaolmoil jaolmoil 11249856 Nov 11 19:06 fort.37.pe19
-rw-rw-r-- 1 jaolmoil jaolmoil 11406112 Nov 11 19:06 fort.37.pe20
-rw-rw-r-- 1 jaolmoil jaolmoil 11406112 Nov 11 19:06 fort.37.pe21
-rw-rw-r-- 1 jaolmoil jaolmoil 11406112 Nov 11 19:06 fort.37.pe22
-rw-rw-r-- 1 jaolmoil jaolmoil 11406112 Nov 11 19:06 fort.37.pe23
-rw-rw-r-- 1 jaolmoil jaolmoil        0 Nov 11 18:58 fort.38.pe00
-rw-rw-r-- 1 jaolmoil jaolmoil        0 Nov 11 18:58 fort.38.pe01
-rw-rw-r-- 1 jaolmoil jaolmoil        0 Nov 11 18:58 fort.38.pe02
-rw-rw-r-- 1 jaolmoil jaolmoil        0 Nov 11 18:58 fort.38.pe03
-rw-rw-r-- 1 jaolmoil jaolmoil        0 Nov 11 18:58 fort.38.pe04
-rw-rw-r-- 1 jaolmoil jaolmoil        0 Nov 11 18:58 fort.38.pe05
-rw-rw-r-- 1 jaolmoil jaolmoil        0 Nov 11 18:58 fort.38.pe06
-rw-rw-r-- 1 jaolmoil jaolmoil        0 Nov 11 18:58 fort.38.pe07
-rw-rw-r-- 1 jaolmoil jaolmoil        0 Nov 11 18:58 fort.38.pe08
-rw-rw-r-- 1 jaolmoil jaolmoil        0 Nov 11 18:58 fort.38.pe09
-rw-rw-r-- 1 jaolmoil jaolmoil        0 Nov 11 18:58 fort.38.pe10
-rw-rw-r-- 1 jaolmoil jaolmoil        0 Nov 11 18:58 fort.38.pe11
-rw-rw-r-- 1 jaolmoil jaolmoil        0 Nov 11 18:58 fort.38.pe12
-rw-rw-r-- 1 jaolmoil jaolmoil        0 Nov 11 18:58 fort.38.pe13
-rw-rw-r-- 1 jaolmoil jaolmoil        0 Nov 11 18:58 fort.38.pe14
-rw-rw-r-- 1 jaolmoil jaolmoil        0 Nov 11 18:58 fort.38.pe15
-rw-rw-r-- 1 jaolmoil jaolmoil        0 Nov 11 18:58 fort.38.pe16
-rw-rw-r-- 1 jaolmoil jaolmoil        0 Nov 11 18:58 fort.38.pe17
-rw-rw-r-- 1 jaolmoil jaolmoil        0 Nov 11 18:58 fort.38.pe18
-rw-rw-r-- 1 jaolmoil jaolmoil        0 Nov 11 18:58 fort.38.pe19
-rw-rw-r-- 1 jaolmoil jaolmoil        0 Nov 11 18:58 fort.38.pe20
-rw-rw-r-- 1 jaolmoil jaolmoil        0 Nov 11 18:58 fort.38.pe21
-rw-rw-r-- 1 jaolmoil jaolmoil        0 Nov 11 18:58 fort.38.pe22
-rw-rw-r-- 1 jaolmoil jaolmoil        0 Nov 11 18:58 fort.38.pe23
-rw-rw-r-- 1 jaolmoil jaolmoil 11249856 Nov 11 19:07 fort.39.pe00
-rw-rw-r-- 1 jaolmoil jaolmoil 11249856 Nov 11 19:07 fort.39.pe01
-rw-rw-r-- 1 jaolmoil jaolmoil 11249856 Nov 11 19:07 fort.39.pe02
-rw-rw-r-- 1 jaolmoil jaolmoil 11249856 Nov 11 19:07 fort.39.pe03
-rw-rw-r-- 1 jaolmoil jaolmoil 11249856 Nov 11 19:07 fort.39.pe04
-rw-rw-r-- 1 jaolmoil jaolmoil 11249856 Nov 11 19:07 fort.39.pe05
-rw-rw-r-- 1 jaolmoil jaolmoil 11249856 Nov 11 19:07 fort.39.pe06
-rw-rw-r-- 1 jaolmoil jaolmoil 11249856 Nov 11 19:07 fort.39.pe07
-rw-rw-r-- 1 jaolmoil jaolmoil 11249856 Nov 11 19:07 fort.39.pe08
-rw-rw-r-- 1 jaolmoil jaolmoil 11093616 Nov 11 19:07 fort.39.pe09
-rw-rw-r-- 1 jaolmoil jaolmoil 11093616 Nov 11 19:07 fort.39.pe10
-rw-rw-r-- 1 jaolmoil jaolmoil 11093616 Nov 11 19:07 fort.39.pe11
-rw-rw-r-- 1 jaolmoil jaolmoil 11093616 Nov 11 19:07 fort.39.pe12
-rw-rw-r-- 1 jaolmoil jaolmoil 11249856 Nov 11 19:07 fort.39.pe13
-rw-rw-r-- 1 jaolmoil jaolmoil 11249856 Nov 11 19:07 fort.39.pe14
-rw-rw-r-- 1 jaolmoil jaolmoil 11249856 Nov 11 19:07 fort.39.pe15
-rw-rw-r-- 1 jaolmoil jaolmoil 11249856 Nov 11 19:07 fort.39.pe16
-rw-rw-r-- 1 jaolmoil jaolmoil 11249856 Nov 11 19:07 fort.39.pe17
-rw-rw-r-- 1 jaolmoil jaolmoil 11249856 Nov 11 19:07 fort.39.pe18
-rw-rw-r-- 1 jaolmoil jaolmoil 11249856 Nov 11 19:07 fort.39.pe19
-rw-rw-r-- 1 jaolmoil jaolmoil 11406112 Nov 11 19:07 fort.39.pe20
-rw-rw-r-- 1 jaolmoil jaolmoil 11406112 Nov 11 19:07 fort.39.pe21
-rw-rw-r-- 1 jaolmoil jaolmoil 11406112 Nov 11 19:07 fort.39.pe22
-rw-rw-r-- 1 jaolmoil jaolmoil 11406112 Nov 11 19:07 fort.39.pe23
-rw-rw-r-- 1 jaolmoil jaolmoil   424168 Nov 11 19:26 fort.3.pe00
-rw-rw-r-- 1 jaolmoil jaolmoil   424168 Nov 11 19:26 fort.3.pe01
-rw-rw-r-- 1 jaolmoil jaolmoil   424168 Nov 11 19:26 fort.3.pe02
-rw-rw-r-- 1 jaolmoil jaolmoil   424168 Nov 11 19:25 fort.3.pe03
-rw-rw-r-- 1 jaolmoil jaolmoil   424168 Nov 11 19:26 fort.3.pe04
-rw-rw-r-- 1 jaolmoil jaolmoil   424168 Nov 11 19:26 fort.3.pe05
-rw-rw-r-- 1 jaolmoil jaolmoil   424168 Nov 11 19:26 fort.3.pe06
-rw-rw-r-- 1 jaolmoil jaolmoil   424168 Nov 11 19:26 fort.3.pe07
-rw-rw-r-- 1 jaolmoil jaolmoil   424168 Nov 11 19:26 fort.3.pe08
-rw-rw-r-- 1 jaolmoil jaolmoil   424168 Nov 11 19:25 fort.3.pe09
-rw-rw-r-- 1 jaolmoil jaolmoil   424168 Nov 11 19:26 fort.3.pe10
-rw-rw-r-- 1 jaolmoil jaolmoil   424168 Nov 11 19:26 fort.3.pe11
-rw-rw-r-- 1 jaolmoil jaolmoil   424168 Nov 11 19:26 fort.3.pe12
-rw-rw-r-- 1 jaolmoil jaolmoil   424168 Nov 11 19:26 fort.3.pe13
-rw-rw-r-- 1 jaolmoil jaolmoil   424168 Nov 11 19:26 fort.3.pe14
-rw-rw-r-- 1 jaolmoil jaolmoil   424168 Nov 11 19:25 fort.3.pe15
-rw-rw-r-- 1 jaolmoil jaolmoil   424168 Nov 11 19:26 fort.3.pe16
-rw-rw-r-- 1 jaolmoil jaolmoil   424168 Nov 11 19:26 fort.3.pe17
-rw-rw-r-- 1 jaolmoil jaolmoil   424168 Nov 11 19:26 fort.3.pe18
-rw-rw-r-- 1 jaolmoil jaolmoil   424168 Nov 11 19:26 fort.3.pe19
-rw-rw-r-- 1 jaolmoil jaolmoil   424168 Nov 11 19:26 fort.3.pe20
-rw-rw-r-- 1 jaolmoil jaolmoil   424168 Nov 11 19:25 fort.3.pe21
-rw-rw-r-- 1 jaolmoil jaolmoil   424168 Nov 11 19:26 fort.3.pe22
-rw-rw-r-- 1 jaolmoil jaolmoil   424168 Nov 11 19:26 fort.3.pe23
-rw-rw-r-- 1 jaolmoil jaolmoil        0 Nov 11 18:58 fort.40.pe00
-rw-rw-r-- 1 jaolmoil jaolmoil        0 Nov 11 18:58 fort.40.pe01
-rw-rw-r-- 1 jaolmoil jaolmoil        0 Nov 11 18:58 fort.40.pe02
-rw-rw-r-- 1 jaolmoil jaolmoil        0 Nov 11 18:58 fort.40.pe03
-rw-rw-r-- 1 jaolmoil jaolmoil        0 Nov 11 18:58 fort.40.pe04
-rw-rw-r-- 1 jaolmoil jaolmoil        0 Nov 11 18:58 fort.40.pe05
-rw-rw-r-- 1 jaolmoil jaolmoil        0 Nov 11 18:58 fort.40.pe06
-rw-rw-r-- 1 jaolmoil jaolmoil        0 Nov 11 18:58 fort.40.pe07
-rw-rw-r-- 1 jaolmoil jaolmoil        0 Nov 11 18:58 fort.40.pe08
-rw-rw-r-- 1 jaolmoil jaolmoil        0 Nov 11 18:58 fort.40.pe09
-rw-rw-r-- 1 jaolmoil jaolmoil        0 Nov 11 18:58 fort.40.pe10
-rw-rw-r-- 1 jaolmoil jaolmoil        0 Nov 11 18:58 fort.40.pe11
-rw-rw-r-- 1 jaolmoil jaolmoil        0 Nov 11 18:58 fort.40.pe12
-rw-rw-r-- 1 jaolmoil jaolmoil        0 Nov 11 18:58 fort.40.pe13
-rw-rw-r-- 1 jaolmoil jaolmoil        0 Nov 11 18:58 fort.40.pe14
-rw-rw-r-- 1 jaolmoil jaolmoil        0 Nov 11 18:58 fort.40.pe15
-rw-rw-r-- 1 jaolmoil jaolmoil        0 Nov 11 18:58 fort.40.pe16
-rw-rw-r-- 1 jaolmoil jaolmoil        0 Nov 11 18:58 fort.40.pe17
-rw-rw-r-- 1 jaolmoil jaolmoil        0 Nov 11 18:58 fort.40.pe18
-rw-rw-r-- 1 jaolmoil jaolmoil        0 Nov 11 18:58 fort.40.pe19
-rw-rw-r-- 1 jaolmoil jaolmoil        0 Nov 11 18:58 fort.40.pe20
-rw-rw-r-- 1 jaolmoil jaolmoil        0 Nov 11 18:58 fort.40.pe21
-rw-rw-r-- 1 jaolmoil jaolmoil        0 Nov 11 18:58 fort.40.pe22
-rw-rw-r-- 1 jaolmoil jaolmoil        0 Nov 11 18:58 fort.40.pe23
-rw-rw-r-- 1 jaolmoil jaolmoil  9144864 Nov 11 18:58 fort.41.pe00
-rw-rw-r-- 1 jaolmoil jaolmoil  9144864 Nov 11 18:58 fort.41.pe01
-rw-rw-r-- 1 jaolmoil jaolmoil  9144864 Nov 11 18:58 fort.41.pe02
-rw-rw-r-- 1 jaolmoil jaolmoil  9144864 Nov 11 18:58 fort.41.pe03
-rw-rw-r-- 1 jaolmoil jaolmoil  9144864 Nov 11 18:58 fort.41.pe04
-rw-rw-r-- 1 jaolmoil jaolmoil  9144864 Nov 11 18:58 fort.41.pe05
-rw-rw-r-- 1 jaolmoil jaolmoil  9144864 Nov 11 18:58 fort.41.pe06
-rw-rw-r-- 1 jaolmoil jaolmoil  9144864 Nov 11 18:58 fort.41.pe07
-rw-rw-r-- 1 jaolmoil jaolmoil  9144864 Nov 11 18:58 fort.41.pe08
-rw-rw-r-- 1 jaolmoil jaolmoil  9017856 Nov 11 18:58 fort.41.pe09
-rw-rw-r-- 1 jaolmoil jaolmoil  9017856 Nov 11 18:58 fort.41.pe10
-rw-rw-r-- 1 jaolmoil jaolmoil  9017856 Nov 11 18:58 fort.41.pe11
-rw-rw-r-- 1 jaolmoil jaolmoil  9017856 Nov 11 18:58 fort.41.pe12
-rw-rw-r-- 1 jaolmoil jaolmoil  9144864 Nov 11 18:58 fort.41.pe13
-rw-rw-r-- 1 jaolmoil jaolmoil  9144864 Nov 11 18:58 fort.41.pe14
-rw-rw-r-- 1 jaolmoil jaolmoil  9144864 Nov 11 18:58 fort.41.pe15
-rw-rw-r-- 1 jaolmoil jaolmoil  9144864 Nov 11 18:58 fort.41.pe16
-rw-rw-r-- 1 jaolmoil jaolmoil  9144864 Nov 11 18:58 fort.41.pe17
-rw-rw-r-- 1 jaolmoil jaolmoil  9144864 Nov 11 18:58 fort.41.pe18
-rw-rw-r-- 1 jaolmoil jaolmoil  9144864 Nov 11 18:58 fort.41.pe19
-rw-rw-r-- 1 jaolmoil jaolmoil  9271880 Nov 11 18:58 fort.41.pe20
-rw-rw-r-- 1 jaolmoil jaolmoil  9271880 Nov 11 18:58 fort.41.pe21
-rw-rw-r-- 1 jaolmoil jaolmoil  9271880 Nov 11 18:58 fort.41.pe22
-rw-rw-r-- 1 jaolmoil jaolmoil  9271880 Nov 11 18:58 fort.41.pe23
-rw-rw-r-- 1 jaolmoil jaolmoil  9144864 Nov 11 18:58 fort.42.pe00
-rw-rw-r-- 1 jaolmoil jaolmoil  9144864 Nov 11 18:58 fort.42.pe01
-rw-rw-r-- 1 jaolmoil jaolmoil  9144864 Nov 11 18:58 fort.42.pe02
-rw-rw-r-- 1 jaolmoil jaolmoil  9144864 Nov 11 18:58 fort.42.pe03
-rw-rw-r-- 1 jaolmoil jaolmoil  9144864 Nov 11 18:58 fort.42.pe04
-rw-rw-r-- 1 jaolmoil jaolmoil  9144864 Nov 11 18:58 fort.42.pe05
-rw-rw-r-- 1 jaolmoil jaolmoil  9144864 Nov 11 18:58 fort.42.pe06
-rw-rw-r-- 1 jaolmoil jaolmoil  9144864 Nov 11 18:58 fort.42.pe07
-rw-rw-r-- 1 jaolmoil jaolmoil  9144864 Nov 11 18:58 fort.42.pe08
-rw-rw-r-- 1 jaolmoil jaolmoil  9017856 Nov 11 18:58 fort.42.pe09
-rw-rw-r-- 1 jaolmoil jaolmoil  9017856 Nov 11 18:58 fort.42.pe10
-rw-rw-r-- 1 jaolmoil jaolmoil  9017856 Nov 11 18:58 fort.42.pe11
-rw-rw-r-- 1 jaolmoil jaolmoil  9017856 Nov 11 18:58 fort.42.pe12
-rw-rw-r-- 1 jaolmoil jaolmoil  9144864 Nov 11 18:58 fort.42.pe13
-rw-rw-r-- 1 jaolmoil jaolmoil  9144864 Nov 11 18:58 fort.42.pe14
-rw-rw-r-- 1 jaolmoil jaolmoil  9144864 Nov 11 18:58 fort.42.pe15
-rw-rw-r-- 1 jaolmoil jaolmoil  9144864 Nov 11 18:58 fort.42.pe16
-rw-rw-r-- 1 jaolmoil jaolmoil  9144864 Nov 11 18:58 fort.42.pe17
-rw-rw-r-- 1 jaolmoil jaolmoil  9144864 Nov 11 18:58 fort.42.pe18
-rw-rw-r-- 1 jaolmoil jaolmoil  9144864 Nov 11 18:58 fort.42.pe19
-rw-rw-r-- 1 jaolmoil jaolmoil  9271880 Nov 11 18:58 fort.42.pe20
-rw-rw-r-- 1 jaolmoil jaolmoil  9271880 Nov 11 18:58 fort.42.pe21
-rw-rw-r-- 1 jaolmoil jaolmoil  9271880 Nov 11 18:58 fort.42.pe22
-rw-rw-r-- 1 jaolmoil jaolmoil  9271880 Nov 11 18:58 fort.42.pe23
-rw-rw-r-- 1 jaolmoil jaolmoil  9144864 Nov 11 18:58 fort.43.pe00
-rw-rw-r-- 1 jaolmoil jaolmoil  9144864 Nov 11 18:58 fort.43.pe01
-rw-rw-r-- 1 jaolmoil jaolmoil  9144864 Nov 11 18:58 fort.43.pe02
-rw-rw-r-- 1 jaolmoil jaolmoil  9144864 Nov 11 18:58 fort.43.pe03
-rw-rw-r-- 1 jaolmoil jaolmoil  9144864 Nov 11 18:58 fort.43.pe04
-rw-rw-r-- 1 jaolmoil jaolmoil  9144864 Nov 11 18:58 fort.43.pe05
-rw-rw-r-- 1 jaolmoil jaolmoil  9144864 Nov 11 18:58 fort.43.pe06
-rw-rw-r-- 1 jaolmoil jaolmoil  9144864 Nov 11 18:58 fort.43.pe07
-rw-rw-r-- 1 jaolmoil jaolmoil  9144864 Nov 11 18:58 fort.43.pe08
-rw-rw-r-- 1 jaolmoil jaolmoil  9017856 Nov 11 18:58 fort.43.pe09
-rw-rw-r-- 1 jaolmoil jaolmoil  9017856 Nov 11 18:58 fort.43.pe10
-rw-rw-r-- 1 jaolmoil jaolmoil  9017856 Nov 11 18:58 fort.43.pe11
-rw-rw-r-- 1 jaolmoil jaolmoil  9017856 Nov 11 18:58 fort.43.pe12
-rw-rw-r-- 1 jaolmoil jaolmoil  9144864 Nov 11 18:58 fort.43.pe13
-rw-rw-r-- 1 jaolmoil jaolmoil  9144864 Nov 11 18:58 fort.43.pe14
-rw-rw-r-- 1 jaolmoil jaolmoil  9144864 Nov 11 18:58 fort.43.pe15
-rw-rw-r-- 1 jaolmoil jaolmoil  9144864 Nov 11 18:58 fort.43.pe16
-rw-rw-r-- 1 jaolmoil jaolmoil  9144864 Nov 11 18:58 fort.43.pe17
-rw-rw-r-- 1 jaolmoil jaolmoil  9144864 Nov 11 18:58 fort.43.pe18
-rw-rw-r-- 1 jaolmoil jaolmoil  9144864 Nov 11 18:58 fort.43.pe19
-rw-rw-r-- 1 jaolmoil jaolmoil  9271880 Nov 11 18:58 fort.43.pe20
-rw-rw-r-- 1 jaolmoil jaolmoil  9271880 Nov 11 18:58 fort.43.pe21
-rw-rw-r-- 1 jaolmoil jaolmoil  9271880 Nov 11 18:58 fort.43.pe22
-rw-rw-r-- 1 jaolmoil jaolmoil  9271880 Nov 11 18:58 fort.43.pe23
-rw-rw-r-- 1 jaolmoil jaolmoil   108924 Nov 11 18:58 fort.4.pe00
-rw-rw-r-- 1 jaolmoil jaolmoil   108924 Nov 11 18:58 fort.4.pe01
-rw-rw-r-- 1 jaolmoil jaolmoil   108924 Nov 11 18:58 fort.4.pe02
-rw-rw-r-- 1 jaolmoil jaolmoil   108924 Nov 11 18:58 fort.4.pe03
-rw-rw-r-- 1 jaolmoil jaolmoil   108924 Nov 11 18:58 fort.4.pe04
-rw-rw-r-- 1 jaolmoil jaolmoil   108924 Nov 11 18:58 fort.4.pe05
-rw-rw-r-- 1 jaolmoil jaolmoil   108924 Nov 11 18:58 fort.4.pe06
-rw-rw-r-- 1 jaolmoil jaolmoil   108924 Nov 11 18:58 fort.4.pe07
-rw-rw-r-- 1 jaolmoil jaolmoil   108924 Nov 11 18:58 fort.4.pe08
-rw-rw-r-- 1 jaolmoil jaolmoil   105900 Nov 11 18:58 fort.4.pe09
-rw-rw-r-- 1 jaolmoil jaolmoil   105900 Nov 11 18:58 fort.4.pe10
-rw-rw-r-- 1 jaolmoil jaolmoil   105900 Nov 11 18:58 fort.4.pe11
-rw-rw-r-- 1 jaolmoil jaolmoil   105900 Nov 11 18:58 fort.4.pe12
-rw-rw-r-- 1 jaolmoil jaolmoil   108924 Nov 11 18:58 fort.4.pe13
-rw-rw-r-- 1 jaolmoil jaolmoil   108924 Nov 11 18:58 fort.4.pe14
-rw-rw-r-- 1 jaolmoil jaolmoil   108924 Nov 11 18:58 fort.4.pe15
-rw-rw-r-- 1 jaolmoil jaolmoil   108924 Nov 11 18:58 fort.4.pe16
-rw-rw-r-- 1 jaolmoil jaolmoil   108924 Nov 11 18:58 fort.4.pe17
-rw-rw-r-- 1 jaolmoil jaolmoil   108924 Nov 11 18:58 fort.4.pe18
-rw-rw-r-- 1 jaolmoil jaolmoil   108924 Nov 11 18:58 fort.4.pe19
-rw-rw-r-- 1 jaolmoil jaolmoil   108924 Nov 11 18:58 fort.4.pe20
-rw-rw-r-- 1 jaolmoil jaolmoil   108924 Nov 11 18:58 fort.4.pe21
-rw-rw-r-- 1 jaolmoil jaolmoil   108924 Nov 11 18:58 fort.4.pe22
-rw-rw-r-- 1 jaolmoil jaolmoil   108924 Nov 11 18:58 fort.4.pe23
-rw-rw-r-- 1 jaolmoil jaolmoil    42400 Nov 11 19:26 fort.61.pe00
-rw-rw-r-- 1 jaolmoil jaolmoil    47952 Nov 11 19:26 fort.61.pe01
-rw-rw-r-- 1 jaolmoil jaolmoil    47264 Nov 11 19:26 fort.61.pe02
-rw-rw-r-- 1 jaolmoil jaolmoil    43536 Nov 11 19:26 fort.61.pe03
-rw-rw-r-- 1 jaolmoil jaolmoil    42400 Nov 11 19:26 fort.61.pe04
-rw-rw-r-- 1 jaolmoil jaolmoil    47952 Nov 11 19:26 fort.61.pe05
-rw-rw-r-- 1 jaolmoil jaolmoil    47264 Nov 11 19:26 fort.61.pe06
-rw-rw-r-- 1 jaolmoil jaolmoil    43536 Nov 11 19:26 fort.61.pe07
-rw-rw-r-- 1 jaolmoil jaolmoil    42400 Nov 11 19:26 fort.61.pe08
-rw-rw-r-- 1 jaolmoil jaolmoil    47264 Nov 11 19:26 fort.61.pe09
-rw-rw-r-- 1 jaolmoil jaolmoil    50000 Nov 11 19:26 fort.61.pe10
-rw-rw-r-- 1 jaolmoil jaolmoil    41488 Nov 11 19:26 fort.61.pe11
-rw-rw-r-- 1 jaolmoil jaolmoil    42400 Nov 11 19:26 fort.61.pe12
-rw-rw-r-- 1 jaolmoil jaolmoil    47264 Nov 11 19:26 fort.61.pe13
-rw-rw-r-- 1 jaolmoil jaolmoil    49312 Nov 11 19:26 fort.61.pe14
-rw-rw-r-- 1 jaolmoil jaolmoil    43536 Nov 11 19:26 fort.61.pe15
-rw-rw-r-- 1 jaolmoil jaolmoil    43088 Nov 11 19:26 fort.61.pe16
-rw-rw-r-- 1 jaolmoil jaolmoil    43168 Nov 11 19:26 fort.61.pe17
-rw-rw-r-- 1 jaolmoil jaolmoil    47264 Nov 11 19:26 fort.61.pe18
-rw-rw-r-- 1 jaolmoil jaolmoil    41488 Nov 11 19:26 fort.61.pe19
-rw-rw-r-- 1 jaolmoil jaolmoil    46736 Nov 11 19:26 fort.61.pe20
-rw-rw-r-- 1 jaolmoil jaolmoil    52640 Nov 11 19:26 fort.61.pe21
-rw-rw-r-- 1 jaolmoil jaolmoil    57424 Nov 11 19:26 fort.61.pe22
-rw-rw-r-- 1 jaolmoil jaolmoil    48160 Nov 11 19:26 fort.61.pe23
-rw-rw-r-- 1 jaolmoil jaolmoil    27520 Nov 11 19:26 fort.62.pe00
-rw-rw-r-- 1 jaolmoil jaolmoil    29136 Nov 11 19:26 fort.62.pe01
-rw-rw-r-- 1 jaolmoil jaolmoil    30448 Nov 11 19:26 fort.62.pe02
-rw-rw-r-- 1 jaolmoil jaolmoil    30112 Nov 11 19:26 fort.62.pe03
-rw-rw-r-- 1 jaolmoil jaolmoil    28288 Nov 11 19:26 fort.62.pe04
-rw-rw-r-- 1 jaolmoil jaolmoil    21744 Nov 11 19:26 fort.62.pe05
-rw-rw-r-- 1 jaolmoil jaolmoil    26400 Nov 11 19:26 fort.62.pe06
-rw-rw-r-- 1 jaolmoil jaolmoil    28144 Nov 11 19:26 fort.62.pe07
-rw-rw-r-- 1 jaolmoil jaolmoil    29760 Nov 11 19:26 fort.62.pe08
-rw-rw-r-- 1 jaolmoil jaolmoil    31200 Nov 11 19:26 fort.62.pe09
-rw-rw-r-- 1 jaolmoil jaolmoil    29088 Nov 11 19:26 fort.62.pe10
-rw-rw-r-- 1 jaolmoil jaolmoil    21680 Nov 11 19:26 fort.62.pe11
-rw-rw-r-- 1 jaolmoil jaolmoil    24912 Nov 11 19:26 fort.62.pe12
-rw-rw-r-- 1 jaolmoil jaolmoil    27680 Nov 11 19:26 fort.62.pe13
-rw-rw-r-- 1 jaolmoil jaolmoil    27488 Nov 11 19:26 fort.62.pe14
-rw-rw-r-- 1 jaolmoil jaolmoil    29680 Nov 11 19:26 fort.62.pe15
-rw-rw-r-- 1 jaolmoil jaolmoil    27552 Nov 11 19:26 fort.62.pe16
-rw-rw-r-- 1 jaolmoil jaolmoil    18208 Nov 11 19:26 fort.62.pe17
-rw-rw-r-- 1 jaolmoil jaolmoil    27296 Nov 11 19:26 fort.62.pe18
-rw-rw-r-- 1 jaolmoil jaolmoil    29424 Nov 11 19:26 fort.62.pe19
-rw-rw-r-- 1 jaolmoil jaolmoil    28640 Nov 11 19:26 fort.62.pe20
-rw-rw-r-- 1 jaolmoil jaolmoil    29648 Nov 11 19:26 fort.62.pe21
-rw-rw-r-- 1 jaolmoil jaolmoil    26800 Nov 11 19:26 fort.62.pe22
-rw-rw-r-- 1 jaolmoil jaolmoil    20416 Nov 11 19:26 fort.62.pe23
-rw-rw-r-- 1 jaolmoil jaolmoil  9144864 Nov 11 19:00 fort.63.pe00
-rw-rw-r-- 1 jaolmoil jaolmoil  9144864 Nov 11 19:00 fort.63.pe01
-rw-rw-r-- 1 jaolmoil jaolmoil  9144864 Nov 11 19:00 fort.63.pe02
-rw-rw-r-- 1 jaolmoil jaolmoil  9144864 Nov 11 19:00 fort.63.pe03
-rw-rw-r-- 1 jaolmoil jaolmoil  9144864 Nov 11 19:00 fort.63.pe04
-rw-rw-r-- 1 jaolmoil jaolmoil  9144864 Nov 11 19:00 fort.63.pe05
-rw-rw-r-- 1 jaolmoil jaolmoil  9144864 Nov 11 19:00 fort.63.pe06
-rw-rw-r-- 1 jaolmoil jaolmoil  9144864 Nov 11 19:00 fort.63.pe07
-rw-rw-r-- 1 jaolmoil jaolmoil  9144864 Nov 11 19:00 fort.63.pe08
-rw-rw-r-- 1 jaolmoil jaolmoil  9017856 Nov 11 19:00 fort.63.pe09
-rw-rw-r-- 1 jaolmoil jaolmoil  9017856 Nov 11 19:00 fort.63.pe10
-rw-rw-r-- 1 jaolmoil jaolmoil  9017856 Nov 11 19:00 fort.63.pe11
-rw-rw-r-- 1 jaolmoil jaolmoil  9017856 Nov 11 19:00 fort.63.pe12
-rw-rw-r-- 1 jaolmoil jaolmoil  9144864 Nov 11 19:00 fort.63.pe13
-rw-rw-r-- 1 jaolmoil jaolmoil  9144864 Nov 11 19:00 fort.63.pe14
-rw-rw-r-- 1 jaolmoil jaolmoil  9144864 Nov 11 19:00 fort.63.pe15
-rw-rw-r-- 1 jaolmoil jaolmoil  9144864 Nov 11 19:00 fort.63.pe16
-rw-rw-r-- 1 jaolmoil jaolmoil  9144864 Nov 11 19:00 fort.63.pe17
-rw-rw-r-- 1 jaolmoil jaolmoil  9144864 Nov 11 19:00 fort.63.pe18
-rw-rw-r-- 1 jaolmoil jaolmoil  9144864 Nov 11 19:00 fort.63.pe19
-rw-rw-r-- 1 jaolmoil jaolmoil  9271880 Nov 11 19:00 fort.63.pe20
-rw-rw-r-- 1 jaolmoil jaolmoil  9271880 Nov 11 19:00 fort.63.pe21
-rw-rw-r-- 1 jaolmoil jaolmoil  9271880 Nov 11 19:00 fort.63.pe22
-rw-rw-r-- 1 jaolmoil jaolmoil  9271880 Nov 11 19:00 fort.63.pe23
-rw-rw-r-- 1 jaolmoil jaolmoil  4861728 Nov 11 18:59 fort.67.pe00
-rw-rw-r-- 1 jaolmoil jaolmoil  4861728 Nov 11 18:59 fort.67.pe01
-rw-rw-r-- 1 jaolmoil jaolmoil  4861728 Nov 11 18:59 fort.67.pe02
-rw-rw-r-- 1 jaolmoil jaolmoil  4861728 Nov 11 18:59 fort.67.pe03
-rw-rw-r-- 1 jaolmoil jaolmoil  4861728 Nov 11 18:59 fort.67.pe04
-rw-rw-r-- 1 jaolmoil jaolmoil  4861728 Nov 11 18:59 fort.67.pe05
-rw-rw-r-- 1 jaolmoil jaolmoil  4861728 Nov 11 18:59 fort.67.pe06
-rw-rw-r-- 1 jaolmoil jaolmoil  4861728 Nov 11 18:59 fort.67.pe07
-rw-rw-r-- 1 jaolmoil jaolmoil  4861728 Nov 11 18:59 fort.67.pe08
-rw-rw-r-- 1 jaolmoil jaolmoil  4794216 Nov 11 18:59 fort.67.pe09
-rw-rw-r-- 1 jaolmoil jaolmoil  4794216 Nov 11 18:59 fort.67.pe10
-rw-rw-r-- 1 jaolmoil jaolmoil  4794216 Nov 11 18:59 fort.67.pe11
-rw-rw-r-- 1 jaolmoil jaolmoil  4794216 Nov 11 18:59 fort.67.pe12
-rw-rw-r-- 1 jaolmoil jaolmoil  4861728 Nov 11 18:59 fort.67.pe13
-rw-rw-r-- 1 jaolmoil jaolmoil  4861728 Nov 11 18:59 fort.67.pe14
-rw-rw-r-- 1 jaolmoil jaolmoil  4861728 Nov 11 18:59 fort.67.pe15
-rw-rw-r-- 1 jaolmoil jaolmoil  4861728 Nov 11 18:59 fort.67.pe16
-rw-rw-r-- 1 jaolmoil jaolmoil  4861728 Nov 11 18:59 fort.67.pe17
-rw-rw-r-- 1 jaolmoil jaolmoil  4861728 Nov 11 18:59 fort.67.pe18
-rw-rw-r-- 1 jaolmoil jaolmoil  4861728 Nov 11 18:59 fort.67.pe19
-rw-rw-r-- 1 jaolmoil jaolmoil  4929264 Nov 11 18:59 fort.67.pe20
-rw-rw-r-- 1 jaolmoil jaolmoil  4929264 Nov 11 18:59 fort.67.pe21
-rw-rw-r-- 1 jaolmoil jaolmoil  4929264 Nov 11 18:59 fort.67.pe22
-rw-rw-r-- 1 jaolmoil jaolmoil  4929264 Nov 11 18:59 fort.67.pe23
-rw-rw-r-- 1 jaolmoil jaolmoil  4861728 Nov 11 19:00 fort.69.pe00
-rw-rw-r-- 1 jaolmoil jaolmoil  4861728 Nov 11 19:00 fort.69.pe01
-rw-rw-r-- 1 jaolmoil jaolmoil  4861728 Nov 11 19:00 fort.69.pe02
-rw-rw-r-- 1 jaolmoil jaolmoil  4861728 Nov 11 19:00 fort.69.pe03
-rw-rw-r-- 1 jaolmoil jaolmoil  4861728 Nov 11 19:00 fort.69.pe04
-rw-rw-r-- 1 jaolmoil jaolmoil  4861728 Nov 11 19:00 fort.69.pe05
-rw-rw-r-- 1 jaolmoil jaolmoil  4861728 Nov 11 19:00 fort.69.pe06
-rw-rw-r-- 1 jaolmoil jaolmoil  4861728 Nov 11 19:00 fort.69.pe07
-rw-rw-r-- 1 jaolmoil jaolmoil  4861728 Nov 11 19:00 fort.69.pe08
-rw-rw-r-- 1 jaolmoil jaolmoil  4794216 Nov 11 19:00 fort.69.pe09
-rw-rw-r-- 1 jaolmoil jaolmoil  4794216 Nov 11 19:00 fort.69.pe10
-rw-rw-r-- 1 jaolmoil jaolmoil  4794216 Nov 11 19:00 fort.69.pe11
-rw-rw-r-- 1 jaolmoil jaolmoil  4794216 Nov 11 19:00 fort.69.pe12
-rw-rw-r-- 1 jaolmoil jaolmoil  4861728 Nov 11 19:00 fort.69.pe13
-rw-rw-r-- 1 jaolmoil jaolmoil  4861728 Nov 11 19:00 fort.69.pe14
-rw-rw-r-- 1 jaolmoil jaolmoil  4861728 Nov 11 19:00 fort.69.pe15
-rw-rw-r-- 1 jaolmoil jaolmoil  4861728 Nov 11 19:00 fort.69.pe16
-rw-rw-r-- 1 jaolmoil jaolmoil  4861728 Nov 11 19:00 fort.69.pe17
-rw-rw-r-- 1 jaolmoil jaolmoil  4861728 Nov 11 19:00 fort.69.pe18
-rw-rw-r-- 1 jaolmoil jaolmoil  4861728 Nov 11 19:00 fort.69.pe19
-rw-rw-r-- 1 jaolmoil jaolmoil  4929264 Nov 11 19:00 fort.69.pe20
-rw-rw-r-- 1 jaolmoil jaolmoil  4929264 Nov 11 19:00 fort.69.pe21
-rw-rw-r-- 1 jaolmoil jaolmoil  4929264 Nov 11 19:00 fort.69.pe22
-rw-rw-r-- 1 jaolmoil jaolmoil  4929264 Nov 11 19:00 fort.69.pe23
-rw-rw-r-- 1 jaolmoil jaolmoil  4861728 Nov 11 19:00 fort.70.pe00
-rw-rw-r-- 1 jaolmoil jaolmoil  4861728 Nov 11 19:00 fort.70.pe01
-rw-rw-r-- 1 jaolmoil jaolmoil  4861728 Nov 11 19:00 fort.70.pe02
-rw-rw-r-- 1 jaolmoil jaolmoil  4861728 Nov 11 19:00 fort.70.pe03
-rw-rw-r-- 1 jaolmoil jaolmoil  4861728 Nov 11 19:00 fort.70.pe04
-rw-rw-r-- 1 jaolmoil jaolmoil  4861728 Nov 11 19:00 fort.70.pe05
-rw-rw-r-- 1 jaolmoil jaolmoil  4861728 Nov 11 19:00 fort.70.pe06
-rw-rw-r-- 1 jaolmoil jaolmoil  4861728 Nov 11 19:00 fort.70.pe07
-rw-rw-r-- 1 jaolmoil jaolmoil  4861728 Nov 11 19:00 fort.70.pe08
-rw-rw-r-- 1 jaolmoil jaolmoil  4794216 Nov 11 19:00 fort.70.pe09
-rw-rw-r-- 1 jaolmoil jaolmoil  4794216 Nov 11 19:00 fort.70.pe10
-rw-rw-r-- 1 jaolmoil jaolmoil  4794216 Nov 11 19:00 fort.70.pe11
-rw-rw-r-- 1 jaolmoil jaolmoil  4794216 Nov 11 19:00 fort.70.pe12
-rw-rw-r-- 1 jaolmoil jaolmoil  4861728 Nov 11 19:00 fort.70.pe13
-rw-rw-r-- 1 jaolmoil jaolmoil  4861728 Nov 11 19:00 fort.70.pe14
-rw-rw-r-- 1 jaolmoil jaolmoil  4861728 Nov 11 19:00 fort.70.pe15
-rw-rw-r-- 1 jaolmoil jaolmoil  4861728 Nov 11 19:00 fort.70.pe16
-rw-rw-r-- 1 jaolmoil jaolmoil  4861728 Nov 11 19:00 fort.70.pe17
-rw-rw-r-- 1 jaolmoil jaolmoil  4861728 Nov 11 19:00 fort.70.pe18
-rw-rw-r-- 1 jaolmoil jaolmoil  4861728 Nov 11 19:00 fort.70.pe19
-rw-rw-r-- 1 jaolmoil jaolmoil  4929264 Nov 11 19:00 fort.70.pe20
-rw-rw-r-- 1 jaolmoil jaolmoil  4929264 Nov 11 19:00 fort.70.pe21
-rw-rw-r-- 1 jaolmoil jaolmoil  4929264 Nov 11 19:00 fort.70.pe22
-rw-rw-r-- 1 jaolmoil jaolmoil  4929264 Nov 11 19:00 fort.70.pe23
-rw-rw-r-- 1 jaolmoil jaolmoil  9144864 Nov 11 18:58 fort.73.pe00
-rw-rw-r-- 1 jaolmoil jaolmoil  9144864 Nov 11 18:58 fort.73.pe01
-rw-rw-r-- 1 jaolmoil jaolmoil  9144864 Nov 11 18:58 fort.73.pe02
-rw-rw-r-- 1 jaolmoil jaolmoil  9144864 Nov 11 18:58 fort.73.pe03
-rw-rw-r-- 1 jaolmoil jaolmoil  9144864 Nov 11 18:58 fort.73.pe04
-rw-rw-r-- 1 jaolmoil jaolmoil  9144864 Nov 11 18:58 fort.73.pe05
-rw-rw-r-- 1 jaolmoil jaolmoil  9144864 Nov 11 18:58 fort.73.pe06
-rw-rw-r-- 1 jaolmoil jaolmoil  9144864 Nov 11 18:58 fort.73.pe07
-rw-rw-r-- 1 jaolmoil jaolmoil  9144864 Nov 11 18:58 fort.73.pe08
-rw-rw-r-- 1 jaolmoil jaolmoil  9017856 Nov 11 18:58 fort.73.pe09
-rw-rw-r-- 1 jaolmoil jaolmoil  9017856 Nov 11 18:58 fort.73.pe10
-rw-rw-r-- 1 jaolmoil jaolmoil  9017856 Nov 11 18:58 fort.73.pe11
-rw-rw-r-- 1 jaolmoil jaolmoil  9017856 Nov 11 18:58 fort.73.pe12
-rw-rw-r-- 1 jaolmoil jaolmoil  9144864 Nov 11 18:58 fort.73.pe13
-rw-rw-r-- 1 jaolmoil jaolmoil  9144864 Nov 11 18:58 fort.73.pe14
-rw-rw-r-- 1 jaolmoil jaolmoil  9144864 Nov 11 18:58 fort.73.pe15
-rw-rw-r-- 1 jaolmoil jaolmoil  9144864 Nov 11 18:58 fort.73.pe16
-rw-rw-r-- 1 jaolmoil jaolmoil  9144864 Nov 11 18:58 fort.73.pe17
-rw-rw-r-- 1 jaolmoil jaolmoil  9144864 Nov 11 18:58 fort.73.pe18
-rw-rw-r-- 1 jaolmoil jaolmoil  9144864 Nov 11 18:58 fort.73.pe19
-rw-rw-r-- 1 jaolmoil jaolmoil  9271880 Nov 11 18:58 fort.73.pe20
-rw-rw-r-- 1 jaolmoil jaolmoil  9271880 Nov 11 18:58 fort.73.pe21
-rw-rw-r-- 1 jaolmoil jaolmoil  9271880 Nov 11 18:58 fort.73.pe22
-rw-rw-r-- 1 jaolmoil jaolmoil  9271880 Nov 11 18:58 fort.73.pe23
-rw-rw-r-- 1 jaolmoil jaolmoil  9144864 Nov 11 18:58 fort.74.pe00
-rw-rw-r-- 1 jaolmoil jaolmoil  9144864 Nov 11 18:58 fort.74.pe01
-rw-rw-r-- 1 jaolmoil jaolmoil  9144864 Nov 11 18:58 fort.74.pe02
-rw-rw-r-- 1 jaolmoil jaolmoil  9144864 Nov 11 18:58 fort.74.pe03
-rw-rw-r-- 1 jaolmoil jaolmoil  9144864 Nov 11 18:58 fort.74.pe04
-rw-rw-r-- 1 jaolmoil jaolmoil  9144864 Nov 11 18:58 fort.74.pe05
-rw-rw-r-- 1 jaolmoil jaolmoil  9144864 Nov 11 18:58 fort.74.pe06
-rw-rw-r-- 1 jaolmoil jaolmoil  9144864 Nov 11 18:58 fort.74.pe07
-rw-rw-r-- 1 jaolmoil jaolmoil  9144864 Nov 11 18:58 fort.74.pe08
-rw-rw-r-- 1 jaolmoil jaolmoil  9017856 Nov 11 18:58 fort.74.pe09
-rw-rw-r-- 1 jaolmoil jaolmoil  9017856 Nov 11 18:58 fort.74.pe10
-rw-rw-r-- 1 jaolmoil jaolmoil  9017856 Nov 11 18:58 fort.74.pe11
-rw-rw-r-- 1 jaolmoil jaolmoil  9017856 Nov 11 18:58 fort.74.pe12
-rw-rw-r-- 1 jaolmoil jaolmoil  9144864 Nov 11 18:58 fort.74.pe13
-rw-rw-r-- 1 jaolmoil jaolmoil  9144864 Nov 11 18:58 fort.74.pe14
-rw-rw-r-- 1 jaolmoil jaolmoil  9144864 Nov 11 18:58 fort.74.pe15
-rw-rw-r-- 1 jaolmoil jaolmoil  9144864 Nov 11 18:58 fort.74.pe16
-rw-rw-r-- 1 jaolmoil jaolmoil  9144864 Nov 11 18:58 fort.74.pe17
-rw-rw-r-- 1 jaolmoil jaolmoil  9144864 Nov 11 18:58 fort.74.pe18
-rw-rw-r-- 1 jaolmoil jaolmoil  9144864 Nov 11 18:58 fort.74.pe19
-rw-rw-r-- 1 jaolmoil jaolmoil  9271880 Nov 11 18:58 fort.74.pe20
-rw-rw-r-- 1 jaolmoil jaolmoil  9271880 Nov 11 18:58 fort.74.pe21
-rw-rw-r-- 1 jaolmoil jaolmoil  9271880 Nov 11 18:58 fort.74.pe22
-rw-rw-r-- 1 jaolmoil jaolmoil  9271880 Nov 11 18:58 fort.74.pe23
-rw-rw-r-- 1 jaolmoil jaolmoil  9144864 Nov 11 18:58 fort.75.pe00
-rw-rw-r-- 1 jaolmoil jaolmoil  9144864 Nov 11 18:58 fort.75.pe01
-rw-rw-r-- 1 jaolmoil jaolmoil  9144864 Nov 11 18:58 fort.75.pe02
-rw-rw-r-- 1 jaolmoil jaolmoil  9144864 Nov 11 18:58 fort.75.pe03
-rw-rw-r-- 1 jaolmoil jaolmoil  9144864 Nov 11 18:58 fort.75.pe04
-rw-rw-r-- 1 jaolmoil jaolmoil  9144864 Nov 11 18:58 fort.75.pe05
-rw-rw-r-- 1 jaolmoil jaolmoil  9144864 Nov 11 18:58 fort.75.pe06
-rw-rw-r-- 1 jaolmoil jaolmoil  9144864 Nov 11 18:58 fort.75.pe07
-rw-rw-r-- 1 jaolmoil jaolmoil  9144864 Nov 11 18:58 fort.75.pe08
-rw-rw-r-- 1 jaolmoil jaolmoil  9017856 Nov 11 18:58 fort.75.pe09
-rw-rw-r-- 1 jaolmoil jaolmoil  9017856 Nov 11 18:58 fort.75.pe10
-rw-rw-r-- 1 jaolmoil jaolmoil  9017856 Nov 11 18:58 fort.75.pe11
-rw-rw-r-- 1 jaolmoil jaolmoil  9017856 Nov 11 18:58 fort.75.pe12
-rw-rw-r-- 1 jaolmoil jaolmoil  9144864 Nov 11 18:58 fort.75.pe13
-rw-rw-r-- 1 jaolmoil jaolmoil  9144864 Nov 11 18:58 fort.75.pe14
-rw-rw-r-- 1 jaolmoil jaolmoil  9144864 Nov 11 18:58 fort.75.pe15
-rw-rw-r-- 1 jaolmoil jaolmoil  9144864 Nov 11 18:58 fort.75.pe16
-rw-rw-r-- 1 jaolmoil jaolmoil  9144864 Nov 11 18:58 fort.75.pe17
-rw-rw-r-- 1 jaolmoil jaolmoil  9144864 Nov 11 18:58 fort.75.pe18
-rw-rw-r-- 1 jaolmoil jaolmoil  9144864 Nov 11 18:58 fort.75.pe19
-rw-rw-r-- 1 jaolmoil jaolmoil  9271880 Nov 11 18:58 fort.75.pe20
-rw-rw-r-- 1 jaolmoil jaolmoil  9271880 Nov 11 18:58 fort.75.pe21
-rw-rw-r-- 1 jaolmoil jaolmoil  9271880 Nov 11 18:58 fort.75.pe22
-rw-rw-r-- 1 jaolmoil jaolmoil  9271880 Nov 11 18:58 fort.75.pe23
-rw-rw-r-- 1 jaolmoil jaolmoil   114792 Nov 11 18:58 fort.76.pe00
-rw-rw-r-- 1 jaolmoil jaolmoil   114792 Nov 11 18:58 fort.76.pe01
-rw-rw-r-- 1 jaolmoil jaolmoil   114792 Nov 11 18:58 fort.76.pe02
-rw-rw-r-- 1 jaolmoil jaolmoil   114792 Nov 11 18:58 fort.76.pe03
-rw-rw-r-- 1 jaolmoil jaolmoil   114792 Nov 11 18:58 fort.76.pe04
-rw-rw-r-- 1 jaolmoil jaolmoil   114792 Nov 11 18:58 fort.76.pe05
-rw-rw-r-- 1 jaolmoil jaolmoil   114792 Nov 11 18:58 fort.76.pe06
-rw-rw-r-- 1 jaolmoil jaolmoil   114792 Nov 11 18:58 fort.76.pe07
-rw-rw-r-- 1 jaolmoil jaolmoil   114792 Nov 11 18:58 fort.76.pe08
-rw-rw-r-- 1 jaolmoil jaolmoil   114792 Nov 11 18:58 fort.76.pe09
-rw-rw-r-- 1 jaolmoil jaolmoil   114792 Nov 11 18:58 fort.76.pe10
-rw-rw-r-- 1 jaolmoil jaolmoil   114792 Nov 11 18:58 fort.76.pe11
-rw-rw-r-- 1 jaolmoil jaolmoil   114792 Nov 11 18:58 fort.76.pe12
-rw-rw-r-- 1 jaolmoil jaolmoil   114792 Nov 11 18:58 fort.76.pe13
-rw-rw-r-- 1 jaolmoil jaolmoil   114792 Nov 11 18:58 fort.76.pe14
-rw-rw-r-- 1 jaolmoil jaolmoil   114792 Nov 11 18:58 fort.76.pe15
-rw-rw-r-- 1 jaolmoil jaolmoil   114792 Nov 11 18:58 fort.76.pe16
-rw-rw-r-- 1 jaolmoil jaolmoil   114792 Nov 11 18:58 fort.76.pe17
-rw-rw-r-- 1 jaolmoil jaolmoil   114792 Nov 11 18:58 fort.76.pe18
-rw-rw-r-- 1 jaolmoil jaolmoil   114792 Nov 11 18:58 fort.76.pe19
-rw-rw-r-- 1 jaolmoil jaolmoil   114792 Nov 11 18:58 fort.76.pe20
-rw-rw-r-- 1 jaolmoil jaolmoil   114792 Nov 11 18:58 fort.76.pe21
-rw-rw-r-- 1 jaolmoil jaolmoil   114792 Nov 11 18:58 fort.76.pe22
-rw-rw-r-- 1 jaolmoil jaolmoil   114792 Nov 11 18:58 fort.76.pe23
-rw-rw-r-- 1 jaolmoil jaolmoil  9144864 Nov 11 18:59 fort.77.pe00
-rw-rw-r-- 1 jaolmoil jaolmoil  9144864 Nov 11 18:59 fort.77.pe01
-rw-rw-r-- 1 jaolmoil jaolmoil  9144864 Nov 11 18:59 fort.77.pe02
-rw-rw-r-- 1 jaolmoil jaolmoil  9144864 Nov 11 18:59 fort.77.pe03
-rw-rw-r-- 1 jaolmoil jaolmoil  9144864 Nov 11 18:59 fort.77.pe04
-rw-rw-r-- 1 jaolmoil jaolmoil  9144864 Nov 11 18:59 fort.77.pe05
-rw-rw-r-- 1 jaolmoil jaolmoil  9144864 Nov 11 18:59 fort.77.pe06
-rw-rw-r-- 1 jaolmoil jaolmoil  9144864 Nov 11 18:59 fort.77.pe07
-rw-rw-r-- 1 jaolmoil jaolmoil  9144864 Nov 11 18:59 fort.77.pe08
-rw-rw-r-- 1 jaolmoil jaolmoil  9017856 Nov 11 18:59 fort.77.pe09
-rw-rw-r-- 1 jaolmoil jaolmoil  9017856 Nov 11 18:59 fort.77.pe10
-rw-rw-r-- 1 jaolmoil jaolmoil  9017856 Nov 11 18:59 fort.77.pe11
-rw-rw-r-- 1 jaolmoil jaolmoil  9017856 Nov 11 18:59 fort.77.pe12
-rw-rw-r-- 1 jaolmoil jaolmoil  9144864 Nov 11 18:59 fort.77.pe13
-rw-rw-r-- 1 jaolmoil jaolmoil  9144864 Nov 11 18:59 fort.77.pe14
-rw-rw-r-- 1 jaolmoil jaolmoil  9144864 Nov 11 18:59 fort.77.pe15
-rw-rw-r-- 1 jaolmoil jaolmoil  9144864 Nov 11 18:59 fort.77.pe16
-rw-rw-r-- 1 jaolmoil jaolmoil  9144864 Nov 11 18:59 fort.77.pe17
-rw-rw-r-- 1 jaolmoil jaolmoil  9144864 Nov 11 18:59 fort.77.pe18
-rw-rw-r-- 1 jaolmoil jaolmoil  9144864 Nov 11 18:59 fort.77.pe19
-rw-rw-r-- 1 jaolmoil jaolmoil  9271880 Nov 11 18:59 fort.77.pe20
-rw-rw-r-- 1 jaolmoil jaolmoil  9271880 Nov 11 18:59 fort.77.pe21
-rw-rw-r-- 1 jaolmoil jaolmoil  9271880 Nov 11 18:59 fort.77.pe22
-rw-rw-r-- 1 jaolmoil jaolmoil  9271880 Nov 11 18:59 fort.77.pe23
-rw-rw-r-- 1 jaolmoil jaolmoil  1437664 Nov 11 19:06 fort.80.pe00
-rw-rw-r-- 1 jaolmoil jaolmoil  1437152 Nov 11 19:06 fort.80.pe01
-rw-rw-r-- 1 jaolmoil jaolmoil  1444840 Nov 11 19:06 fort.80.pe02
-rw-rw-r-- 1 jaolmoil jaolmoil  1436392 Nov 11 19:06 fort.80.pe03
-rw-rw-r-- 1 jaolmoil jaolmoil  1445352 Nov 11 19:06 fort.80.pe04
-rw-rw-r-- 1 jaolmoil jaolmoil  1444328 Nov 11 19:06 fort.80.pe05
-rw-rw-r-- 1 jaolmoil jaolmoil  1438184 Nov 11 19:06 fort.80.pe06
-rw-rw-r-- 1 jaolmoil jaolmoil  1438184 Nov 11 19:06 fort.80.pe07
-rw-rw-r-- 1 jaolmoil jaolmoil  1445616 Nov 11 19:06 fort.80.pe08
-rw-rw-r-- 1 jaolmoil jaolmoil  1445360 Nov 11 19:06 fort.80.pe09
-rw-rw-r-- 1 jaolmoil jaolmoil  1437680 Nov 11 19:06 fort.80.pe10
-rw-rw-r-- 1 jaolmoil jaolmoil  1437680 Nov 11 19:06 fort.80.pe11
-rw-rw-r-- 1 jaolmoil jaolmoil  1437168 Nov 11 19:06 fort.80.pe12
-rw-rw-r-- 1 jaolmoil jaolmoil  1437168 Nov 11 19:06 fort.80.pe13
-rw-rw-r-- 1 jaolmoil jaolmoil  1441528 Nov 11 19:06 fort.80.pe14
-rw-rw-r-- 1 jaolmoil jaolmoil  1443072 Nov 11 19:06 fort.80.pe15
-rw-rw-r-- 1 jaolmoil jaolmoil  1438200 Nov 11 19:06 fort.80.pe16
-rw-rw-r-- 1 jaolmoil jaolmoil  1437688 Nov 11 19:06 fort.80.pe17
-rw-rw-r-- 1 jaolmoil jaolmoil  1445120 Nov 11 19:06 fort.80.pe18
-rw-rw-r-- 1 jaolmoil jaolmoil  1443848 Nov 11 19:06 fort.80.pe19
-rw-rw-r-- 1 jaolmoil jaolmoil  1436928 Nov 11 19:06 fort.80.pe20
-rw-rw-r-- 1 jaolmoil jaolmoil  1436928 Nov 11 19:06 fort.80.pe21
-rw-rw-r-- 1 jaolmoil jaolmoil  1441800 Nov 11 19:06 fort.80.pe22
-rw-rw-r-- 1 jaolmoil jaolmoil  1436936 Nov 11 19:06 fort.80.pe23
-rw-rw-r-- 1 jaolmoil jaolmoil  1617312 Nov 11 19:07 fort.81.pe00
-rw-rw-r-- 1 jaolmoil jaolmoil  1616736 Nov 11 19:07 fort.81.pe01
-rw-rw-r-- 1 jaolmoil jaolmoil  1625384 Nov 11 19:07 fort.81.pe02
-rw-rw-r-- 1 jaolmoil jaolmoil  1615880 Nov 11 19:07 fort.81.pe03
-rw-rw-r-- 1 jaolmoil jaolmoil  1625960 Nov 11 19:07 fort.81.pe04
-rw-rw-r-- 1 jaolmoil jaolmoil  1624808 Nov 11 19:07 fort.81.pe05
-rw-rw-r-- 1 jaolmoil jaolmoil  1617896 Nov 11 19:07 fort.81.pe06
-rw-rw-r-- 1 jaolmoil jaolmoil  1617896 Nov 11 19:07 fort.81.pe07
-rw-rw-r-- 1 jaolmoil jaolmoil  1626256 Nov 11 19:07 fort.81.pe08
-rw-rw-r-- 1 jaolmoil jaolmoil  1625968 Nov 11 19:07 fort.81.pe09
-rw-rw-r-- 1 jaolmoil jaolmoil  1617328 Nov 11 19:07 fort.81.pe10
-rw-rw-r-- 1 jaolmoil jaolmoil  1617328 Nov 11 19:07 fort.81.pe11
-rw-rw-r-- 1 jaolmoil jaolmoil  1616752 Nov 11 19:07 fort.81.pe12
-rw-rw-r-- 1 jaolmoil jaolmoil  1616752 Nov 11 19:07 fort.81.pe13
-rw-rw-r-- 1 jaolmoil jaolmoil  1621656 Nov 11 19:07 fort.81.pe14
-rw-rw-r-- 1 jaolmoil jaolmoil  1623392 Nov 11 19:07 fort.81.pe15
-rw-rw-r-- 1 jaolmoil jaolmoil  1617912 Nov 11 19:07 fort.81.pe16
-rw-rw-r-- 1 jaolmoil jaolmoil  1617336 Nov 11 19:07 fort.81.pe17
-rw-rw-r-- 1 jaolmoil jaolmoil  1625696 Nov 11 19:07 fort.81.pe18
-rw-rw-r-- 1 jaolmoil jaolmoil  1624264 Nov 11 19:07 fort.81.pe19
-rw-rw-r-- 1 jaolmoil jaolmoil  1616480 Nov 11 19:07 fort.81.pe20
-rw-rw-r-- 1 jaolmoil jaolmoil  1616480 Nov 11 19:07 fort.81.pe21
-rw-rw-r-- 1 jaolmoil jaolmoil  1621960 Nov 11 19:07 fort.81.pe22
-rw-rw-r-- 1 jaolmoil jaolmoil  1616488 Nov 11 19:07 fort.81.pe23
-rw-rw-r-- 1 jaolmoil jaolmoil  9144864 Nov 11 18:59 fort.82.pe00
-rw-rw-r-- 1 jaolmoil jaolmoil  9144864 Nov 11 18:59 fort.82.pe01
-rw-rw-r-- 1 jaolmoil jaolmoil  9144864 Nov 11 18:59 fort.82.pe02
-rw-rw-r-- 1 jaolmoil jaolmoil  9144864 Nov 11 18:59 fort.82.pe03
-rw-rw-r-- 1 jaolmoil jaolmoil  9144864 Nov 11 18:59 fort.82.pe04
-rw-rw-r-- 1 jaolmoil jaolmoil  9144864 Nov 11 18:59 fort.82.pe05
-rw-rw-r-- 1 jaolmoil jaolmoil  9144864 Nov 11 18:59 fort.82.pe06
-rw-rw-r-- 1 jaolmoil jaolmoil  9144864 Nov 11 18:59 fort.82.pe07
-rw-rw-r-- 1 jaolmoil jaolmoil  9144864 Nov 11 18:59 fort.82.pe08
-rw-rw-r-- 1 jaolmoil jaolmoil  9017856 Nov 11 18:59 fort.82.pe09
-rw-rw-r-- 1 jaolmoil jaolmoil  9017856 Nov 11 18:59 fort.82.pe10
-rw-rw-r-- 1 jaolmoil jaolmoil  9017856 Nov 11 18:59 fort.82.pe11
-rw-rw-r-- 1 jaolmoil jaolmoil  9017856 Nov 11 18:59 fort.82.pe12
-rw-rw-r-- 1 jaolmoil jaolmoil  9144864 Nov 11 18:59 fort.82.pe13
-rw-rw-r-- 1 jaolmoil jaolmoil  9144864 Nov 11 18:59 fort.82.pe14
-rw-rw-r-- 1 jaolmoil jaolmoil  9144864 Nov 11 18:59 fort.82.pe15
-rw-rw-r-- 1 jaolmoil jaolmoil  9144864 Nov 11 18:59 fort.82.pe16
-rw-rw-r-- 1 jaolmoil jaolmoil  9144864 Nov 11 18:59 fort.82.pe17
-rw-rw-r-- 1 jaolmoil jaolmoil  9144864 Nov 11 18:59 fort.82.pe18
-rw-rw-r-- 1 jaolmoil jaolmoil  9144864 Nov 11 18:59 fort.82.pe19
-rw-rw-r-- 1 jaolmoil jaolmoil  9271880 Nov 11 18:59 fort.82.pe20
-rw-rw-r-- 1 jaolmoil jaolmoil  9271880 Nov 11 18:59 fort.82.pe21
-rw-rw-r-- 1 jaolmoil jaolmoil  9271880 Nov 11 18:59 fort.82.pe22
-rw-rw-r-- 1 jaolmoil jaolmoil  9271880 Nov 11 18:59 fort.82.pe23
-rw-rw-r-- 1 jaolmoil jaolmoil  9144864 Nov 11 19:00 fort.83.pe00
-rw-rw-r-- 1 jaolmoil jaolmoil  9144864 Nov 11 19:00 fort.83.pe01
-rw-rw-r-- 1 jaolmoil jaolmoil  9144864 Nov 11 19:00 fort.83.pe02
-rw-rw-r-- 1 jaolmoil jaolmoil  9144864 Nov 11 19:00 fort.83.pe03
-rw-rw-r-- 1 jaolmoil jaolmoil  9144864 Nov 11 19:00 fort.83.pe04
-rw-rw-r-- 1 jaolmoil jaolmoil  9144864 Nov 11 19:00 fort.83.pe05
-rw-rw-r-- 1 jaolmoil jaolmoil  9144864 Nov 11 19:00 fort.83.pe06
-rw-rw-r-- 1 jaolmoil jaolmoil  9144864 Nov 11 19:00 fort.83.pe07
-rw-rw-r-- 1 jaolmoil jaolmoil  9144864 Nov 11 19:00 fort.83.pe08
-rw-rw-r-- 1 jaolmoil jaolmoil  9017856 Nov 11 19:00 fort.83.pe09
-rw-rw-r-- 1 jaolmoil jaolmoil  9017856 Nov 11 19:00 fort.83.pe10
-rw-rw-r-- 1 jaolmoil jaolmoil  9017856 Nov 11 19:00 fort.83.pe11
-rw-rw-r-- 1 jaolmoil jaolmoil  9017856 Nov 11 19:00 fort.83.pe12
-rw-rw-r-- 1 jaolmoil jaolmoil  9144864 Nov 11 19:00 fort.83.pe13
-rw-rw-r-- 1 jaolmoil jaolmoil  9144864 Nov 11 19:00 fort.83.pe14
-rw-rw-r-- 1 jaolmoil jaolmoil  9144864 Nov 11 19:00 fort.83.pe15
-rw-rw-r-- 1 jaolmoil jaolmoil  9144864 Nov 11 19:00 fort.83.pe16
-rw-rw-r-- 1 jaolmoil jaolmoil  9144864 Nov 11 19:00 fort.83.pe17
-rw-rw-r-- 1 jaolmoil jaolmoil  9144864 Nov 11 19:00 fort.83.pe18
-rw-rw-r-- 1 jaolmoil jaolmoil  9144864 Nov 11 19:00 fort.83.pe19
-rw-rw-r-- 1 jaolmoil jaolmoil  9271880 Nov 11 19:00 fort.83.pe20
-rw-rw-r-- 1 jaolmoil jaolmoil  9271880 Nov 11 19:00 fort.83.pe21
-rw-rw-r-- 1 jaolmoil jaolmoil  9271880 Nov 11 19:00 fort.83.pe22
-rw-rw-r-- 1 jaolmoil jaolmoil  9271880 Nov 11 19:00 fort.83.pe23
-rw-rw-r-- 1 jaolmoil jaolmoil  9144864 Nov 11 19:00 fort.84.pe00
-rw-rw-r-- 1 jaolmoil jaolmoil  9144864 Nov 11 19:00 fort.84.pe01
-rw-rw-r-- 1 jaolmoil jaolmoil  9144864 Nov 11 19:00 fort.84.pe02
-rw-rw-r-- 1 jaolmoil jaolmoil  9144864 Nov 11 19:00 fort.84.pe03
-rw-rw-r-- 1 jaolmoil jaolmoil  9144864 Nov 11 19:00 fort.84.pe04
-rw-rw-r-- 1 jaolmoil jaolmoil  9144864 Nov 11 19:00 fort.84.pe05
-rw-rw-r-- 1 jaolmoil jaolmoil  9144864 Nov 11 19:00 fort.84.pe06
-rw-rw-r-- 1 jaolmoil jaolmoil  9144864 Nov 11 19:00 fort.84.pe07
-rw-rw-r-- 1 jaolmoil jaolmoil  9144864 Nov 11 19:00 fort.84.pe08
-rw-rw-r-- 1 jaolmoil jaolmoil  9017856 Nov 11 19:00 fort.84.pe09
-rw-rw-r-- 1 jaolmoil jaolmoil  9017856 Nov 11 19:00 fort.84.pe10
-rw-rw-r-- 1 jaolmoil jaolmoil  9017856 Nov 11 19:00 fort.84.pe11
-rw-rw-r-- 1 jaolmoil jaolmoil  9017856 Nov 11 19:00 fort.84.pe12
-rw-rw-r-- 1 jaolmoil jaolmoil  9144864 Nov 11 19:00 fort.84.pe13
-rw-rw-r-- 1 jaolmoil jaolmoil  9144864 Nov 11 19:00 fort.84.pe14
-rw-rw-r-- 1 jaolmoil jaolmoil  9144864 Nov 11 19:00 fort.84.pe15
-rw-rw-r-- 1 jaolmoil jaolmoil  9144864 Nov 11 19:00 fort.84.pe16
-rw-rw-r-- 1 jaolmoil jaolmoil  9144864 Nov 11 19:00 fort.84.pe17
-rw-rw-r-- 1 jaolmoil jaolmoil  9144864 Nov 11 19:00 fort.84.pe18
-rw-rw-r-- 1 jaolmoil jaolmoil  9144864 Nov 11 19:00 fort.84.pe19
-rw-rw-r-- 1 jaolmoil jaolmoil  9271880 Nov 11 19:00 fort.84.pe20
-rw-rw-r-- 1 jaolmoil jaolmoil  9271880 Nov 11 19:00 fort.84.pe21
-rw-rw-r-- 1 jaolmoil jaolmoil  9271880 Nov 11 19:00 fort.84.pe22
-rw-rw-r-- 1 jaolmoil jaolmoil  9271880 Nov 11 19:00 fort.84.pe23
-rw-rw-r-- 1 jaolmoil jaolmoil     9231 Nov 11 19:10 fort.85
-rw-rw-r-- 1 jaolmoil jaolmoil   840264 Nov 11 19:00 fort.89
-rw-rw-r-- 1 jaolmoil jaolmoil  2032192 Nov 11 19:26 fort.8.pe00
-rw-rw-r-- 1 jaolmoil jaolmoil  2032192 Nov 11 19:26 fort.8.pe01
-rw-rw-r-- 1 jaolmoil jaolmoil  2032192 Nov 11 19:26 fort.8.pe02
-rw-rw-r-- 1 jaolmoil jaolmoil  2032192 Nov 11 19:26 fort.8.pe03
-rw-rw-r-- 1 jaolmoil jaolmoil  2032192 Nov 11 19:26 fort.8.pe04
-rw-rw-r-- 1 jaolmoil jaolmoil  2032192 Nov 11 19:26 fort.8.pe05
-rw-rw-r-- 1 jaolmoil jaolmoil  2032192 Nov 11 19:26 fort.8.pe06
-rw-rw-r-- 1 jaolmoil jaolmoil  2032192 Nov 11 19:26 fort.8.pe07
-rw-rw-r-- 1 jaolmoil jaolmoil  2032192 Nov 11 19:26 fort.8.pe08
-rw-rw-r-- 1 jaolmoil jaolmoil  2032192 Nov 11 19:26 fort.8.pe09
-rw-rw-r-- 1 jaolmoil jaolmoil  2032192 Nov 11 19:26 fort.8.pe10
-rw-rw-r-- 1 jaolmoil jaolmoil  2032192 Nov 11 19:26 fort.8.pe11
-rw-rw-r-- 1 jaolmoil jaolmoil  2032192 Nov 11 19:26 fort.8.pe12
-rw-rw-r-- 1 jaolmoil jaolmoil  2032192 Nov 11 19:26 fort.8.pe13
-rw-rw-r-- 1 jaolmoil jaolmoil  2032192 Nov 11 19:26 fort.8.pe14
-rw-rw-r-- 1 jaolmoil jaolmoil  2032192 Nov 11 19:26 fort.8.pe15
-rw-rw-r-- 1 jaolmoil jaolmoil  2032192 Nov 11 19:26 fort.8.pe16
-rw-rw-r-- 1 jaolmoil jaolmoil  1778176 Nov 11 19:26 fort.8.pe17
-rw-rw-r-- 1 jaolmoil jaolmoil  2032192 Nov 11 19:26 fort.8.pe18
-rw-rw-r-- 1 jaolmoil jaolmoil  2032192 Nov 11 19:26 fort.8.pe19
-rw-rw-r-- 1 jaolmoil jaolmoil  2032200 Nov 11 19:26 fort.8.pe20
-rw-rw-r-- 1 jaolmoil jaolmoil  2286216 Nov 11 19:26 fort.8.pe21
-rw-rw-r-- 1 jaolmoil jaolmoil  2286216 Nov 11 19:26 fort.8.pe22
-rw-rw-r-- 1 jaolmoil jaolmoil  2032200 Nov 11 19:26 fort.8.pe23
-rw-rw-r-- 1 jaolmoil jaolmoil   276752 Nov 11 19:20 fort.9
-rw-rw-r-- 1 jaolmoil jaolmoil   840264 Nov 11 19:00 fort.90
-rw-rw-r-- 1 jaolmoil jaolmoil  9144864 Nov 11 19:00 fort.92.pe00
-rw-rw-r-- 1 jaolmoil jaolmoil  9144864 Nov 11 19:00 fort.92.pe01
-rw-rw-r-- 1 jaolmoil jaolmoil  9144864 Nov 11 19:00 fort.92.pe02
-rw-rw-r-- 1 jaolmoil jaolmoil  9144864 Nov 11 19:00 fort.92.pe03
-rw-rw-r-- 1 jaolmoil jaolmoil  9144864 Nov 11 19:00 fort.92.pe04
-rw-rw-r-- 1 jaolmoil jaolmoil  9144864 Nov 11 19:00 fort.92.pe05
-rw-rw-r-- 1 jaolmoil jaolmoil  9144864 Nov 11 19:00 fort.92.pe06
-rw-rw-r-- 1 jaolmoil jaolmoil  9144864 Nov 11 19:00 fort.92.pe07
-rw-rw-r-- 1 jaolmoil jaolmoil  9144864 Nov 11 19:00 fort.92.pe08
-rw-rw-r-- 1 jaolmoil jaolmoil  9017856 Nov 11 19:00 fort.92.pe09
-rw-rw-r-- 1 jaolmoil jaolmoil  9017856 Nov 11 19:00 fort.92.pe10
-rw-rw-r-- 1 jaolmoil jaolmoil  9017856 Nov 11 19:00 fort.92.pe11
-rw-rw-r-- 1 jaolmoil jaolmoil  9017856 Nov 11 19:00 fort.92.pe12
-rw-rw-r-- 1 jaolmoil jaolmoil  9144864 Nov 11 19:00 fort.92.pe13
-rw-rw-r-- 1 jaolmoil jaolmoil  9144864 Nov 11 19:00 fort.92.pe14
-rw-rw-r-- 1 jaolmoil jaolmoil  9144864 Nov 11 19:00 fort.92.pe15
-rw-rw-r-- 1 jaolmoil jaolmoil  9144864 Nov 11 19:00 fort.92.pe16
-rw-rw-r-- 1 jaolmoil jaolmoil  9144864 Nov 11 19:00 fort.92.pe17
-rw-rw-r-- 1 jaolmoil jaolmoil  9144864 Nov 11 19:00 fort.92.pe18
-rw-rw-r-- 1 jaolmoil jaolmoil  9144864 Nov 11 19:00 fort.92.pe19
-rw-rw-r-- 1 jaolmoil jaolmoil  9271880 Nov 11 19:00 fort.92.pe20
-rw-rw-r-- 1 jaolmoil jaolmoil  9271880 Nov 11 19:00 fort.92.pe21
-rw-rw-r-- 1 jaolmoil jaolmoil  9271880 Nov 11 19:00 fort.92.pe22
-rw-rw-r-- 1 jaolmoil jaolmoil  9271880 Nov 11 19:00 fort.92.pe23
-rw-rw-r-- 1 jaolmoil jaolmoil   113200 Nov 11 19:26 fort.95.pe00
-rw-rw-r-- 1 jaolmoil jaolmoil   113200 Nov 11 19:26 fort.95.pe01
-rw-rw-r-- 1 jaolmoil jaolmoil   113200 Nov 11 19:26 fort.95.pe02
-rw-rw-r-- 1 jaolmoil jaolmoil   113200 Nov 11 19:26 fort.95.pe03
-rw-rw-r-- 1 jaolmoil jaolmoil   113200 Nov 11 19:26 fort.95.pe04
-rw-rw-r-- 1 jaolmoil jaolmoil   113200 Nov 11 19:26 fort.95.pe05
-rw-rw-r-- 1 jaolmoil jaolmoil   113200 Nov 11 19:26 fort.95.pe06
-rw-rw-r-- 1 jaolmoil jaolmoil   113200 Nov 11 19:26 fort.95.pe07
-rw-rw-r-- 1 jaolmoil jaolmoil   113200 Nov 11 19:26 fort.95.pe08
-rw-rw-r-- 1 jaolmoil jaolmoil   113200 Nov 11 19:26 fort.95.pe09
-rw-rw-r-- 1 jaolmoil jaolmoil   113200 Nov 11 19:26 fort.95.pe10
-rw-rw-r-- 1 jaolmoil jaolmoil   113200 Nov 11 19:26 fort.95.pe11
-rw-rw-r-- 1 jaolmoil jaolmoil   113200 Nov 11 19:26 fort.95.pe12
-rw-rw-r-- 1 jaolmoil jaolmoil   113200 Nov 11 19:26 fort.95.pe13
-rw-rw-r-- 1 jaolmoil jaolmoil   113200 Nov 11 19:26 fort.95.pe14
-rw-rw-r-- 1 jaolmoil jaolmoil   113200 Nov 11 19:26 fort.95.pe15
-rw-rw-r-- 1 jaolmoil jaolmoil   113200 Nov 11 19:26 fort.95.pe16
-rw-rw-r-- 1 jaolmoil jaolmoil   113200 Nov 11 19:26 fort.95.pe17
-rw-rw-r-- 1 jaolmoil jaolmoil   113200 Nov 11 19:26 fort.95.pe18
-rw-rw-r-- 1 jaolmoil jaolmoil   113200 Nov 11 19:26 fort.95.pe19
-rw-rw-r-- 1 jaolmoil jaolmoil   113200 Nov 11 19:26 fort.95.pe20
-rw-rw-r-- 1 jaolmoil jaolmoil   113200 Nov 11 19:26 fort.95.pe21
-rw-rw-r-- 1 jaolmoil jaolmoil   113200 Nov 11 19:26 fort.95.pe22
-rw-rw-r-- 1 jaolmoil jaolmoil   113200 Nov 11 19:26 fort.95.pe23
-rw-rw-r-- 1 jaolmoil jaolmoil   714668 Nov 11 18:58 fort.98
-rw-rw-r-- 1 jaolmoil jaolmoil   429465 Nov 11 19:26 FREQINFO.DAT
-rw-rw-r-- 1 jaolmoil jaolmoil     6885 Nov 11 19:26 HESSFREQ.DAT
-rw-r--r-- 1 jaolmoil jaolmoil     3345 Nov 11 18:58 INPUT
-rw-rw-r-- 1 jaolmoil jaolmoil    96052 Nov 11 19:26 IRSPEC.DAT
-rw-rw-r-- 1 jaolmoil jaolmoil        0 Nov 11 19:20 MULLIKEN.DAT
-rwxr-x--- 1 jaolmoil jaolmoil 35088744 Nov 11 18:58 Pcrystal
-rw-rw-r-- 1 jaolmoil jaolmoil    70478 Nov 11 19:26 RAMSPEC.DAT
-rw-rw-r-- 1 jaolmoil jaolmoil   118490 Nov 11 19:26 SCFOUT.LOG
-rw-rw-r-- 1 jaolmoil jaolmoil      882 Nov 11 19:10 TENS_IR.DAT
-rw-rw-r-- 1 jaolmoil jaolmoil     1746 Nov 11 19:20 TENS_RAMAN.DAT
wave function binary file /home/jaolmoil/Muralee/NaLnF/Er/new/crystal/1x1x1/pbepbe/tetragonal/shrink12/ir_and_raman/isotope/nayf4_1x1x1_merged.f9
file fort.98 saved as /home/jaolmoil/Muralee/NaLnF/Er/new/crystal/1x1x1/pbepbe/tetragonal/shrink12/ir_and_raman/isotope/nayf4_1x1x1_merged.f98
file HESSFREQ.DAT saved as /home/jaolmoil/Muralee/NaLnF/Er/new/crystal/1x1x1/pbepbe/tetragonal/shrink12/ir_and_raman/isotope/nayf4_1x1x1_merged.hessfreq
file SCFOUT.LOG saved as /home/jaolmoil/Muralee/NaLnF/Er/new/crystal/1x1x1/pbepbe/tetragonal/shrink12/ir_and_raman/isotope/nayf4_1x1x1_merged.SCFLOG
file FREQINFO.DAT saved as /home/jaolmoil/Muralee/NaLnF/Er/new/crystal/1x1x1/pbepbe/tetragonal/shrink12/ir_and_raman/isotope/nayf4_1x1x1_merged.freqinfo
file BORN.DAT saved as /home/jaolmoil/Muralee/NaLnF/Er/new/crystal/1x1x1/pbepbe/tetragonal/shrink12/ir_and_raman/isotope/nayf4_1x1x1_merged.born
file TENS_IR.DAT saved as /home/jaolmoil/Muralee/NaLnF/Er/new/crystal/1x1x1/pbepbe/tetragonal/shrink12/ir_and_raman/isotope/nayf4_1x1x1_merged.tensir
file TENS_RAMAN.DAT saved as /home/jaolmoil/Muralee/NaLnF/Er/new/crystal/1x1x1/pbepbe/tetragonal/shrink12/ir_and_raman/isotope/nayf4_1x1x1_merged.tensraman
file RAMSPEC.DAT saved as /home/jaolmoil/Muralee/NaLnF/Er/new/crystal/1x1x1/pbepbe/tetragonal/shrink12/ir_and_raman/isotope/nayf4_1x1x1_merged.ramanspec
file IRSPEC.DAT saved as /home/jaolmoil/Muralee/NaLnF/Er/new/crystal/1x1x1/pbepbe/tetragonal/shrink12/ir_and_raman/isotope/nayf4_1x1x1_merged.irspec
file fort.13 saved as /home/jaolmoil/Muralee/NaLnF/Er/new/crystal/1x1x1/pbepbe/tetragonal/shrink12/ir_and_raman/isotope/nayf4_1x1x1_merged.f13
file fort.20 saved as /home/jaolmoil/Muralee/NaLnF/Er/new/crystal/1x1x1/pbepbe/tetragonal/shrink12/ir_and_raman/isotope/nayf4_1x1x1_merged.f20
removing temporary directories /tmp/jaolmoil/TMPDIR_43866.europa.chem.jyu.fi/tmp_p26466_jaolmoil from each node
