# Supplementary material for: Confining single Er3+ ions in sub-3 nm NaYF4 nanoparticles to induce slow relaxation of the magnetisation
Source: Nat Commun. 2024 Apr 25;15:3498. doi: 10.1038/s41467-024-47682-x (PMC11045814; doi:10.1038/s41467-024-47682-x)
Supplement: Supplementary file 6 — Source data [file 41467_2024_47682_MOESM6_ESM.zip]

Archive with 7 entries (6 files):
- Source data/
- Source data/Source_Data_Figure_3_Field_Dependent.xlsx
- __MACOSX/Source data/._Source_Data_Figure_3_Field_Dependent.xlsx
- Source data/Source_Data_Figure_3_Temperature_Dependent.xlsx
- __MACOSX/Source data/._Source_Data_Figure_3_Temperature_Dependent.xlsx
- Source data/Source_Data_Figure_2.xlsx
- __MACOSX/Source data/._Source_Data_Figure_2.xlsx
