# Supplementary material for: Confining single Er3+ ions in sub-3 nm NaYF4 nanoparticles to induce slow relaxation of the magnetisation
Source: Nat Commun. 2024 Apr 25;15:3498. doi: 10.1038/s41467-024-47682-x (PMC11045814; doi:10.1038/s41467-024-47682-x)
Supplement: Supplementary file 6 — Source data [file 41467_2024_47682_MOESM6_ESM.zip › Source data/Source_Data_Figure_2.xlsx]

## Sheet: Figure 2a
	X(T) - NP1	Y(χgT/H) - NP1	Y(χgT/H) - NP2	Y(χgT/H) - NP4	Y(χgT/H) - NP6	Y(χgT/H) - NP8	Y(χgT/H) - NP10
	300	-1.27097	3.04836	12.7196	18.9897	25.2575	28.0682
	294.32	-1.24019	3.1307	12.7685	18.6561	25.3413	28.2966
	290.06	-1.15132	3.1814	12.7937	18.6524	25.3701	28.2893
	284.81	-1.08914	3.24541	12.8158	18.7868	25.386	28.3795
	279.97	-1.03101	3.30749	12.8401	18.8379	25.4023	28.4157
	274.77	-1.02103	3.36085	12.8611	18.862	25.4232	28.4555
	269.79	-0.93217	3.42188	12.8843	18.8839	25.4336	28.4178
	264.81	-0.84644	3.4753	12.9019	18.9061	25.4552	28.5047
	259.85	-0.66979	3.53356	12.9304	18.933	25.4795	28.5849
	254.77	-0.79156	3.59086	12.9595	18.9482	25.4899	28.6253
	249.77	-0.576	3.64793	12.9724	18.9943	25.5028	28.663
	244.8	-0.51315	3.70205	12.9864	18.9871	25.5237	28.7024
	239.82	-0.13039	3.75638	13.0126	19.0043	25.5433	28.8344
	234.86	-0.30855	3.81423	13.0152	19.0249	25.5546	28.7393
	229.76	-0.32339	3.86921	13.0344	19.0425	25.5669	28.7777
	224.77	-0.30498	3.92366	13.0503	19.0569	25.5773	28.806
	219.8	-0.19603	3.98206	13.0586	19.0777	25.5908	28.8313
	214.76	0.01106	4.03435	13.0685	19.0939	25.5966	28.8456
	209.75	0.11409	4.08184	13.0756	19.0919	25.5955	28.784
	204.74	0.10915	4.14368	13.0791	19.1153	25.5968	28.8255
	199.75	0.11451	4.19673	13.1027	19.1235	25.6009	28.7365
	194.77	0.11915	4.24828	13.1128	19.1276	25.61	29.0635
	189.75	0.20665	4.30372	13.1253	19.1373	25.614	28.9464
	184.74	0.24665	4.35622	13.1351	19.1443	25.6066	28.9851
	179.7	0.28665	4.40724	13.1368	19.1539	25.6018	28.8724
	174.69	0.35819	4.45735	13.1491	19.1508	25.5934	28.854
	169.72	0.48523	4.50966	13.154	19.1549	25.5796	28.9809
	164.68	0.57499	4.55884	13.1577	19.1542	25.5768	29.0424
	159.73	0.63907	4.60825	13.1639	19.1534	25.5563	29.1494
	154.74	0.6973	4.6541	13.1632	19.1466	25.5424	28.808
	149.72	0.76129	4.7014	13.1613	19.1407	25.5177	29.0565
	144.71	0.81024	4.7499	13.1547	19.1297	25.4949	28.9977
	139.72	0.86498	4.79623	13.1503	19.1167	25.4704	28.9917
	134.73	0.92121	4.84249	13.1623	19.1001	25.4417	28.9991
	129.74	0.97668	4.88669	13.1454	19.0811	25.4058	28.9267
	124.74	1.02445	4.93169	13.148	19.0654	25.3611	28.926
	119.74	1.08756	4.97506	13.1336	19.0465	25.3182	28.9038
	114.75	1.14266	5.0162	13.1245	19.0148	25.2639	28.9057
	109.77	1.19679	5.05398	13.0998	18.9806	25.2064	28.8142
	104.79	1.25106	5.09062	13.0776	18.9354	25.1366	28.7573
	99.808	1.30341	5.12396	13.0464	18.8884	25.059	28.6859
	95.055	1.34856	5.1438	12.987	18.7954	24.9624	28.6666
	90.056	1.40025	5.17193	12.9449	18.7264	24.8196	28.457
	85.057	1.45055	5.19786	12.8966	18.6176	24.7034	28.3306
	80.054	1.50004	5.22117	12.8424	18.6324	24.5794	28.2231
	75.052	1.54809	5.24446	12.7868	18.444	24.4329	28.0939
	70.092	1.61071	5.25823	12.7164	18.3589	24.2866	27.933
	65.075	1.63995	5.26571	12.628	18.2208	24.0912	27.7326
	60.078	1.68123	5.26645	12.5252	18.0286	23.8646	27.4966
	55.058	1.7196	5.26092	12.4067	17.8495	23.6102	27.2309
	50.035	1.75466	5.24726	12.2705	17.6718	23.3144	26.9201
	47.998	1.77466	5.23878	12.2146	17.5737	23.1805	26.7799
	46.038	1.75893	5.22784	12.1463	17.4652	23.0423	26.6369
	44.041	1.7913	5.21635	12.077	17.3642	22.8985	26.4791
	42.028	1.80134	5.20193	12.0051	17.2527	22.7386	26.3099
	40.025	1.81107	5.18576	11.9261	17.1328	22.5739	26.1328
	38.025	1.82026	5.16709	11.8433	16.9881	22.3965	25.9393
	36.014	1.82746	5.14573	11.7515	16.8658	22.2106	25.7423
	34.016	1.83413	5.12151	11.6566	16.7242	22.0097	25.5282
	32.014	1.83921	5.09482	11.5555	16.5698	21.7998	25.2991
	30.011	1.84336	5.06432	11.4487	16.4023	21.5696	25.0566
	28.003	1.84586	5.03025	11.33	16.223	21.3277	24.7887
	26.004	1.85195	4.99368	11.2057	16.0521	21.079	24.5138
	24.003	1.85196	4.95299	11.0746	15.8396	20.808	24.2254
	22.008	1.85379	4.90867	10.933	15.6342	20.5192	23.9029
	20.003	1.8414	4.85922	10.7772	15.4133	20.2129	23.5547
	19	1.83898	4.83333	10.7115	15.2883	20.054	23.4044
	18.003	1.83612	4.80497	10.6237	15.1649	19.8846	23.1983
	16.998	1.83223	4.77633	10.5372	15.041	19.7198	23.0119
	16.001	1.82844	4.74609	10.4514	14.908	19.5377	22.827
	15.004	1.82395	4.71458	10.3605	14.7751	19.3569	22.6173
	14.028	1.81815	4.68155	10.2667	14.6287	19.1704	22.4042
	13.014	1.80985	4.63976	10.1513	14.4746	18.9483	22.1493
	12.006	1.799	4.59354	10.0358	14.2922	18.7046	21.8852
	11.02	1.79069	4.55277	9.92463	14.125	18.4843	21.6656
	10.004	1.77989	4.50343	9.79356	13.9383	18.2414	21.3508
	9.014	1.77231	4.46458	9.68188	13.7859	18.035	21.1119
	8.5026	1.76838	4.44332	9.62824	13.7017	17.9153	20.9842
	8.0017	1.7624	4.42276	9.57819	13.6164	17.7994	20.865
	7.503	1.75749	4.39786	9.50526	13.526	17.6806	20.7059
	7.0027	1.75171	4.37267	9.44589	13.4334	17.5742	20.5721
	6.5032	1.74741	4.34812	9.38425	13.3379	17.4347	20.425
	6.0034	1.73794	4.32209	9.32571	13.2355	17.2932	20.2939
	5.5034	1.72991	4.29465	9.23185	13.1192	17.1399	20.1009
	5.0012	1.71955	4.25687	9.14784	13.0002	17.0051	19.9134
	4.5139	1.70798	4.21558	9.06477	12.8582	16.8164	19.6946
	3.9994	1.71349	4.21098	9.03774	12.8338	16.7735	19.6545
	3.4959	1.70479	4.18877	8.97518	12.7254	16.6345	19.5495
	3.0002	1.696	4.1571	8.89628	12.6091	16.4867	19.3692
	2.8	1.69216	4.1431	8.86243	12.556	16.4201	19.2939
	2.6977	1.68963	4.13538	8.84433	12.5274	16.3857	19.244
	2.5969	1.6873	4.12748	8.82427	12.5001	16.3499	19.2011
	2.4961	1.68846	4.11917	8.80366	12.4691	16.3127	19.1577
	2.3956	1.68206	4.11177	8.78486	12.4402	16.2756	19.1037
	2.3001	1.68026	4.10524	8.7751	12.4158	16.2459	19.0668
	2.1994	1.67891	4.10068	8.76083	12.3938	16.2235	19.0364
	2.1025	1.67547	4.09016	8.74065	12.3557	16.1707	18.9934
	1.9986	1.67295	4.08313	8.72674	12.3266	16.132	18.9536
	1.8885	1.67176	4.0754	8.71048	12.294	16.0911	18.9053
	1.8004	1.66931	4.07202	8.70077	13.4695	16.0672	18.8985

## Sheet: Figure 2b
	X(T) - NP1	Y(χgT/H) - NP1	Y(χgT/H) - NP2	Y(χgT/H) - NP4	Y(χgT/H) - NP6	Y(χgT/H) - NP8	Y(χgT/H) - NP10
	1.99767	0.99382	2.37514	4.43101	7.13145	9.25342	10.8043
	2.00177	0.99511	2.37874	4.43723	7.14422	9.26709	10.8215
	2.50225	1.14264	2.74326	5.128	8.27141	10.7451	12.5455
	3.00156	1.25851	3.03337	5.68057	9.17434	11.9322	13.9431
	3.49869	1.34907	3.26273	6.11899	9.89383	12.8801	15.063
	4.0119	1.42174	3.44719	6.47465	10.4857	13.6571	15.9714
	4.50175	1.4859	3.6114	6.79256	11.004	14.3402	16.7863
	5.00476	1.53947	3.7486	7.05783	11.4408	14.9235	17.4644
	5.50118	1.57773	3.85075	7.24569	11.7796	15.3443	17.9572
	6.00387	1.60909	3.92869	7.41868	12.0528	15.7165	18.3834
	6.50272	1.63734	4.00577	7.57024	12.2983	16.0532	18.7987
	7.0028	1.66104	4.07054	7.70368	12.5151	16.3471	19.1337
	7.5007	1.68141	4.12838	7.8143	12.7082	16.6051	19.4255
	8.00123	1.70068	4.18015	7.91827	12.8877	16.832	19.6973
	8.50336	1.71705	4.2257	8.0182	13.0465	17.0468	19.9527
	8.99994	1.73142	4.26677	8.10704	13.1915	17.241	20.1871
	10.0005	1.7585	4.34352	8.26828	13.4663	17.6179	20.6095
	11.0201	1.784	4.41766	8.42272	13.7328	17.9651	21.012
	12.0031	1.80639	4.48204	8.56166	13.966	18.2761	21.3755
	13.0115	1.82543	4.54007	8.69023	14.1825	18.5658	21.7073
	14.0252	1.84444	4.59556	8.81191	14.395	18.8483	22.0272
	14.9978	1.85794	4.63735	8.91271	14.5621	19.0824	22.2891
	16.0168	1.87058	4.67877	9.00809	14.7606	19.3337	22.5863
	16.9955	1.88069	4.71471	9.09676	14.8792	19.5024	22.7647
	18.006	1.89252	4.753	9.18142	15.0345	19.711	23.0043
	19.0039	1.90163	4.78614	9.26063	15.1754	19.8978	23.2069
	19.9991	1.91021	4.81597	9.33584	15.3026	20.066	23.3974
	21.9967	1.92524	4.87045	9.47813	15.5457	20.4051	23.7754
	23.9933	1.93773	4.91806	9.60808	15.7805	20.727	24.125
	26.0008	1.94778	4.96317	9.72693	15.9961	21.0144	24.4432
	28.0002	1.95594	5.00265	9.83737	16.1949	21.2908	24.7398
	30.0065	1.96504	5.03912	9.9403	16.3839	21.5481	25.0221
	32.006	1.96458	5.06995	10.0347	16.5551	21.7828	25.2758
	34.0049	1.97283	5.09739	10.1243	16.7144	22.0013	25.5118
	36.0084	1.97401	5.12219	10.2062	16.8621	22.2053	25.7344
	38.009	1.97468	5.14227	10.2818	17.0026	22.4008	25.9436
	40.0091	1.97487	5.15966	10.3521	17.1346	22.5829	26.1371
	42.0123	1.9736	5.17539	10.418	17.2609	22.7531	26.3207
	44.0182	1.97191	5.19021	10.4795	17.3773	22.9177	26.502
	46.0204	1.96862	5.20127	10.5351	17.4827	23.0602	26.6523
	48.0219	1.96332	5.2101	10.5878	17.579	23.2039	26.7962
	50.018	1.95984	5.21731	10.6361	17.6699	23.329	26.9359
	55.0235	1.94429	5.22384	10.7408	17.8746	23.6171	27.2344
	60.033	1.92504	5.22249	10.8284	18.0501	23.8606	27.4952
	65.0489	1.90276	5.21591	10.9013	18.206	24.0696	27.7233
	70.0569	1.87929	5.20302	10.9623	18.3341	24.2518	27.9094
	75.0701	1.84946	5.18432	11.0144	18.4444	24.4182	28.0679
	80.0754	1.82191	5.16141	11.0549	18.5404	24.5609	28.206
	85.0895	1.79515	5.13133	11.0888	18.6269	24.6795	28.3314
	90.0763	1.75871	5.08952	11.1157	18.6963	24.7809	28.429
	95.1065	1.72709	5.06836	11.1402	18.7633	24.8851	28.5277
	100.117	1.69436	5.03506	11.1619	18.8255	24.9787	28.6153
	105.129	1.65996	4.99887	11.1786	18.8776	25.0653	28.697
	110.142	1.62463	4.95854	11.186	18.9236	25.1406	28.7579
	115.159	1.58828	4.91659	11.1898	18.9702	25.2005	28.8072
	120.166	1.55638	4.87222	11.1908	18.992	25.2467	28.8413
	125.172	1.5221	4.82638	11.1852	19.0097	25.2866	28.8657
	130.182	1.47517	4.77809	11.1792	19.0244	25.3316	28.8781
	135.185	1.43598	4.72903	11.173	19.0397	25.3556	28.8953
	140.208	1.39561	4.68	11.1615	19.0573	25.3903	28.9071
	145.218	1.35625	4.62997	11.1505	19.0697	25.4153	28.9211
	150.224	1.31633	4.57903	11.1376	19.0744	25.4366	28.9282
	155.228	1.27522	4.52742	11.0999	19.0811	25.4537	28.9274
	160.229	1.2363	4.47559	11.1087	19.0822	25.4703	28.9233
	165.242	1.19434	4.42477	11.0928	19.0822	25.4852	28.9072
	170.252	1.15499	4.36757	11.0756	19.0841	25.4999	28.9083
	175.264	1.11307	4.31385	11.0568	19.0875	25.5107	28.8984
	180.274	1.07197	4.25892	11.036	19.0786	25.5112	28.8859
	185.282	1.03032	4.20244	11.0135	19.07	25.5136	28.8894
	190.282	0.98844	4.14604	10.99	19.0618	25.5206	28.8518
	195.29	0.94616	4.09021	10.9655	19.0537	25.5207	28.8225
	200.306	0.90457	4.03325	10.94	19.0428	25.5153	28.8114
	205.285	0.85743	3.97557	10.9143	19.0305	25.5111	28.7755
	210.284	0.81808	3.91729	10.8826	19.013	25.5048	28.7454
	215.299	0.77732	3.85918	10.8601	19.0028	25.4999	28.7174
	220.303	0.72716	3.8003	10.8326	18.9892	25.4935	28.6904
	225.298	0.69268	3.74144	10.8061	18.9721	25.4864	28.6624
	230.298	0.64661	3.6822	10.7787	18.9562	25.4776	28.627
	235.303	0.61737	3.62256	10.7517	18.9417	25.4617	28.5971
	240.299	0.55972	3.5613	10.7239	18.9171	25.4509	28.5611
	245.302	0.52023	3.50156	10.6977	18.8956	25.4344	28.5265
	250.303	0.47347	3.44106	10.6649	18.8745	25.4148	28.4951
	255.295	0.43475	3.37964	10.6357	18.8527	25.4014	28.4569
	260.301	0.39067	3.3193	10.6061	18.8408	25.3767	28.4172
	265.298	0.34188	3.25795	10.5744	18.813	25.3559	28.3686
	270.299	0.30902	3.19743	10.5436	18.7777	25.3259	28.3286
	275.302	0.26538	3.13536	10.5126	18.7525	25.3158	28.2854
	280.303	0.22468	3.07512	10.4813	18.7269	25.2954	28.2419
	285.298	0.18525	3.0138	10.451	18.7062	25.278	28.1987
	290.306	0.15165	2.95471	10.4207	18.6796	25.2735	28.1514
	295.308	0.13401	2.89159	10.3864	18.6542	25.2445	28.1041
	300.302	0.13972	2.82911	10.3545	18.6256	25.2205	28.0543

## Sheet: Figure 2c
	X(Number of Er ions)	Y(χgT/H)	X(Number of Er ions) - Linear Fit	Y(χgT/H) - Linear Fit
	1	1.66931	0	-0.64507
	2	4.07202	0.01301	-0.61462
	4	8.70077	0.02603	-0.58417
	7	13.4695	0.03904	-0.55373
	9	16.0672	0.05205	-0.52328
	12	18.8985	0.06507	-0.49284
			0.07808	-0.46239
			0.09109	-0.43195
			0.1041	-0.4015
			0.11712	-0.37106
			0.13013	-0.34061
			0.14314	-0.31017
			0.15616	-0.27972
			0.16917	-0.24928
			0.18218	-0.21883
			0.1952	-0.18838
			0.20821	-0.15794
			0.22122	-0.12749
			0.23423	-0.09705
			0.24725	-0.0666
			0.26026	-0.03616
			0.27327	-0.00571
			0.28629	0.02473
			0.2993	0.05518
			0.31231	0.08562
			0.32533	0.11607
			0.33834	0.14652
			0.35135	0.17696
			0.36436	0.20741
			0.37738	0.23785
			0.39039	0.2683
			0.4034	0.29874
			0.41642	0.32919
			0.42943	0.35963
			0.44244	0.39008
			0.45546	0.42052
			0.46847	0.45097
			0.48148	0.48142
			0.49449	0.51186
			0.50751	0.54231
			0.52052	0.57275
			0.53353	0.6032
			0.54655	0.63364
			0.55956	0.66409
			0.57257	0.69453
			0.58559	0.72498
			0.5986	0.75542
			0.61161	0.78587
			0.62462	0.81631
			0.63764	0.84676
			0.65065	0.87721
			0.66366	0.90765
			0.67668	0.9381
			0.68969	0.96854
			0.7027	0.99899
			0.71572	1.02943
			0.72873	1.05988
			0.74174	1.09032
			0.75475	1.12077
			0.76777	1.15121
			0.78078	1.18166
			0.79379	1.21211
			0.80681	1.24255
			0.81982	1.273
			0.83283	1.30344
			0.84585	1.33389
			0.85886	1.36433
			0.87187	1.39478
			0.88488	1.42522
			0.8979	1.45567
			0.91091	1.48611
			0.92392	1.51656
			0.93694	1.54701
			0.94995	1.57745
			0.96296	1.6079
			0.97598	1.63834
			0.98899	1.66879
			1.002	1.69923
			1.01502	1.72968
			1.02803	1.76012
			1.04104	1.79057
			1.05405	1.82101
			1.06707	1.85146
			1.08008	1.8819
			1.09309	1.91235
			1.10611	1.9428
			1.11912	1.97324
			1.13213	2.00369
			1.14515	2.03413
			1.15816	2.06458
			1.17117	2.09502
			1.18418	2.12547
			1.1972	2.15591
			1.21021	2.18636
			1.22322	2.2168
			1.23624	2.24725
			1.24925	2.2777
			1.26226	2.30814
			1.27528	2.33859
			1.28829	2.36903
			1.3013	2.39948
			1.31431	2.42992
			1.32733	2.46037
			1.34034	2.49081
			1.35335	2.52126
			1.36637	2.5517
			1.37938	2.58215
			1.39239	2.6126
			1.40541	2.64304
			1.41842	2.67349
			1.43143	2.70393
			1.44444	2.73438
			1.45746	2.76482
			1.47047	2.79527
			1.48348	2.82571
			1.4965	2.85616
			1.50951	2.8866
			1.52252	2.91705
			1.53554	2.94749
			1.54855	2.97794
			1.56156	3.00839
			1.57457	3.03883
			1.58759	3.06928
			1.6006	3.09972
			1.61361	3.13017
			1.62663	3.16061
			1.63964	3.19106
			1.65265	3.2215
			1.66567	3.25195
			1.67868	3.28239
			1.69169	3.31284
			1.7047	3.34329
			1.71772	3.37373
			1.73073	3.40418
			1.74374	3.43462
			1.75676	3.46507
			1.76977	3.49551
			1.78278	3.52596
			1.7958	3.5564
			1.80881	3.58685
			1.82182	3.61729
			1.83483	3.64774
			1.84785	3.67819
			1.86086	3.70863
			1.87387	3.73908
			1.88689	3.76952
			1.8999	3.79997
			1.91291	3.83041
			1.92593	3.86086
			1.93894	3.8913
			1.95195	3.92175
			1.96496	3.95219
			1.97798	3.98264
			1.99099	4.01308
			2.004	4.04353
			2.01702	4.07398
			2.03003	4.10442
			2.04304	4.13487
			2.05606	4.16531
			2.06907	4.19576
			2.08208	4.2262
			2.0951	4.25665
			2.10811	4.28709
			2.12112	4.31754
			2.13413	4.34798
			2.14715	4.37843
			2.16016	4.40888
			2.17317	4.43932
			2.18619	4.46977
			2.1992	4.50021
			2.21221	4.53066
			2.22523	4.5611
			2.23824	4.59155
			2.25125	4.62199
			2.26426	4.65244
			2.27728	4.68288
			2.29029	4.71333
			2.3033	4.74378
			2.31632	4.77422
			2.32933	4.80467
			2.34234	4.83511
			2.35536	4.86556
			2.36837	4.896
			2.38138	4.92645
			2.39439	4.95689
			2.40741	4.98734
			2.42042	5.01778
			2.43343	5.04823
			2.44645	5.07867
			2.45946	5.10912
			2.47247	5.13957
			2.48549	5.17001
			2.4985	5.20046
			2.51151	5.2309
			2.52452	5.26135
			2.53754	5.29179
			2.55055	5.32224
			2.56356	5.35268
			2.57658	5.38313
			2.58959	5.41357
			2.6026	5.44402
			2.61562	5.47447
			2.62863	5.50491
			2.64164	5.53536
			2.65465	5.5658
			2.66767	5.59625
			2.68068	5.62669
			2.69369	5.65714
			2.70671	5.68758
			2.71972	5.71803
			2.73273	5.74847
			2.74575	5.77892
			2.75876	5.80937
			2.77177	5.83981
			2.78478	5.87026
			2.7978	5.9007
			2.81081	5.93115
			2.82382	5.96159
			2.83684	5.99204
			2.84985	6.02248
			2.86286	6.05293
			2.87588	6.08337
			2.88889	6.11382
			2.9019	6.14426
			2.91491	6.17471
			2.92793	6.20516
			2.94094	6.2356
			2.95395	6.26605
			2.96697	6.29649
			2.97998	6.32694
			2.99299	6.35738
			3.00601	6.38783
			3.01902	6.41827
			3.03203	6.44872
			3.04505	6.47916
			3.05806	6.50961
			3.07107	6.54006
			3.08408	6.5705
			3.0971	6.60095
			3.11011	6.63139
			3.12312	6.66184
			3.13614	6.69228
			3.14915	6.72273
			3.16216	6.75317
			3.17518	6.78362
			3.18819	6.81406
			3.2012	6.84451
			3.21421	6.87495
			3.22723	6.9054
			3.24024	6.93585
			3.25325	6.96629
			3.26627	6.99674
			3.27928	7.02718
			3.29229	7.05763
			3.30531	7.08807
			3.31832	7.11852
			3.33133	7.14896
			3.34434	7.17941
			3.35736	7.20985
			3.37037	7.2403
			3.38338	7.27075
			3.3964	7.30119
			3.40941	7.33164
			3.42242	7.36208
			3.43544	7.39253
			3.44845	7.42297
			3.46146	7.45342
			3.47447	7.48386
			3.48749	7.51431
			3.5005	7.54475
			3.51351	7.5752
			3.52653	7.60565
			3.53954	7.63609
			3.55255	7.66654
			3.56557	7.69698
			3.57858	7.72743
			3.59159	7.75787
			3.6046	7.78832
			3.61762	7.81876
			3.63063	7.84921
			3.64364	7.87965
			3.65666	7.9101
			3.66967	7.94054
			3.68268	7.97099
			3.6957	8.00144
			3.70871	8.03188
			3.72172	8.06233
			3.73473	8.09277
			3.74775	8.12322
			3.76076	8.15366
			3.77377	8.18411
			3.78679	8.21455
			3.7998	8.245
			3.81281	8.27544
			3.82583	8.30589
			3.83884	8.33634
			3.85185	8.36678
			3.86486	8.39723
			3.87788	8.42767
			3.89089	8.45812
			3.9039	8.48856
			3.91692	8.51901
			3.92993	8.54945
			3.94294	8.5799
			3.95596	8.61034
			3.96897	8.64079
			3.98198	8.67124
			3.99499	8.70168
			4.00801	8.73213
			4.02102	8.76257
			4.03403	8.79302
			4.04705	8.82346
			4.06006	8.85391
			4.07307	8.88435
			4.08609	8.9148
			4.0991	8.94524
			4.11211	8.97569
			4.12513	9.00613
			4.13814	9.03658
			4.15115	9.06703
			4.16416	9.09747
			4.17718	9.12792
			4.19019	9.15836
			4.2032	9.18881
			4.21622	9.21925
			4.22923	9.2497
			4.24224	9.28014
			4.25526	9.31059
			4.26827	9.34103
			4.28128	9.37148
			4.29429	9.40193
			4.30731	9.43237
			4.32032	9.46282
			4.33333	9.49326
			4.34635	9.52371
			4.35936	9.55415
			4.37237	9.5846
			4.38539	9.61504
			4.3984	9.64549
			4.41141	9.67593
			4.42442	9.70638
			4.43744	9.73683
			4.45045	9.76727
			4.46346	9.79772
			4.47648	9.82816
			4.48949	9.85861
			4.5025	9.88905
			4.51552	9.9195
			4.52853	9.94994
			4.54154	9.98039
			4.55455	10.0108
			4.56757	10.0413
			4.58058	10.0717
			4.59359	10.1022
			4.60661	10.1326
			4.61962	10.1631
			4.63263	10.1935
			4.64565	10.224
			4.65866	10.2544
			4.67167	10.2848
			4.68468	10.3153
			4.6977	10.3457
			4.71071	10.3762
			4.72372	10.4066
			4.73674	10.4371
			4.74975	10.4675
			4.76276	10.498
			4.77578	10.5284
			4.78879	10.5588
			4.8018	10.5893
			4.81481	10.6197
			4.82783	10.6502
			4.84084	10.6806
			4.85385	10.7111
			4.86687	10.7415
			4.87988	10.772
			4.89289	10.8024
			4.90591	10.8329
			4.91892	10.8633
			4.93193	10.8938
			4.94494	10.9242
			4.95796	10.9546
			4.97097	10.9851
			4.98398	11.0155
			4.997	11.046
			5.01001	11.0764
			5.02302	11.1069
			5.03604	11.1373
			5.04905	11.1678
			5.06206	11.1982
			5.07508	11.2287
			5.08809	11.2591
			5.1011	11.2895
			5.11411	11.32
			5.12713	11.3504
			5.14014	11.3809
			5.15315	11.4113
			5.16617	11.4418
			5.17918	11.4722
			5.19219	11.5027
			5.20521	11.5331
			5.21822	11.5635
			5.23123	11.594
			5.24424	11.6244
			5.25726	11.6549
			5.27027	11.6853
			5.28328	11.7158
			5.2963	11.7462
			5.30931	11.7767
			5.32232	11.8071
			5.33534	11.8376
			5.34835	11.868
			5.36136	11.8985
			5.37437	11.9289
			5.38739	11.9593
			5.4004	11.9898
			5.41341	12.0202
			5.42643	12.0507
			5.43944	12.0811
			5.45245	12.1116
			5.46547	12.142
			5.47848	12.1725
			5.49149	12.2029
			5.5045	12.2333
			5.51752	12.2638
			5.53053	12.2942
			5.54354	12.3247
			5.55656	12.3551
			5.56957	12.3856
			5.58258	12.416
			5.5956	12.4465
			5.60861	12.4769
			5.62162	12.5074
			5.63463	12.5378
			5.64765	12.5683
			5.66066	12.5987
			5.67367	12.6291
			5.68669	12.6596
			5.6997	12.69
			5.71271	12.7205
			5.72573	12.7509
			5.73874	12.7814
			5.75175	12.8118
			5.76476	12.8423
			5.77778	12.8727
			5.79079	12.9032
			5.8038	12.9336
			5.81682	12.964
			5.82983	12.9945
			5.84284	13.0249
			5.85586	13.0554
			5.86887	13.0858
			5.88188	13.1163
			5.89489	13.1467
			5.90791	13.1772
			5.92092	13.2076
			5.93393	13.238
			5.94695	13.2685
			5.95996	13.2989
			5.97297	13.3294
			5.98599	13.3598
			5.999	13.3903
			6.01201	13.4207
			6.02503	13.4512
			6.03804	13.4816
			6.05105	13.5121
			6.06406	13.5425
			6.07708	13.573
			6.09009	13.6034
			6.1031	13.6338
			6.11612	13.6643
			6.12913	13.6947
			6.14214	13.7252
			6.15516	13.7556
			6.16817	13.7861
			6.18118	13.8165
			6.19419	13.847
			6.20721	13.8774
			6.22022	13.9078
			6.23323	13.9383
			6.24625	13.9687
			6.25926	13.9992
			6.27227	14.0296
			6.28529	14.0601
			6.2983	14.0905
			6.31131	14.121
			6.32432	14.1514
			6.33734	14.1819
			6.35035	14.2123
			6.36336	14.2427
			6.37638	14.2732
			6.38939	14.3036
			6.4024	14.3341
			6.41542	14.3645
			6.42843	14.395
			6.44144	14.4254
			6.45445	14.4559
			6.46747	14.4863
			6.48048	14.5168
			6.49349	14.5472
			6.50651	14.5777
			6.51952	14.6081
			6.53253	14.6385
			6.54555	14.669
			6.55856	14.6994
			6.57157	14.7299
			6.58458	14.7603
			6.5976	14.7908
			6.61061	14.8212
			6.62362	14.8517
			6.63664	14.8821
			6.64965	14.9125
			6.66266	14.943
			6.67568	14.9734
			6.68869	15.0039
			6.7017	15.0343
			6.71471	15.0648
			6.72773	15.0952
			6.74074	15.1257
			6.75375	15.1561
			6.76677	15.1866
			6.77978	15.217
			6.79279	15.2475
			6.80581	15.2779
			6.81882	15.3083
			6.83183	15.3388
			6.84484	15.3692
			6.85786	15.3997
			6.87087	15.4301
			6.88388	15.4606
			6.8969	15.491
			6.90991	15.5215
			6.92292	15.5519
			6.93594	15.5823
			6.94895	15.6128
			6.96196	15.6432
			6.97497	15.6737
			6.98799	15.7041
			7.001	15.7346
			7.01401	15.765
			7.02703	15.7955
			7.04004	15.8259
			7.05305	15.8564
			7.06607	15.8868
			7.07908	15.9172
			7.09209	15.9477
			7.10511	15.9781
			7.11812	16.0086
			7.13113	16.039
			7.14414	16.0695
			7.15716	16.0999
			7.17017	16.1304
			7.18318	16.1608
			7.1962	16.1913
			7.20921	16.2217
			7.22222	16.2522
			7.23524	16.2826
			7.24825	16.313
			7.26126	16.3435
			7.27427	16.3739
			7.28729	16.4044
			7.3003	16.4348
			7.31331	16.4653
			7.32633	16.4957
			7.33934	16.5262
			7.35235	16.5566
			7.36537	16.5871
			7.37838	16.6175
			7.39139	16.6479
			7.4044	16.6784
			7.41742	16.7088
			7.43043	16.7393
			7.44344	16.7697
			7.45646	16.8002
			7.46947	16.8306
			7.48248	16.8611
			7.4955	16.8915
			7.50851	16.9219
			7.52152	16.9524
			7.53453	16.9828
			7.54755	17.0133
			7.56056	17.0437
			7.57357	17.0742
			7.58659	17.1046
			7.5996	17.1351
			7.61261	17.1655
			7.62563	17.196
			7.63864	17.2264
			7.65165	17.2569
			7.66466	17.2873
			7.67768	17.3177
			7.69069	17.3482
			7.7037	17.3786
			7.71672	17.4091
			7.72973	17.4395
			7.74274	17.47
			7.75576	17.5004
			7.76877	17.5309
			7.78178	17.5613
			7.79479	17.5918
			7.80781	17.6222
			7.82082	17.6526
			7.83383	17.6831
			7.84685	17.7135
			7.85986	17.744
			7.87287	17.7744
			7.88589	17.8049
			7.8989	17.8353
			7.91191	17.8657
			7.92492	17.8962
			7.93794	17.9266
			7.95095	17.9571
			7.96396	17.9875
			7.97698	18.018
			7.98999	18.0484
			8.003	18.0789
			8.01602	18.1093
			8.02903	18.1398
			8.04204	18.1702
			8.05506	18.2006
			8.06807	18.2311
			8.08108	18.2615
			8.09409	18.292
			8.10711	18.3224
			8.12012	18.3529
			8.13313	18.3833
			8.14615	18.4138
			8.15916	18.4442
			8.17217	18.4747
			8.18519	18.5051
			8.1982	18.5356
			8.21121	18.566
			8.22422	18.5964
			8.23724	18.6269
			8.25025	18.6573
			8.26326	18.6878
			8.27628	18.7182
			8.28929	18.7487
			8.3023	18.7791
			8.31532	18.8096
			8.32833	18.84
			8.34134	18.8705
			8.35435	18.9009
			8.36737	18.9313
			8.38038	18.9618
			8.39339	18.9922
			8.40641	19.0227
			8.41942	19.0531
			8.43243	19.0836
			8.44545	19.114
			8.45846	19.1445
			8.47147	19.1749
			8.48448	19.2053
			8.4975	19.2358
			8.51051	19.2662
			8.52352	19.2967
			8.53654	19.3271
			8.54955	19.3576
			8.56256	19.388
			8.57558	19.4185
			8.58859	19.4489
			8.6016	19.4794
			8.61461	19.5098
			8.62763	19.5403
			8.64064	19.5707
			8.65365	19.6011
			8.66667	19.6316
			8.67968	19.662
			8.69269	19.6925
			8.70571	19.7229
			8.71872	19.7534
			8.73173	19.7838
			8.74474	19.8143
			8.75776	19.8447
			8.77077	19.8752
			8.78378	19.9056
			8.7968	19.936
			8.80981	19.9665
			8.82282	19.9969
			8.83584	20.0274
			8.84885	20.0578
			8.86186	20.0883
			8.87487	20.1187
			8.88789	20.1492
			8.9009	20.1796
			8.91391	20.21
			8.92693	20.2405
			8.93994	20.2709
			8.95295	20.3014
			8.96597	20.3318
			8.97898	20.3623
			8.99199	20.3927
			9.00501	20.4232
			9.01802	20.4536
			9.03103	20.4841
			9.04404	20.5145
			9.05706	20.545
			9.07007	20.5754
			9.08308	20.6058
			9.0961	20.6363
			9.10911	20.6667
			9.12212	20.6972
			9.13514	20.7276
			9.14815	20.7581
			9.16116	20.7885
			9.17417	20.819
			9.18719	20.8494
			9.2002	20.8799
			9.21321	20.9103
			9.22623	20.9407
			9.23924	20.9712
			9.25225	21.0016
			9.26527	21.0321
			9.27828	21.0625
			9.29129	21.093
			9.3043	21.1234
			9.31732	21.1539
			9.33033	21.1843
			9.34334	21.2147
			9.35636	21.2452
			9.36937	21.2756
			9.38238	21.3061
			9.3954	21.3365
			9.40841	21.367
			9.42142	21.3974
			9.43443	21.4279
			9.44745	21.4583
			9.46046	21.4888
			9.47347	21.5192
			9.48649	21.5496
			9.4995	21.5801
			9.51251	21.6105
			9.52553	21.641
			9.53854	21.6714
			9.55155	21.7019
			9.56456	21.7323
			9.57758	21.7628
			9.59059	21.7932
			9.6036	21.8237
			9.61662	21.8541
			9.62963	21.8846
			9.64264	21.915
			9.65566	21.9454
			9.66867	21.9759
			9.68168	22.0063
			9.69469	22.0368
			9.70771	22.0672
			9.72072	22.0977
			9.73373	22.1281
			9.74675	22.1586
			9.75976	22.189
			9.77277	22.2194
			9.78579	22.2499
			9.7988	22.2803
			9.81181	22.3108
			9.82482	22.3412
			9.83784	22.3717
			9.85085	22.4021
			9.86386	22.4326
			9.87688	22.463
			9.88989	22.4935
			9.9029	22.5239
			9.91592	22.5543
			9.92893	22.5848
			9.94194	22.6152
			9.95495	22.6457
			9.96797	22.6761
			9.98098	22.7066
			9.99399	22.737
			10.007	22.7675
			10.02	22.7979
			10.033	22.8284
			10.046	22.8588
			10.0591	22.8893
			10.0721	22.9197
			10.0851	22.9501
			10.0981	22.9806
			10.1111	23.011
			10.1241	23.0415
			10.1371	23.0719
			10.1502	23.1024
			10.1632	23.1328
			10.1762	23.1633
			10.1892	23.1937
			10.2022	23.2242
			10.2152	23.2546
			10.2282	23.285
			10.2412	23.3155
			10.2543	23.3459
			10.2673	23.3764
			10.2803	23.4068
			10.2933	23.4373
			10.3063	23.4677
			10.3193	23.4982
			10.3323	23.5286
			10.3453	23.559
			10.3584	23.5895
			10.3714	23.6199
			10.3844	23.6504
			10.3974	23.6808
			10.4104	23.7113
			10.4234	23.7417
			10.4364	23.7722
			10.4495	23.8026
			10.4625	23.8331
			10.4755	23.8635
			10.4885	23.894
			10.5015	23.9244
			10.5145	23.9548
			10.5275	23.9853
			10.5405	24.0157
			10.5535	24.0462
			10.5666	24.0766
			10.5796	24.1071
			10.5926	24.1375
			10.6056	24.168
			10.6186	24.1984
			10.6316	24.2289
			10.6446	24.2593
			10.6577	24.2897
			10.6707	24.3202
			10.6837	24.3506
			10.6967	24.3811
			10.7097	24.4115
			10.7227	24.442
			10.7357	24.4724
			10.7487	24.5029
			10.7618	24.5333
			10.7748	24.5637
			10.7878	24.5942
			10.8008	24.6246
			10.8138	24.6551
			10.8268	24.6855
			10.8398	24.716
			10.8529	24.7464
			10.8659	24.7769
			10.8789	24.8073
			10.8919	24.8378
			10.9049	24.8682
			10.9179	24.8986
			10.9309	24.9291
			10.9439	24.9595
			10.957	24.99
			10.97	25.0204
			10.983	25.0509
			10.996	25.0813
			11.009	25.1118
			11.022	25.1422
			11.035	25.1727
			11.048	25.2031
			11.0611	25.2336
			11.0741	25.264
			11.0871	25.2944
			11.1001	25.3249
			11.1131	25.3553
			11.1261	25.3858
			11.1391	25.4162
			11.1522	25.4467
			11.1652	25.4771
			11.1782	25.5076
			11.1912	25.538
			11.2042	25.5684
			11.2172	25.5989
			11.2302	25.6293
			11.2432	25.6598
			11.2563	25.6902
			11.2693	25.7207
			11.2823	25.7511
			11.2953	25.7816
			11.3083	25.812
			11.3213	25.8425
			11.3343	25.8729
			11.3474	25.9033
			11.3604	25.9338
			11.3734	25.9642
			11.3864	25.9947
			11.3994	26.0251
			11.4124	26.0556
			11.4254	26.086
			11.4384	26.1165
			11.4514	26.1469
			11.4645	26.1774
			11.4775	26.2078
			11.4905	26.2383
			11.5035	26.2687
			11.5165	26.2991
			11.5295	26.3296
			11.5425	26.36
			11.5556	26.3905
			11.5686	26.4209
			11.5816	26.4514
			11.5946	26.4818
			11.6076	26.5123
			11.6206	26.5427
			11.6336	26.5731
			11.6466	26.6036
			11.6597	26.634
			11.6727	26.6645
			11.6857	26.6949
			11.6987	26.7254
			11.7117	26.7558
			11.7247	26.7863
			11.7377	26.8167
			11.7508	26.8472
			11.7638	26.8776
			11.7768	26.908
			11.7898	26.9385
			11.8028	26.9689
			11.8158	26.9994
			11.8288	27.0298
			11.8418	27.0603
			11.8549	27.0907
			11.8679	27.1212
			11.8809	27.1516
			11.8939	27.1821
			11.9069	27.2125
			11.9199	27.243
			11.9329	27.2734
			11.9459	27.3038
			11.959	27.3343
			11.972	27.3647
			11.985	27.3952
			11.998	27.4256
			12.011	27.4561
			12.024	27.4865
			12.037	27.517
			12.0501	27.5474
			12.0631	27.5779
			12.0761	27.6083
			12.0891	27.6387
			12.1021	27.6692
			12.1151	27.6996
			12.1281	27.7301
			12.1411	27.7605
			12.1541	27.791
			12.1672	27.8214
			12.1802	27.8518
			12.1932	27.8823
			12.2062	27.9127
			12.2192	27.9432
			12.2322	27.9736
			12.2453	28.0041
			12.2583	28.0345
			12.2713	28.065
			12.2843	28.0954
			12.2973	28.1259
			12.3103	28.1563
			12.3233	28.1867
			12.3363	28.2172
			12.3493	28.2477
			12.3624	28.2781
			12.3754	28.3085
			12.3884	28.339
			12.4014	28.3694
			12.4144	28.3999
			12.4274	28.4303
			12.4404	28.4608
			12.4535	28.4912
			12.4665	28.5217
			12.4795	28.5521
			12.4925	28.5826
			12.5055	28.613
			12.5185	28.6434
			12.5315	28.6739
			12.5445	28.7043
			12.5576	28.7348
			12.5706	28.7652
			12.5836	28.7957
			12.5966	28.8261
			12.6096	28.8565
			12.6226	28.887
			12.6356	28.9174
			12.6486	28.9479
			12.6617	28.9783
			12.6747	29.0088
			12.6877	29.0392
			12.7007	29.0697
			12.7137	29.1001
			12.7267	29.1306
			12.7397	29.161
			12.7528	29.1914
			12.7658	29.2219
			12.7788	29.2523
			12.7918	29.2828
			12.8048	29.3132
			12.8178	29.3437
			12.8308	29.3741
			12.8438	29.4046
			12.8569	29.435
			12.8699	29.4655
			12.8829	29.4959
			12.8959	29.5264
			12.9089	29.5568
			12.9219	29.5872
			12.9349	29.6177
			12.948	29.6481
			12.961	29.6786
			12.974	29.709
			12.987	29.7395
			13	29.7699

## Sheet: Figure 2d
	X(Number of Er ions)	Y(χgT/H)	X(Number of Er ions) - Linear Fit	Y(χgT/H) - Linear Fit
	1	1.09382	0	0.2147
	2	2.37514	0.02603	0.24085
	4	4.43101	0.05205	0.267
	7	7.13145	0.06507	0.28008
	9	9.25342	0.07808	0.29316
	12	10.8043	0.09109	0.30623
			0.1041	0.31931
			0.11712	0.33238
			0.13013	0.34546
			0.16917	0.38469
			0.18218	0.39776
			0.1952	0.41084
			0.20821	0.42392
			0.22122	0.43699
			0.23423	0.45007
			0.24725	0.46314
			0.26026	0.47622
			0.27327	0.4893
			0.28629	0.50237
			0.2993	0.51545
			0.31231	0.52852
			0.32533	0.5416
			0.33834	0.55468
			0.35135	0.56775
			0.36436	0.58083
			0.37738	0.5939
			0.39039	0.60698
			0.4034	0.62006
			0.41642	0.63313
			0.42943	0.64621
			0.44244	0.65928
			0.45546	0.67236
			0.46847	0.68544
			0.48148	0.69851
			0.49449	0.71159
			0.50751	0.72466
			0.52052	0.73774
			0.53353	0.75082
			0.54655	0.76389
			0.55956	0.77697
			0.57257	0.79004
			0.58559	0.80312
			0.5986	0.8162
			0.61161	0.82927
			0.62462	0.84235
			0.63764	0.85542
			0.65065	0.8685
			0.66366	0.88158
			0.67668	0.89465
			0.68969	0.90773
			0.7027	0.92081
			0.71572	0.93388
			0.72873	0.94696
			0.74174	0.96003
			0.75475	0.97311
			0.76777	0.98619
			0.78078	0.99926
			0.79379	1.01234
			0.80681	1.02541
			0.81982	1.03849
			0.83283	1.05157
			0.84585	1.06464
			0.85886	1.07772
			0.87187	1.09079
			0.88488	1.10387
			0.8979	1.11695
			0.91091	1.13002
			0.92392	1.1431
			0.93694	1.15617
			0.94995	1.16925
			0.96296	1.18233
			0.97598	1.1954
			0.98899	1.20848
			1	1.21954
			1.002	1.22155
			1.01502	1.23463
			1.02803	1.24771
			1.04104	1.26078
			1.05405	1.27386
			1.06707	1.28693
			1.08008	1.30001
			1.09309	1.31309
			1.10611	1.32616
			1.11912	1.33924
			1.13213	1.35231
			1.14515	1.36539
			1.15816	1.37847
			1.17117	1.39154
			1.18418	1.40462
			1.1972	1.41769
			1.21021	1.43077
			1.22322	1.44385
			1.23624	1.45692
			1.24925	1.47
			1.26226	1.48307
			1.27528	1.49615
			1.28829	1.50923
			1.3013	1.5223
			1.31431	1.53538
			1.32733	1.54845
			1.34034	1.56153
			1.35335	1.57461
			1.36637	1.58768
			1.37938	1.60076
			1.39239	1.61383
			1.40541	1.62691
			1.41842	1.63999
			1.43143	1.65306
			1.44444	1.66614
			1.45746	1.67921
			1.47047	1.69229
			1.48348	1.70537
			1.4965	1.71844
			1.50951	1.73152
			1.52252	1.74459
			1.53554	1.75767
			1.54855	1.77075
			1.56156	1.78382
			1.57457	1.7969
			1.58759	1.80997
			1.6006	1.82305
			1.61361	1.83613
			1.62663	1.8492
			1.63964	1.86228
			1.65265	1.87535
			1.66567	1.88843
			1.67868	1.90151
			1.69169	1.91458
			1.7047	1.92766
			1.71772	1.94073
			1.73073	1.95381
			1.74374	1.96689
			1.75676	1.97996
			1.76977	1.99304
			1.78278	2.00611
			1.7958	2.01919
			1.80881	2.03227
			1.82182	2.04534
			1.83483	2.05842
			1.84785	2.07149
			1.86086	2.08457
			1.87387	2.09765
			1.88689	2.11072
			1.8999	2.1238
			1.91291	2.13687
			1.92593	2.14995
			1.93894	2.16303
			1.95195	2.1761
			1.96496	2.18918
			1.97798	2.20225
			1.99099	2.21533
			2	2.22438
			2.004	2.22841
			2.01702	2.24148
			2.03003	2.25456
			2.04304	2.26763
			2.05606	2.28071
			2.06907	2.29379
			2.08208	2.30686
			2.0951	2.31994
			2.10811	2.33301
			2.12112	2.34609
			2.13413	2.35917
			2.14715	2.37224
			2.16016	2.38532
			2.17317	2.39839
			2.18619	2.41147
			2.1992	2.42455
			2.21221	2.43762
			2.22523	2.4507
			2.23824	2.46377
			2.25125	2.47685
			2.26426	2.48993
			2.27728	2.503
			2.29029	2.51608
			2.3033	2.52915
			2.31632	2.54223
			2.32933	2.55531
			2.34234	2.56838
			2.35536	2.58146
			2.36837	2.59453
			2.38138	2.60761
			2.39439	2.62069
			2.40741	2.63376
			2.42042	2.64684
			2.43343	2.65991
			2.44645	2.67299
			2.45946	2.68607
			2.47247	2.69914
			2.48549	2.71222
			2.4985	2.72529
			2.51151	2.73837
			2.52452	2.75145
			2.53754	2.76452
			2.55055	2.7776
			2.56356	2.79067
			2.57658	2.80375
			2.58959	2.81683
			2.6026	2.8299
			2.61562	2.84298
			2.62863	2.85605
			2.64164	2.86913
			2.65465	2.88221
			2.66767	2.89528
			2.68068	2.90836
			2.69369	2.92143
			2.70671	2.93451
			2.71972	2.94759
			2.73273	2.96066
			2.74575	2.97374
			2.75876	2.98681
			2.77177	2.99989
			2.78478	3.01297
			2.7978	3.02604
			2.81081	3.03912
			2.82382	3.05219
			2.83684	3.06527
			2.84985	3.07835
			2.86286	3.09142
			2.87588	3.1045
			2.88889	3.11757
			2.9019	3.13065
			2.91491	3.14373
			2.92793	3.1568
			2.94094	3.16988
			2.95395	3.18295
			2.96697	3.19603
			2.97998	3.20911
			2.99299	3.22218
			3.00601	3.23526
			3.01902	3.24833
			3.03203	3.26141
			3.04505	3.27449
			3.05806	3.28756
			3.07107	3.30064
			3.08408	3.31371
			3.0971	3.32679
			3.11011	3.33987
			3.12312	3.35294
			3.13614	3.36602
			3.14915	3.37909
			3.16216	3.39217
			3.17518	3.40525
			3.18819	3.41832
			3.2012	3.4314
			3.21421	3.44447
			3.22723	3.45755
			3.24024	3.47063
			3.25325	3.4837
			3.26627	3.49678
			3.27928	3.50985
			3.29229	3.52293
			3.30531	3.53601
			3.31832	3.54908
			3.33133	3.56216
			3.34434	3.57523
			3.35736	3.58831
			3.37037	3.60139
			3.38338	3.61446
			3.3964	3.62754
			3.40941	3.64061
			3.42242	3.65369
			3.43544	3.66677
			3.44845	3.67984
			3.46146	3.69292
			3.47447	3.70599
			3.48749	3.71907
			3.5005	3.73215
			3.51351	3.74522
			3.52653	3.7583
			3.53954	3.77137
			3.55255	3.78445
			3.56557	3.79753
			3.57858	3.8106
			3.59159	3.82368
			3.6046	3.83675
			3.61762	3.84983
			3.63063	3.86291
			3.64364	3.87598
			3.65666	3.88906
			3.66967	3.90213
			3.68268	3.91521
			3.6957	3.92829
			3.70871	3.94136
			3.72172	3.95444
			3.73473	3.96751
			3.74775	3.98059
			3.76076	3.99367
			3.77377	4.00674
			3.78679	4.01982
			3.7998	4.03289
			3.81281	4.04597
			3.82583	4.05905
			3.83884	4.07212
			3.85185	4.0852
			3.86486	4.09827
			3.87788	4.11135
			3.89089	4.12443
			3.9039	4.1375
			3.91692	4.15058
			3.92993	4.16365
			3.94294	4.17673
			3.95596	4.18981
			3.96897	4.20288
			3.98198	4.21596
			3.99499	4.22903
			4	4.23406
			4.00801	4.24211
			4.02102	4.25519
			4.03403	4.26826
			4.04705	4.28134
			4.06006	4.29441
			4.07307	4.30749
			4.08609	4.32057
			4.0991	4.33364
			4.11211	4.34672
			4.12513	4.35979
			4.13814	4.37287
			4.15115	4.38595
			4.16416	4.39902
			4.17718	4.4121
			4.19019	4.42517
			4.2032	4.43825
			4.21622	4.45133
			4.22923	4.4644
			4.24224	4.47748
			4.25526	4.49055
			4.26827	4.50363
			4.28128	4.51671
			4.29429	4.52978
			4.30731	4.54286
			4.32032	4.55594
			4.33333	4.56901
			4.34635	4.58209
			4.35936	4.59516
			4.37237	4.60824
			4.38539	4.62132
			4.3984	4.63439
			4.41141	4.64747
			4.42442	4.66054
			4.43744	4.67362
			4.45045	4.6867
			4.46346	4.69977
			4.47648	4.71285
			4.48949	4.72592
			4.5025	4.739
			4.51552	4.75208
			4.52853	4.76515
			4.54154	4.77823
			4.55455	4.7913
			4.56757	4.80438
			4.58058	4.81746
			4.59359	4.83053
			4.60661	4.84361
			4.61962	4.85668
			4.63263	4.86976
			4.64565	4.88284
			4.65866	4.89591
			4.67167	4.90899
			4.68468	4.92206
			4.6977	4.93514
			4.71071	4.94822
			4.72372	4.96129
			4.73674	4.97437
			4.74975	4.98744
			4.76276	5.00052
			4.77578	5.0136
			4.78879	5.02667
			4.8018	5.03975
			4.81481	5.05282
			4.82783	5.0659
			4.84084	5.07898
			4.85385	5.09205
			4.86687	5.10513
			4.87988	5.1182
			4.89289	5.13128
			4.90591	5.14436
			4.91892	5.15743
			4.93193	5.17051
			4.94494	5.18358
			4.95796	5.19666
			4.97097	5.20974
			4.98398	5.22281
			4.997	5.23589
			5.01001	5.24896
			5.02302	5.26204
			5.03604	5.27512
			5.04905	5.28819
			5.06206	5.30127
			5.07508	5.31434
			5.08809	5.32742
			5.1011	5.3405
			5.11411	5.35357
			5.12713	5.36665
			5.14014	5.37972
			5.15315	5.3928
			5.16617	5.40588
			5.17918	5.41895
			5.19219	5.43203
			5.20521	5.4451
			5.21822	5.45818
			5.23123	5.47126
			5.24424	5.48433
			5.25726	5.49741
			5.27027	5.51048
			5.28328	5.52356
			5.2963	5.53664
			5.30931	5.54971
			5.32232	5.56279
			5.33534	5.57586
			5.34835	5.58894
			5.36136	5.60202
			5.37437	5.61509
			5.38739	5.62817
			5.4004	5.64124
			5.41341	5.65432
			5.42643	5.6674
			5.43944	5.68047
			5.45245	5.69355
			5.46547	5.70662
			5.47848	5.7197
			5.49149	5.73278
			5.5045	5.74585
			5.51752	5.75893
			5.53053	5.772
			5.54354	5.78508
			5.55656	5.79816
			5.56957	5.81123
			5.58258	5.82431
			5.5956	5.83738
			5.60861	5.85046
			5.62162	5.86354
			5.63463	5.87661
			5.64765	5.88969
			5.66066	5.90276
			5.67367	5.91584
			5.68669	5.92892
			5.6997	5.94199
			5.71271	5.95507
			5.72573	5.96814
			5.73874	5.98122
			5.75175	5.9943
			5.76476	6.00737
			5.77778	6.02045
			5.79079	6.03352
			5.8038	6.0466
			5.81682	6.05968
			5.82983	6.07275
			5.84284	6.08583
			5.85586	6.0989
			5.86887	6.11198
			5.88188	6.12506
			5.89489	6.13813
			5.90791	6.15121
			5.92092	6.16428
			5.93393	6.17736
			5.94695	6.19044
			5.95996	6.20351
			5.97297	6.21659
			5.98599	6.22966
			5.999	6.24274
			6.01201	6.25582
			6.02503	6.26889
			6.03804	6.28197
			6.05105	6.29504
			6.06406	6.30812
			6.07708	6.3212
			6.09009	6.33427
			6.1031	6.34735
			6.11612	6.36042
			6.12913	6.3735
			6.14214	6.38658
			6.15516	6.39965
			6.16817	6.41273
			6.18118	6.4258
			6.19419	6.43888
			6.20721	6.45196
			6.22022	6.46503
			6.23323	6.47811
			6.24625	6.49118
			6.25926	6.50426
			6.27227	6.51734
			6.28529	6.53041
			6.2983	6.54349
			6.31131	6.55656
			6.32432	6.56964
			6.33734	6.58272
			6.35035	6.59579
			6.36336	6.60887
			6.37638	6.62194
			6.38939	6.63502
			6.4024	6.6481
			6.41542	6.66117
			6.42843	6.67425
			6.44144	6.68732
			6.45445	6.7004
			6.46747	6.71348
			6.48048	6.72655
			6.49349	6.73963
			6.50651	6.7527
			6.51952	6.76578
			6.53253	6.77886
			6.54555	6.79193
			6.55856	6.80501
			6.57157	6.81808
			6.58458	6.83116
			6.5976	6.84424
			6.61061	6.85731
			6.62362	6.87039
			6.63664	6.88346
			6.64965	6.89654
			6.66266	6.90962
			6.67568	6.92269
			6.68869	6.93577
			6.7017	6.94884
			6.71471	6.96192
			6.72773	6.975
			6.74074	6.98807
			6.75375	7.00115
			6.76677	7.01422
			6.77978	7.0273
			6.79279	7.04038
			6.80581	7.05345
			6.81882	7.06653
			6.83183	7.0796
			6.84484	7.09268
			6.85786	7.10576
			6.87087	7.11883
			6.88388	7.13191
			6.8969	7.14498
			6.90991	7.15806
			6.92292	7.17114
			6.93594	7.18421
			6.94895	7.19729
			6.96196	7.21036
			6.97497	7.22344
			6.98799	7.23652
			7	7.24859
			7.001	7.24959
			7.01401	7.26267
			7.02703	7.27574
			7.04004	7.28882
			7.05305	7.3019
			7.06607	7.31497
			7.07908	7.32805
			7.09209	7.34112
			7.10511	7.3542
			7.11812	7.36728
			7.13113	7.38035
			7.14414	7.39343
			7.15716	7.4065
			7.17017	7.41958
			7.18318	7.43266
			7.1962	7.44573
			7.20921	7.45881
			7.22222	7.47188
			7.23524	7.48496
			7.24825	7.49804
			7.26126	7.51111
			7.27427	7.52419
			7.28729	7.53726
			7.3003	7.55034
			7.31331	7.56342
			7.32633	7.57649
			7.33934	7.58957
			7.35235	7.60264
			7.36537	7.61572
			7.37838	7.6288
			7.39139	7.64187
			7.4044	7.65495
			7.41742	7.66802
			7.43043	7.6811
			7.44344	7.69418
			7.45646	7.70725
			7.46947	7.72033
			7.48248	7.7334
			7.4955	7.74648
			7.50851	7.75956
			7.52152	7.77263
			7.53453	7.78571
			7.54755	7.79878
			7.56056	7.81186
			7.57357	7.82494
			7.58659	7.83801
			7.5996	7.85109
			7.61261	7.86416
			7.62563	7.87724
			7.63864	7.89032
			7.65165	7.90339
			7.66466	7.91647
			7.67768	7.92954
			7.69069	7.94262
			7.7037	7.9557
			7.71672	7.96877
			7.72973	7.98185
			7.74274	7.99492
			7.75576	8.008
			7.76877	8.02108
			7.78178	8.03415
			7.79479	8.04723
			7.80781	8.0603
			7.82082	8.07338
			7.83383	8.08646
			7.84685	8.09953
			7.85986	8.11261
			7.87287	8.12569
			7.88589	8.13876
			7.8989	8.15184
			7.91191	8.16491
			7.92492	8.17799
			7.93794	8.19107
			7.95095	8.20414
			7.96396	8.21722
			7.97698	8.23029
			7.98999	8.24337
			8.003	8.25645
			8.01602	8.26952
			8.02903	8.2826
			8.04204	8.29567
			8.05506	8.30875
			8.06807	8.32183
			8.08108	8.3349
			8.09409	8.34798
			8.10711	8.36105
			8.12012	8.37413
			8.13313	8.38721
			8.14615	8.40028
			8.15916	8.41336
			8.17217	8.42643
			8.18519	8.43951
			8.1982	8.45259
			8.21121	8.46566
			8.22422	8.47874
			8.23724	8.49181
			8.25025	8.50489
			8.26326	8.51797
			8.27628	8.53104
			8.28929	8.54412
			8.3023	8.55719
			8.31532	8.57027
			8.32833	8.58335
			8.34134	8.59642
			8.35435	8.6095
			8.36737	8.62257
			8.38038	8.63565
			8.39339	8.64873
			8.40641	8.6618
			8.41942	8.67488
			8.43243	8.68795
			8.44545	8.70103
			8.45846	8.71411
			8.47147	8.72718
			8.48448	8.74026
			8.4975	8.75333
			8.51051	8.76641
			8.52352	8.77949
			8.53654	8.79256
			8.54955	8.80564
			8.56256	8.81871
			8.57558	8.83179
			8.58859	8.84487
			8.6016	8.85794
			8.61461	8.87102
			8.62763	8.88409
			8.64064	8.89717
			8.65365	8.91025
			8.66667	8.92332
			8.67968	8.9364
			8.69269	8.94947
			8.70571	8.96255
			8.71872	8.97563
			8.73173	8.9887
			8.74474	9.00178
			8.75776	9.01485
			8.77077	9.02793
			8.78378	9.04101
			8.7968	9.05408
			8.80981	9.06716
			8.82282	9.08023
			8.83584	9.09331
			8.84885	9.10639
			8.86186	9.11946
			8.87487	9.13254
			8.88789	9.14561
			8.9009	9.15869
			8.91391	9.17177
			8.92693	9.18484
			8.93994	9.19792
			8.95295	9.21099
			8.96597	9.22407
			8.97898	9.23715
			8.99199	9.25022
			9	9.25827
			9.00501	9.2633
			9.01802	9.27637
			9.03103	9.28945
			9.04404	9.30253
			9.05706	9.3156
			9.07007	9.32868
			9.08308	9.34175
			9.0961	9.35483
			9.10911	9.36791
			9.12212	9.38098
			9.13514	9.39406
			9.14815	9.40713
			9.16116	9.42021
			9.17417	9.43329
			9.18719	9.44636
			9.2002	9.45944
			9.21321	9.47251
			9.22623	9.48559
			9.23924	9.49867
			9.25225	9.51174
			9.26527	9.52482
			9.27828	9.53789
			9.29129	9.55097
			9.3043	9.56405
			9.31732	9.57712
			9.33033	9.5902
			9.34334	9.60327
			9.35636	9.61635
			9.36937	9.62943
			9.38238	9.6425
			9.3954	9.65558
			9.40841	9.66865
			9.42142	9.68173
			9.43443	9.69481
			9.44745	9.70788
			9.46046	9.72096
			9.47347	9.73403
			9.48649	9.74711
			9.4995	9.76019
			9.51251	9.77326
			9.52553	9.78634
			9.53854	9.79941
			9.55155	9.81249
			9.56456	9.82557
			9.57758	9.83864
			9.59059	9.85172
			9.6036	9.86479
			9.61662	9.87787
			9.62963	9.89095
			9.64264	9.90402
			9.65566	9.9171
			9.66867	9.93017
			9.68168	9.94325
			9.69469	9.95633
			9.70771	9.9694
			9.72072	9.98248
			9.73373	9.99555
			9.74675	10.0086
			9.75976	10.0217
			9.77277	10.0348
			9.78579	10.0479
			9.7988	10.0609
			9.81181	10.074
			9.82482	10.0871
			9.83784	10.1002
			9.85085	10.1132
			9.86386	10.1263
			9.87688	10.1394
			9.88989	10.1525
			9.9029	10.1655
			9.91592	10.1786
			9.92893	10.1917
			9.94194	10.2048
			9.95495	10.2179
			9.96797	10.2309
			9.98098	10.244
			9.99399	10.2571
			10.007	10.2701
			10.02	10.2832
			10.033	10.2963
			10.046	10.3094
			10.0591	10.3224
			10.0721	10.3355
			10.0851	10.3486
			10.0981	10.3617
			10.1111	10.3748
			10.1241	10.3878
			10.1371	10.4009
			10.1502	10.414
			10.1632	10.4271
			10.1762	10.4401
			10.1892	10.4532
			10.2022	10.4663
			10.2152	10.4794
			10.2282	10.4924
			10.2412	10.5055
			10.2543	10.5186
			10.2673	10.5317
			10.2803	10.5448
			10.2933	10.5578
			10.3063	10.5709
			10.3193	10.584
			10.3323	10.597
			10.3453	10.6101
			10.3584	10.6232
			10.3714	10.6363
			10.3844	10.6494
			10.3974	10.6624
			10.4104	10.6755
			10.4234	10.6886
			10.4364	10.7017
			10.4495	10.7147
			10.4625	10.7278
			10.4755	10.7409
			10.4885	10.754
			10.5015	10.767
			10.5145	10.7801
			10.5275	10.7932
			10.5405	10.8063
			10.5535	10.8193
			10.5666	10.8324
			10.5796	10.8455
			10.5926	10.8586
			10.6056	10.8717
			10.6186	10.8847
			10.6316	10.8978
			10.6446	10.9109
			10.6577	10.9239
			10.6707	10.937
			10.6837	10.9501
			10.6967	10.9632
			10.7097	10.9763
			10.7227	10.9893
			10.7357	11.0024
			10.7487	11.0155
			10.7618	11.0286
			10.7748	11.0416
			10.7878	11.0547
			10.8008	11.0678
			10.8138	11.0809
			10.8268	11.0939
			10.8398	11.107
			10.8529	11.1201
			10.8659	11.1332
			10.8789	11.1462
			10.8919	11.1593
			10.9049	11.1724
			10.9179	11.1855
			10.9309	11.1985
			10.9439	11.2116
			10.957	11.2247
			10.97	11.2378
			10.983	11.2508
			10.996	11.2639
			11.009	11.277
			11.022	11.2901
			11.035	11.3032
			11.048	11.3162
			11.0611	11.3293
			11.0741	11.3424
			11.0871	11.3555
			11.1001	11.3685
			11.1131	11.3816
			11.1261	11.3947
			11.1391	11.4078
			11.1522	11.4208
			11.1652	11.4339
			11.1782	11.447
			11.1912	11.4601
			11.2042	11.4731
			11.2172	11.4862
			11.2302	11.4993
			11.2432	11.5124
			11.2563	11.5254
			11.2693	11.5385
			11.2823	11.5516
			11.2953	11.5647
			11.3083	11.5777
			11.3213	11.5908
			11.3343	11.6039
			11.3474	11.617
			11.3604	11.6301
			11.3734	11.6431
			11.3864	11.6562
			11.3994	11.6693
			11.4124	11.6824
			11.4254	11.6954
			11.4384	11.7085
			11.4514	11.7216
			11.4645	11.7347
			11.4775	11.7477
			11.4905	11.7608
			11.5035	11.7739
			11.5165	11.787
			11.5295	11.8
			11.5425	11.8131
			11.5556	11.8262
			11.5686	11.8393
			11.5816	11.8523
			11.5946	11.8654
			11.6076	11.8785
			11.6206	11.8916
			11.6336	11.9047
			11.6466	11.9177
			11.6597	11.9308
			11.6727	11.9439
			11.6857	11.957
			11.6987	11.97
			11.7117	11.9831
			11.7247	11.9962
			11.7377	12.0093
			11.7508	12.0223
			11.7638	12.0354
			11.7768	12.0485
			11.7898	12.0616
			11.8028	12.0746
			11.8158	12.0877
			11.8288	12.1008
			11.8418	12.1139
			11.8549	12.1269
			11.8679	12.14
			11.8809	12.1531
			11.8939	12.1662
			11.9069	12.1792
			11.9199	12.1923
			11.9329	12.2054
			11.9459	12.2185
			11.959	12.2316
			11.972	12.2446
			11.985	12.2577
			11.998	12.2708
			12.011	12.2839
			12.024	12.2969
			12.037	12.31
			12.0501	12.3231
			12.0631	12.3362
			12.0761	12.3492
			12.0891	12.3623
			12.1021	12.3754
			12.1151	12.3885
			12.1281	12.4015
			12.1411	12.4146
			12.1541	12.4277
			12.1672	12.4408
			12.1802	12.4538
			12.1932	12.4669
			12.2062	12.48
			12.2192	12.4931
			12.2322	12.5061
			12.2453	12.5192
			12.2583	12.5323
			12.2713	12.5454
			12.2843	12.5585
			12.2973	12.5715
			12.3103	12.5846
			12.3233	12.5977
			12.3363	12.6108
			12.3493	12.6238
			12.3624	12.6369
			12.3754	12.65
			12.3884	12.6631
			12.4014	12.6761
			12.4144	12.6892
			12.4274	12.7023
			12.4404	12.7154
			12.4535	12.7284
			12.4665	12.7415
			12.4795	12.7546
			12.4925	12.7677
			12.5055	12.7807
			12.5185	12.7938
			12.5315	12.8069
			12.5445	12.82
			12.5576	12.8331
			12.5706	12.8461
			12.5836	12.8592
			12.5966	12.8723
			12.6096	12.8854
			12.6226	12.8984
			12.6356	12.9115
			12.6486	12.9246
			12.6617	12.9377
			12.6747	12.9507
			12.6877	12.9638
			12.7007	12.9769
			12.7137	12.99
			12.7267	13.003
			12.7397	13.0161
			12.7528	13.0292
			12.7658	13.0423
			12.7788	13.0553
			12.7918	13.0684
			12.8048	13.0815
			12.8178	13.0946
			12.8308	13.1076
			12.8438	13.1207
			12.8569	13.1338
			12.8699	13.1469
			12.8829	13.16
			12.8959	13.173
			12.9089	13.1861
			12.9219	13.1992
			12.9349	13.2122
			12.948	13.2253
			12.961	13.2384
			12.987	13.2646
			13	13.2776
